# Supplementary material for: Multi-omic integration with human dorsal root ganglia proteomics highlights TNFα signalling as a relevant sexually dimorphic pathway
Source: Pain. 2025 May 20;166(10):2386–402. doi: 10.1097/j.pain.0000000000003656 (PMC12353054; doi:10.1097/j.pain.0000000000003656)
Supplement: SUPPLEMENTARY MATERIAL [file jop-166-2386-s003.xlsx]

## Sheet: ST1
	logFC	AveExpr	t	P.Value	adj.P.Val	B
LYNX1	-1.78952	16.2861	-18.7128	1.1797e-12	1.01466e-08	19.0475
CLDN19	-1.81516	16.9598	-16.1062	1.28118e-11	5.15169e-08	16.8444
SLC1A4	2.05476	16.5023	15.5018	2.33923e-11	5.15169e-08	16.2768
MPZ	-1.79401	22.5937	-15.3513	2.72633e-11	5.15169e-08	16.1318
DUSP15	-2.21087	16.3427	-15.1599	3.3186e-11	5.15169e-08	15.9452
MBP	-2.08898	22.5672	-14.9976	3.92774e-11	5.15169e-08	15.785
RAP2A	-1.37531	15.7331	-14.8901	4.39497e-11	5.15169e-08	15.6779
PRX	-1.91194	21.2022	-14.8079	4.79171e-11	5.15169e-08	15.5955
PLLP	-2.00096	14.4187	-14.5405	6.36676e-11	6.0845e-08	15.324
RAP2C	-1.0818	15.0924	-14.2624	8.59702e-11	7.39429e-08	15.0362
RHOBTB3	-1.10327	13.7137	-14.1167	1.0082e-10	7.50701e-08	14.8831
DHH	-1.94086	14.5419	-14.0821	1.04737e-10	7.50701e-08	14.8465
PALS2	-1.74828	17.4262	-13.8796	1.31068e-10	8.44414e-08	14.6305
PMP2	-1.82068	23.3346	-13.837	1.37447e-10	8.44414e-08	14.5847
RASAL1	-1.44979	13.604	-13.7375	1.53663e-10	8.81103e-08	14.4771
EEF1E1	1.34663	16.0318	13.2916	2.55479e-10	1.33536e-07	13.9852
ANXA3	-1.37327	18.703	-13.2634	2.63936e-10	1.33536e-07	13.9536
MAGED4	1.73081	13.5195	13.1928	2.8649e-10	1.36894e-07	13.874
SLC25A10	-1.08759	15.0779	-13.0467	3.39819e-10	1.53831e-07	13.7082
DRP2	-1.70868	16.6963	-12.9342	3.88004e-10	1.63854e-07	13.5792
SLC12A2	-1.38094	14.9498	-12.9083	4.00063e-10	1.63854e-07	13.5494
PLP1	-1.90004	20.3338	-12.7628	4.7573e-10	1.85989e-07	13.3806
FARSA	1.68175	15.2066	12.7083	5.07792e-10	1.8862e-07	13.317
ERLEC1	1.02499	15.9926	12.6694	5.32119e-10	1.8862e-07	13.2713
CADM4	-1.8362	19.9994	-12.6445	5.48251e-10	1.8862e-07	13.2421
PCBP3	1.62837	14.5808	12.5704	5.99586e-10	1.98348e-07	13.1547
MARS1	1.39921	17.4433	12.4076	7.31032e-10	2.29802e-07	12.961
EPB41L3	-1.47059	17.7021	-12.3887	7.48107e-10	2.29802e-07	12.9384
SLC44A2	-1.40015	15.8135	-12.2947	8.39775e-10	2.49066e-07	12.8252
SUSD2	-1.22696	15.6108	-12.2252	9.15012e-10	2.62334e-07	12.7411
RTL8C	1.45955	15.1087	12.055	1.13108e-09	3.13819e-07	12.5332
MPP2	1.27404	13.0973	11.9739	1.25236e-09	3.24193e-07	12.4332
EEF1A2	1.33936	21.6572	11.9462	1.29687e-09	3.24193e-07	12.3989
CEMIP2	-1.79493	14.3251	-11.9128	1.35277e-09	3.24193e-07	12.3574
FARSB	1.65535	16.9883	11.907	1.36264e-09	3.24193e-07	12.3503
GJB1	-1.54201	14.2549	-11.8974	1.37945e-09	3.24193e-07	12.3382
SIAE	1.96086	15.7545	11.8682	1.43131e-09	3.24193e-07	12.3019
B3GAT3	1.32419	14.9752	11.8618	1.443e-09	3.24193e-07	12.2939
ELAVL4	3.51631	13.9174	12.4517	1.47001e-09	3.24193e-07	12.3088
UBL3	-1.30188	14.9189	-11.7836	1.59399e-09	3.31011e-07	12.196
EPDR1	2.03941	18.9565	11.7762	1.60907e-09	3.31011e-07	12.1868
POGLUT1	1.00314	15.3319	11.7165	1.73674e-09	3.31011e-07	12.1116
MSI2	1.21766	14.5081	11.7075	1.75687e-09	3.31011e-07	12.1003
NACAD	2.45624	14.6822	11.6902	1.7963e-09	3.31011e-07	12.0784
MYO1D	-1.4296	16.467	-11.6855	1.80721e-09	3.31011e-07	12.0725
DHCR7	1.41235	15.9064	11.6758	1.82977e-09	3.31011e-07	12.0602
CD55	-1.06549	15.27	-11.6608	1.86543e-09	3.31011e-07	12.0412
PLSCR3	-1.03871	16.0155	-11.6468	1.89949e-09	3.31011e-07	12.0234
EPRS1	1.03981	17.8313	11.6213	1.96279e-09	3.31011e-07	11.9911
CKMT1A	1.81802	16.9221	11.6122	1.98598e-09	3.31011e-07	11.9795
RARS1	1.06118	16.6916	11.6099	1.99203e-09	3.31011e-07	11.9765
VAT1	-1.14268	18.7645	-11.5985	2.0215e-09	3.31011e-07	11.962
FXR1	1.19959	16.1443	11.5916	2.03971e-09	3.31011e-07	11.9532
SNTA1	-1.18074	17.2346	-11.5257	2.22132e-09	3.53807e-07	11.8691
CLUH	0.916279	14.8878	11.4777	2.36438e-09	3.69746e-07	11.8075
SFT2D2	-1.20142	16.5543	-11.4476	2.45915e-09	3.777e-07	11.7688
PIP5KL1	-1.62812	12.8287	-11.382	2.67946e-09	4.04316e-07	11.6841
HSPA2	-0.957313	18.8022	-11.3186	2.9123e-09	4.31873e-07	11.6018
GOLGA7	-0.686246	15.2977	-11.2673	3.11593e-09	4.5129e-07	11.535
CBLN4	1.32605	15.8426	11.2563	3.16153e-09	4.5129e-07	11.5206
SLC27A6	-1.49847	16.2562	-11.236	3.24776e-09	4.5129e-07	11.494
AHNAK2	-1.52297	16.3179	-11.2348	3.25311e-09	4.5129e-07	11.4924
PDK3	1.23691	14.9643	11.2135	3.34592e-09	4.56797e-07	11.4646
LAMA1	2.45206	16.5542	11.193	3.43822e-09	4.61917e-07	11.4377
SLITRK2	1.30936	13.6493	11.1816	3.49083e-09	4.61917e-07	11.4226
ALPL	1.94023	14.6023	11.1561	3.61137e-09	4.70628e-07	11.3891
GNAI1	-1.6046	17.8761	-11.0983	3.90087e-09	4.94899e-07	11.3128
GLDN	-1.34604	14.5407	-11.0884	3.95266e-09	4.94899e-07	11.2997
CD9	-2.50994	19.4272	-11.0851	3.97024e-09	4.94899e-07	11.2953
IARS1	1.37999	16.9628	11.0586	4.1137e-09	5.05457e-07	11.2602
PURA	0.998741	18.6882	11.041	4.21211e-09	5.10259e-07	11.2368
POMGNT2	1.15911	15.1066	10.9814	4.56393e-09	5.45199e-07	11.1573
RALA	-0.913896	17.2943	-10.9554	4.72669e-09	5.56907e-07	11.1226
STBD1	1.86087	16.5154	10.9071	5.0459e-09	5.86484e-07	11.0578
G3BP2	1.4976	15.8529	10.8876	5.1815e-09	5.88296e-07	11.0315
GABBR1	1.65482	13.0968	12.0143	5.19829e-09	5.88296e-07	11.108
VARS1	1.06109	17.1332	10.8654	5.34007e-09	5.96492e-07	11.0016
SLC7A5	-1.26608	14.0172	-10.8392	5.53319e-09	6.08738e-07	10.9664
HABP4	2.05902	13.8353	10.8316	5.59125e-09	6.08738e-07	10.9561
IGF2BP2	-0.786439	15.0785	-10.8181	5.69467e-09	6.12248e-07	10.9379
TSPAN14	-0.732413	15.5385	-10.791	5.90946e-09	6.27497e-07	10.9011
CMTM5	-1.26121	16.6355	-10.742	6.3197e-09	6.5604e-07	10.8345
DARS1	1.11283	16.5826	10.7407	6.33081e-09	6.5604e-07	10.8328
SLC4A4	2.29711	13.9404	11.2029	6.61207e-09	6.6936e-07	10.8372
EEF1B2	1.2646	18.0038	10.7025	6.67187e-09	6.6936e-07	10.7807
FXR2	1.19488	15.3206	10.7002	6.69299e-09	6.6936e-07	10.7776
GHITM	0.873522	16.6411	10.6918	6.77065e-09	6.6936e-07	10.7661
CDS2	1.57688	15.7954	10.6101	7.57845e-09	7.40708e-07	10.6542
ADD2	-1.21179	14.4197	-10.5753	7.95258e-09	7.68541e-07	10.6063
LNPEP	0.941801	14.7437	10.5405	8.34676e-09	7.97672e-07	10.5582
M6PR	0.974403	14.6291	10.5174	8.61934e-09	8.11636e-07	10.5262
CTNNA3	-1.31498	15.9993	-10.5073	8.74196e-09	8.11636e-07	10.5122
PYCR2	1.13677	14.452	10.5045	8.77597e-09	8.11636e-07	10.5083
MICU3	1.18717	13.3902	10.4531	9.42971e-09	8.62818e-07	10.4369
SIRPA	-1.25587	16.8872	-10.4312	9.72307e-09	8.80296e-07	10.4064
STAU2	1.55072	11.5372	10.3682	1.06234e-08	9.45588e-07	10.3183
ATP2C1	1.25443	14.5875	10.3655	1.06641e-08	9.45588e-07	10.3145
ELAVL2	3.29757	14.2833	10.3102	1.15291e-08	1.01186e-06	10.2368
PLBD2	1.52502	15.744	10.2975	1.17389e-08	1.01811e-06	10.2189
LIN7A	-1.29138	17.2173	-10.2916	1.18371e-08	1.01811e-06	10.2106
GAS2L3	-1.19013	13.9168	-10.2597	1.23837e-08	1.05458e-06	10.1656
ACADVL	0.832761	16.6578	10.2475	1.26015e-08	1.05687e-06	10.1482
SPTBN4	-0.887293	12.8627	-10.2444	1.26564e-08	1.05687e-06	10.1439
TTYH1	1.9672	14.4719	10.2241	1.30277e-08	1.07741e-06	10.1151
COQ10B	1.32534	14.4662	10.2105	1.32821e-08	1.08799e-06	10.0958
PLEKHF1	-1.1116	14.1958	-10.2002	1.34782e-08	1.09364e-06	10.0812
RABL3	0.757215	15.5211	10.1857	1.37604e-08	1.10611e-06	10.0606
RAB8B	-0.634795	16.7054	-10.1173	1.51732e-08	1.20838e-06	9.96313
CNP	-1.26214	21.2087	-10.1024	1.55025e-08	1.22327e-06	9.94172
MYO1B	-1.15209	17.0584	-10.0878	1.58309e-08	1.23783e-06	9.92082
PURG	2.17412	14.1597	10.0631	1.64031e-08	1.27102e-06	9.8854
CLDND1	-0.834285	14.712	-10.0071	1.77822e-08	1.36558e-06	9.80485
SEMA7A	-1.28797	14.581	-9.96729	1.88379e-08	1.43385e-06	9.7473
OTUD7B	-1.06188	15.6793	-9.93784	1.96604e-08	1.48333e-06	9.70463
SVIP	-2.43867	18.3251	-9.88071	2.13659e-08	1.59798e-06	9.62156
MYADM	-0.714205	17.5002	-9.84921	2.2372e-08	1.64572e-06	9.5756
FMN2	-1.4709	12.9775	-9.84875	2.23869e-08	1.64572e-06	9.57493
EPHA2	-0.911233	13.6025	-9.82591	2.31478e-08	1.68724e-06	9.54154
SGCD	-0.947518	17.0191	-9.77862	2.48115e-08	1.79331e-06	9.47218
CTIF	1.0147	14.1552	9.75407	2.5724e-08	1.83557e-06	9.43608
SLC44A1	-1.21122	17.0746	-9.75146	2.58231e-08	1.83557e-06	9.43224
BCAS1	-2.07144	18.2902	-9.73045	2.66353e-08	1.87779e-06	9.40128
MELTF	-0.883839	13.5556	-9.70465	2.76694e-08	1.92662e-06	9.36319
NDN	0.984486	13.4167	9.70205	2.7776e-08	1.92662e-06	9.35935
TARS3	0.961117	14.2899	9.67697	2.88262e-08	1.98225e-06	9.32223
UBTD2	-0.722027	14.8027	-9.66997	2.91266e-08	1.98225e-06	9.31187
PPTC7	0.843213	13.2499	9.66667	2.92693e-08	1.98225e-06	9.30698
GLDC	-1.23835	16.1029	-9.61661	3.15282e-08	2.11855e-06	9.23261
PJA2	1.40333	12.5318	9.56588	3.40044e-08	2.26722e-06	9.15695
SHH	-1.36758	14.1761	-9.52942	3.59098e-08	2.37585e-06	9.10238
NAT8L	1.30402	13.0393	9.51414	3.67411e-08	2.39697e-06	9.07947
SCD5	1.18375	15.1203	9.51332	3.67865e-08	2.39697e-06	9.07824
DDAH1	-1.46627	19.336	-9.48691	3.82736e-08	2.46986e-06	9.03856
NFASC	-1.24349	15.9611	-9.48334	3.84794e-08	2.46986e-06	9.03319
CTSD	0.859454	20.54	9.44908	4.05148e-08	2.58124e-06	8.98157
PALM	-0.893529	16.7268	-9.41279	4.27943e-08	2.70643e-06	8.92674
GOT2	0.842499	17.7589	9.39567	4.39158e-08	2.74313e-06	8.90083
EEF1G	1.2333	19.2588	9.39422	4.40125e-08	2.74313e-06	8.89862
TPGS1	1.06795	13.0555	9.37277	4.5465e-08	2.81327e-06	8.86609
FAM184A	-0.859478	15.2247	-9.35459	4.67352e-08	2.8609e-06	8.83848
CFL2	-0.895098	17.0403	-9.35105	4.69868e-08	2.8609e-06	8.8331
EPHB2	-0.881501	14.3707	-9.34762	4.72325e-08	2.8609e-06	8.82787
CAPS	-2.11638	18.3885	-9.33528	4.81256e-08	2.8946e-06	8.8091
ADAM10	-0.980553	17.4305	-9.30167	5.065e-08	3.02528e-06	8.75785
ARHGEF6	1.13525	14.0843	9.27885	5.24428e-08	3.10931e-06	8.72298
ELAVL3	1.52121	14.0771	11.2954	5.27798e-08	3.10931e-06	8.90887
KARS1	0.752544	16.6212	9.247	5.50565e-08	3.22137e-06	8.67422
GOLM2	0.853549	12.7062	9.22376	5.70505e-08	3.31548e-06	8.63854
CERS6	0.816857	13.7059	9.20676	5.85566e-08	3.35425e-06	8.61241
SLC36A2	-1.57109	13.7185	-9.20364	5.88375e-08	3.35425e-06	8.60761
UST	1.07146	13.6021	9.20309	5.88876e-08	3.35425e-06	8.60675
QARS1	0.958677	14.9805	9.16345	6.25855e-08	3.54143e-06	8.54566
FA2H	-1.09071	13.5812	-9.13637	6.52509e-08	3.66812e-06	8.50382
OGDH	0.604996	15.3219	9.13197	6.56958e-08	3.66915e-06	8.497
SLC3A2	-1.02527	15.1527	-9.11689	6.7242e-08	3.73128e-06	8.47365
CRELD1	1.13719	14.8326	9.11267	6.76819e-08	3.73162e-06	8.46711
ATP13A2	1.54454	13.3628	9.09074	7.00161e-08	3.83572e-06	8.43308
ISOC1	-0.878846	16.802	-9.08459	7.06855e-08	3.84789e-06	8.42353
QPRT	-1.29506	16.2574	-9.06131	7.32814e-08	3.96411e-06	8.38733
STX1B	-1.23122	14.4145	-9.03392	7.64644e-08	4.11044e-06	8.34465
EIF4G3	0.950783	14.7515	9.00368	8.01478e-08	4.25601e-06	8.29741
MME	-1.4344	17.14	-9.00034	8.05658e-08	4.25601e-06	8.29219
MSL3	-1.6681	14.7851	-10.2625	8.06568e-08	4.25601e-06	8.47044
EMC4	0.83433	15.0407	8.979	8.32911e-08	4.36821e-06	8.25878
MGLL	-1.2587	16.5196	-8.96282	8.54224e-08	4.45284e-06	8.2334
SLC43A2	-0.924181	13.6397	-8.93843	8.87429e-08	4.59197e-06	8.1951
ZNF263	-2.2041	15.0723	-10.786	9.01949e-08	4.59197e-06	8.40624
GGH	1.68023	16.3849	8.92784	9.02268e-08	4.59197e-06	8.17844
SGCB	-1.07196	17.517	-8.92557	9.05478e-08	4.59197e-06	8.17488
RPL36AL	1.38023	16.9967	8.92407	9.07609e-08	4.59197e-06	8.17252
MRPL21	1.02763	14.2924	8.91016	9.27613e-08	4.66573e-06	8.15061
PPM1F	-0.777525	16.2768	-8.86857	9.90256e-08	4.95186e-06	8.08496
TMPRSS5	-1.26624	14.6695	-8.85931	1.00479e-07	4.96694e-06	8.07032
EEF1D	0.658313	18.0854	8.85726	1.00804e-07	4.96694e-06	8.06707
ANO8	0.890638	12.7891	8.85565	1.0106e-07	4.96694e-06	8.06452
SHROOM3	-1.27555	13.2483	-8.84319	1.03064e-07	5.01742e-06	8.04479
DYNLL1	-1.21026	19.5726	-8.84202	1.03254e-07	5.01742e-06	8.04294
CRYAB	-1.16291	20.6298	-8.82627	1.05851e-07	5.11476e-06	8.01797
IGSF8	-1.08593	15.4365	-8.81212	1.08243e-07	5.19926e-06	7.99551
SBF2	-0.659483	14.9021	-8.80807	1.08938e-07	5.19926e-06	7.98908
SQLE	1.30267	13.3932	8.80531	1.09414e-07	5.19926e-06	7.9847
PIEZO1	-0.90038	13.1463	-8.7903	1.12044e-07	5.29501e-06	7.96082
SLC6A15	2.83391	12.7799	11.3285	1.13527e-07	5.30985e-06	8.16172
NFS1	0.81337	15.3189	8.78145	1.13624e-07	5.30985e-06	7.94675
EXOG	0.850342	14.0062	8.7782	1.1421e-07	5.30985e-06	7.94157
SNX10	1.56366	12.4859	8.77203	1.15333e-07	5.33324e-06	7.93173
RER1	0.731647	15.9454	8.76702	1.16253e-07	5.34702e-06	7.92375
DOCK1	-0.567174	15.9718	-8.76222	1.17141e-07	5.35919e-06	7.9161
LPCAT4	1.24806	14.1448	8.74403	1.20572e-07	5.487e-06	7.88707
AKTIP	0.711569	13.7261	8.72882	1.23523e-07	5.57758e-06	7.86276
FNDC1	-1.1559	13.8613	-8.7271	1.2386e-07	5.57758e-06	7.86002
ALDH3B1	-1.52529	15.113	-8.72189	1.24891e-07	5.59474e-06	7.85168
DHX30	0.83269	14.7857	8.71697	1.25873e-07	5.60951e-06	7.8438
LITAF	-2.31197	15.5744	-8.68783	1.31855e-07	5.84581e-06	7.79711
MRPS21	1.58562	14.2398	8.62297	1.46263e-07	6.4316e-06	7.69279
MPZL2	-1.59964	13.1698	-8.62169	1.46564e-07	6.4316e-06	7.69073
EIF4A2	0.75482	17.7701	8.60584	1.50339e-07	6.56377e-06	7.66514
GLRX2	1.3547	11.1223	8.58915	1.54422e-07	6.70801e-06	7.63817
MAGED1	1.20132	11.9198	8.88337	1.5858e-07	6.85402e-06	7.67643
CDC42SE2	-1.11219	14.2678	-8.55648	1.62759e-07	6.99944e-06	7.58526
UBE2J1	1.03486	12.8752	8.52938	1.7003e-07	7.27574e-06	7.54128
LIN7C	-1.16927	16.4544	-8.49912	1.78553e-07	7.60263e-06	7.49204
GNAQ	-0.663164	17.6767	-8.49218	1.80568e-07	7.65055e-06	7.48074
KRAS	-0.869325	12.5428	-8.47833	1.84666e-07	7.78586e-06	7.45815
ZDHHC7	1.23762	12.1265	8.47181	1.86628e-07	7.83018e-06	7.44751
CD47	-0.659398	19.3347	-8.46576	1.88468e-07	7.85327e-06	7.43763
CADM3	-1.33903	13.6931	-8.46401	1.89004e-07	7.85327e-06	7.43477
IVNS1ABP	-0.780224	13.8898	-8.45149	1.92884e-07	7.97595e-06	7.41431
CNTNAP2	-0.96409	12.8488	-8.43452	1.98279e-07	8.1598e-06	7.38653
NMT1	0.582376	14.7145	8.41936	2.03229e-07	8.32369e-06	7.3617
SGCE	-1.08017	17.1589	-8.40626	2.07612e-07	8.42646e-06	7.34021
GLG1	0.752244	15.4329	8.40601	2.07698e-07	8.42646e-06	7.3398
LIMCH1	-1.10427	16.3526	-8.39365	2.11927e-07	8.55765e-06	7.3195
EPHB1	-1.04478	13.4223	-8.38622	2.14509e-07	8.62146e-06	7.3073
BSCL2	1.46197	16.1557	8.36281	2.2287e-07	8.91586e-06	7.26879
ABCA3	0.882173	13.1893	8.35791	2.24667e-07	8.9171e-06	7.2607
SLC2A6	2.08458	13.2811	8.35686	2.2505e-07	8.9171e-06	7.25898
HDAC1	0.879496	15.9543	8.35426	2.26012e-07	8.9171e-06	7.25469
LRPPRC	0.850964	16.8363	8.34831	2.28222e-07	8.96318e-06	7.24488
ATP1B1	-1.03467	19.9261	-8.34267	2.30337e-07	9.00514e-06	7.23559
EDNRB	1.52519	12.9109	8.33609	2.32834e-07	9.06071e-06	7.22473
ANKRD29	-0.86272	14.5592	-8.3334	2.33865e-07	9.06071e-06	7.22028
PALD1	0.755478	14.584	8.31397	2.41436e-07	9.29617e-06	7.18818
TJP2	-0.801503	16.0137	-8.31228	2.42105e-07	9.29617e-06	7.18539
HDAC11	-1.23091	13.7588	-8.30162	2.46382e-07	9.41834e-06	7.16775
OSBPL3	1.09814	15.7138	8.29462	2.4923e-07	9.48507e-06	7.15617
RANBP6	0.577353	13.7047	8.27644	2.56796e-07	9.72996e-06	7.12604
NDUFAF4	0.75092	15.6617	8.2667	2.60948e-07	9.84392e-06	7.10987
SEL1L	0.69217	15.3252	8.2638	2.62196e-07	9.84779e-06	7.10507
CALHM5	-1.09481	15.2421	-8.25828	2.64594e-07	9.89465e-06	7.09589
LSM12	0.901578	15.918	8.25349	2.6669e-07	9.92988e-06	7.08794
UTRN	-0.565604	17.314	-8.24091	2.72283e-07	1.00944e-05	7.06702
AKR1B1	-1.22971	21.2235	-8.21164	2.85771e-07	1.0549e-05	7.01829
GPR107	0.823722	15.145	8.19911	2.91761e-07	1.07241e-05	6.99738
HSPB2	-1.01243	13.4424	-8.18128	3.00508e-07	1.09986e-05	6.96761
VAPB	0.99976	17.8678	8.16008	3.11265e-07	1.1344e-05	6.93215
VAMP5	-1.24394	15.2822	-8.14954	3.16766e-07	1.14958e-05	6.91449
FSCN1	-1.05355	19.0389	-8.13926	3.22225e-07	1.16448e-05	6.89726
ZDHHC20	-0.857579	14.1329	-8.11465	3.35702e-07	1.20811e-05	6.85595
TMEM41A	0.887989	14.3033	8.09769	3.4533e-07	1.23758e-05	6.82744
ACBD3	0.529814	15.43	8.07723	3.57333e-07	1.27528e-05	6.79298
DMD	-0.933499	14.4412	-8.04788	3.75317e-07	1.32659e-05	6.74346
LDLR	0.98409	14.9014	8.04644	3.76222e-07	1.32659e-05	6.74103
SEC61A2	0.793218	14.3669	8.04626	3.76337e-07	1.32659e-05	6.74072
PAG1	1.4812	14.4433	8.04218	3.78915e-07	1.33022e-05	6.73384
VPS45	0.547559	15.1769	8.03461	3.83757e-07	1.34174e-05	6.72103
DCUN1D3	-0.736888	14.1472	-8.02911	3.87309e-07	1.34868e-05	6.71174
HSPA12A	-0.780746	19.2721	-8.01571	3.96118e-07	1.36772e-05	6.68905
ENTPD5	0.726036	12.481	8.01417	3.97144e-07	1.36772e-05	6.68644
DNASE1L1	-0.853282	14.4998	-8.01357	3.97547e-07	1.36772e-05	6.68542
TUBB6	-0.68873	18.5326	-8.00843	4.00993e-07	1.37408e-05	6.67671
KATNAL2	1.05208	18.6338	7.99284	4.11636e-07	1.40495e-05	6.65029
PREB	0.678931	15.7512	7.98219	4.19078e-07	1.4247e-05	6.63221
OGN	-1.24326	22.808	-7.97483	4.24309e-07	1.4368e-05	6.6197
NOMO2	0.728631	15.2524	7.96726	4.29755e-07	1.44954e-05	6.60683
GPRC5B	-1.21509	14.3522	-7.96099	4.34317e-07	1.4592e-05	6.59618
RHBDD2	0.79489	14.3777	7.95835	4.36256e-07	1.46002e-05	6.59168
PLCB1	-1.02994	15.0721	-7.94784	4.44061e-07	1.47601e-05	6.57379
CYB5R1	0.760895	17.6927	7.9473	4.44467e-07	1.47601e-05	6.57287
OAT	0.84268	16.6109	7.94397	4.46972e-07	1.47862e-05	6.5672
HMBOX1	0.698463	13.3738	7.93578	4.53196e-07	1.49346e-05	6.55325
COPG2	0.60355	14.5102	7.91599	4.68612e-07	1.53837e-05	6.51949
RASA2	-0.522556	14.3105	-7.90985	4.73507e-07	1.54481e-05	6.50901
SMTN	-1.35455	14.5943	-7.90903	4.74166e-07	1.54481e-05	6.50761
TMA7	-1.15231	15.0038	-7.9023	4.79596e-07	1.55497e-05	6.49612
REEP1	1.2382	15.8937	7.9007	4.809e-07	1.55497e-05	6.49338
RAB4B	0.82122	15.2244	7.8894	4.90196e-07	1.57799e-05	6.47405
MRPL51	1.01127	12.6475	7.88761	4.91689e-07	1.57799e-05	6.47099
MID1IP1	1.04299	13.6952	7.86411	5.11689e-07	1.63607e-05	6.43075
FKBP2	0.459095	19.5186	7.85265	5.21757e-07	1.66203e-05	6.41108
MRPS12	1.04862	12.9907	7.85049	5.23672e-07	1.66203e-05	6.40738
CDS1	1.51659	12.391	7.84571	5.27948e-07	1.66944e-05	6.39918
CD81	-0.931184	17.6166	-7.81591	5.5543e-07	1.7496e-05	6.34796
THY1	-1.35101	18.161	-7.81376	5.57468e-07	1.7496e-05	6.34426
CTNND2	1.61438	13.2169	8.06582	5.59401e-07	1.7496e-05	6.40882
MRPL38	0.84842	14.2687	7.80933	5.61704e-07	1.75044e-05	6.33662
HID1	0.777556	14.2125	7.799	5.71691e-07	1.77513e-05	6.31883
KHDRBS3	0.797941	15.6514	7.79445	5.76149e-07	1.78254e-05	6.31099
MRPL22	0.737228	15.2531	7.78648	5.84045e-07	1.79878e-05	6.29725
OSBPL8	0.660938	16.1406	7.78494	5.85581e-07	1.79878e-05	6.2946
ATP2B2	-0.99121	14.1452	-7.77517	5.95442e-07	1.82256e-05	6.27774
SLC25A12	0.690119	16.5601	7.75777	6.1344e-07	1.87099e-05	6.24767
ACSL4	0.785655	14.4041	7.7513	6.2028e-07	1.88517e-05	6.23648
ERO1A	0.78861	15.6069	7.74678	6.251e-07	1.89003e-05	6.22866
NIPA1	0.996703	13.7539	7.74569	6.26276e-07	1.89003e-05	6.22677
AMFR	0.744591	13.7895	7.72475	6.49175e-07	1.95072e-05	6.19051
DHRS13	0.71333	13.2183	7.72319	6.5092e-07	1.95072e-05	6.1878
ATP1A3	-1.36062	16.7614	-7.69288	6.85723e-07	2.04788e-05	6.1352
GORASP1	0.473866	14.3427	7.68906	6.90253e-07	2.05428e-05	6.12855
PRNP	-0.997659	17.4941	-7.68089	7.00028e-07	2.07619e-05	6.11435
TMEM222	-0.727245	13.5942	-7.67318	7.09395e-07	2.09285e-05	6.10093
SLC20A2	-0.977654	14.9264	-7.67039	7.12811e-07	2.09285e-05	6.09608
CS	0.441204	18.7998	7.66973	7.13623e-07	2.09285e-05	6.09493
ISCA1	1.00418	14.1339	7.6683	7.15381e-07	2.09285e-05	6.09244
SSBP1	0.498536	17.5418	7.65108	7.3696e-07	2.14867e-05	6.06243
BRI3BP	1.07529	14.3184	7.61521	7.84104e-07	2.27159e-05	5.9998
SMYD3	0.608752	13.9772	7.61499	7.84399e-07	2.27159e-05	5.99942
FHDC1	0.715633	15.3205	7.60946	7.91955e-07	2.28577e-05	5.98974
MRPL24	0.846676	14.7181	7.60697	7.95367e-07	2.2873e-05	5.9854
BOK	-0.699886	13.3751	-7.60328	8.00476e-07	2.2873e-05	5.97893
MIGA1	0.834964	13.8729	7.60271	8.01265e-07	2.2873e-05	5.97794
CLCN6	0.923751	14.0071	7.59958	8.0562e-07	2.2873e-05	5.97246
GDPD1	0.704006	13.7057	7.59947	8.05779e-07	2.2873e-05	5.97226
SLC25A22	0.655464	15.6814	7.58732	8.22928e-07	2.32829e-05	5.95099
AIMP1	1.15415	15.33	7.57564	8.39793e-07	2.36154e-05	5.9305
GLS	1.76471	14.6058	7.57538	8.40172e-07	2.36154e-05	5.93004
MRPS16	0.767753	13.8238	7.56895	8.49597e-07	2.38026e-05	5.91877
SEC24B	0.493895	15.0672	7.56657	8.53125e-07	2.38044e-05	5.91459
PIGT	0.642213	14.8646	7.56517	8.552e-07	2.38044e-05	5.91213
TMEM65	0.639277	16.0347	7.56144	8.60767e-07	2.38498e-05	5.90558
MTMR2	-0.552648	14.4865	-7.56036	8.62374e-07	2.38498e-05	5.9037
HK1	0.639388	18.7444	7.55759	8.66545e-07	2.38883e-05	5.89882
WDR1	-0.572193	19.5199	-7.55469	8.70924e-07	2.39323e-05	5.89373
PABPC4	0.53281	16.1924	7.54891	8.79726e-07	2.40972e-05	5.88357
SEC22B	0.619475	18.1008	7.54094	8.92014e-07	2.4242e-05	5.86956
USF3	-1.81006	18.6714	-8.8101	8.92152e-07	2.4242e-05	6.15515
TMEM35A	1.6852	14.1299	7.54	8.93467e-07	2.4242e-05	5.86791
MRPS25	0.82892	15.0427	7.52676	9.14321e-07	2.47298e-05	5.8446
SERINC5	-1.37166	15.8399	-7.52142	9.22866e-07	2.48827e-05	5.83521
SHPRH	1.34987	13.8934	8.76934	9.39082e-07	2.51346e-05	6.10419
SECISBP2L	-0.605757	13.8933	-7.51046	9.40682e-07	2.51346e-05	5.81589
CAMK2A	1.34905	14.6853	7.51028	9.40977e-07	2.51346e-05	5.81557
ADAM22	-0.958196	13.2798	-7.50189	9.54871e-07	2.54268e-05	5.80076
GLTP	-1.17167	16.849	-7.49804	9.61297e-07	2.55189e-05	5.79399
IGFBP6	-1.30756	15.0238	-7.49567	9.65297e-07	2.55462e-05	5.78979
CHCHD6	0.874644	14.514	7.49344	9.69053e-07	2.5567e-05	5.78587
OGDHL	1.13582	14.0795	7.49113	9.72984e-07	2.55922e-05	5.78178
GFRA1	-0.746023	13.2379	-7.48238	9.87981e-07	2.5833e-05	5.76632
CD151	-1.04671	17.3741	-7.48228	9.88148e-07	2.5833e-05	5.76615
SHFL	0.697199	15.8166	7.47459	1.00154e-06	2.61037e-05	5.75255
HSPA9	0.454648	19.744	7.43614	1.07135e-06	2.78389e-05	5.68446
GRSF1	0.751662	14.353	7.42825	1.08628e-06	2.81418e-05	5.67048
SLC25A25	0.940684	15.5079	7.42151	1.09922e-06	2.83917e-05	5.65851
GOLGB1	0.516332	14.7067	7.41775	1.1065e-06	2.8494e-05	5.65184
PHGDH	0.737036	16.9036	7.39844	1.14473e-06	2.93905e-05	5.61752
AMACR	0.708165	13.7685	7.39489	1.1519e-06	2.94866e-05	5.61121
GMFB	-0.824632	16.9396	-7.38528	1.17156e-06	2.99009e-05	5.5941
LRRC8A	-0.654885	14.7494	-7.37739	1.18797e-06	3.00795e-05	5.58004
GLA	0.645967	15.0579	7.37696	1.18888e-06	3.00795e-05	5.57927
SMCO3	-1.87351	12.764	-7.37687	1.18905e-06	3.00795e-05	5.57913
TRAP1	0.706951	15.3948	7.36919	1.20526e-06	3.04002e-05	5.56544
FDFT1	1.61031	14.312	7.3589	1.22736e-06	3.07516e-05	5.54707
HOOK3	0.600324	15.2084	7.35772	1.22991e-06	3.07516e-05	5.54498
KIF19	-1.24847	13.2243	-7.35742	1.23058e-06	3.07516e-05	5.54443
WNK1	-0.409311	14.8046	-7.35607	1.23349e-06	3.07516e-05	5.54204
FTH1	-1.30189	20.7882	-7.34653	1.25446e-06	3.11838e-05	5.525
CNTNAP1	-0.891935	16.0111	-7.34319	1.2619e-06	3.12784e-05	5.51903
EGR2	-1.0715	13.294	-7.33788	1.27379e-06	3.14825e-05	5.50954
DTNA	-0.84809	16.1231	-7.30171	1.35803e-06	3.34681e-05	5.44482
SLC23A3	-0.823333	17.0593	-7.29409	1.3765e-06	3.38265e-05	5.43116
GLCE	0.923795	13.7592	7.292	1.38162e-06	3.38557e-05	5.42741
LGI3	-1.16716	14.6302	-7.28683	1.39435e-06	3.40129e-05	5.41814
RAB35	-0.433521	17.8566	-7.28619	1.39595e-06	3.40129e-05	5.41698
FHIP2A	0.471841	14.3837	7.27893	1.41406e-06	3.4357e-05	5.40395
KCTD4	-0.774206	14.4496	-7.2579	1.4679e-06	3.55646e-05	5.36617
LARP4B	0.584799	14.1269	7.25489	1.47578e-06	3.56551e-05	5.36076
RSPRY1	-0.587545	12.6818	-7.24748	1.49538e-06	3.59862e-05	5.34742
LGALSL	0.714878	14.8099	7.24655	1.49785e-06	3.59862e-05	5.34575
LZTR1	0.614636	13.7179	7.24289	1.50764e-06	3.61204e-05	5.33917
TRIM46	0.942799	13.3627	7.23978	1.51604e-06	3.61751e-05	5.33356
MYH14	-0.758523	16.7824	-7.23888	1.51846e-06	3.61751e-05	5.33194
AK8	-1.04307	15.1213	-7.45199	1.52254e-06	3.61751e-05	5.39848
DGKH	1.20031	15.8881	7.21476	1.58518e-06	3.75596e-05	5.28847
FN3K	-0.533419	16.9829	-7.21079	1.59645e-06	3.77228e-05	5.2813
LSS	0.810038	14.6414	7.20746	1.60597e-06	3.77563e-05	5.27529
TSPAN15	-1.06914	16.803	-7.20723	1.60665e-06	3.77563e-05	5.27487
CLGN	1.07702	14.1095	7.19285	1.64846e-06	3.86332e-05	5.24889
GNAI2	-0.456367	20.3815	-7.19107	1.65371e-06	3.86511e-05	5.24568
HAX1	0.667808	13.7043	7.18163	1.68186e-06	3.91862e-05	5.22861
GPD1L	0.483735	16.9351	7.18035	1.68572e-06	3.91862e-05	5.22629
OXR1	-0.718258	16.1183	-7.16655	1.7279e-06	4.00584e-05	5.20131
MARVELD1	-0.983588	14.6787	-7.15799	1.75457e-06	4.05675e-05	5.18582
APMAP	0.515885	17.6068	7.14512	1.79554e-06	4.14033e-05	5.16248
DAG1	-0.827863	18.3246	-7.14107	1.80864e-06	4.15939e-05	5.15513
NEFL	-0.91155	22.3138	-7.13898	1.81544e-06	4.16389e-05	5.15134
ARHGAP19	-1.19816	11.0376	-7.3447	1.82291e-06	4.16991e-05	5.21655
NDUFAF3	0.639231	16.2387	7.13137	1.84042e-06	4.19879e-05	5.13752
APOL2	0.760299	16.7944	7.12941	1.84693e-06	4.20249e-05	5.13395
SYVN1	0.626828	15.6422	7.10426	1.93233e-06	4.38521e-05	5.08824
FAM120A	0.53597	16.0312	7.10155	1.94178e-06	4.39507e-05	5.08331
NACA	0.533149	17.09	7.09676	1.9586e-06	4.42149e-05	5.07459
ACSBG1	1.96628	13.7099	7.54152	1.9723e-06	4.44077e-05	5.21268
RTKN	-0.738185	14.5754	-7.08539	1.99914e-06	4.48946e-05	5.05387
SETD3	0.553909	14.3645	7.08046	2.01699e-06	4.51774e-05	5.04488
OXCT1	0.715571	17.1263	7.06827	2.06181e-06	4.60397e-05	5.02266
STX2	-0.573921	14.472	-7.06709	2.06619e-06	4.60397e-05	5.02051
CYP51A1	0.89605	13.7867	7.06273	2.08255e-06	4.62843e-05	5.01254
GJC3	-1.26992	16.6892	-7.04783	2.13935e-06	4.74241e-05	4.98532
BNIP3	1.21577	11.5796	7.04371	2.15534e-06	4.76557e-05	4.97779
PLXNA1	-0.557801	14.4925	-7.03887	2.17428e-06	4.78537e-05	4.96894
SLC35C1	1.41331	12.053	7.47883	2.17759e-06	4.78537e-05	5.11277
ITPKB	-0.766206	13.3984	-7.03717	2.18099e-06	4.78537e-05	4.96583
TUSC3	0.928197	13.608	7.03344	2.19576e-06	4.80552e-05	4.95901
UBE2D2	0.491751	17.4988	7.01259	2.28023e-06	4.97774e-05	4.92083
FAM98B	0.379114	15.8472	7.00551	2.30966e-06	5.0292e-05	4.90786
EMC3	0.552121	15.8308	6.98417	2.40085e-06	5.21458e-05	4.8687
MRPS17	0.929984	14.1353	6.96835	2.47088e-06	5.35315e-05	4.83962
MYO3B	-1.05846	14.4458	-6.96272	2.49629e-06	5.39461e-05	4.82927
NCAM1	1.06607	18.021	6.95798	2.51789e-06	5.42766e-05	4.82056
NCLN	0.582575	15.8573	6.956	2.52701e-06	5.4337e-05	4.8169
PLAAT3	-1.09139	14.307	-6.95104	2.54991e-06	5.45205e-05	4.80778
VEZT	0.868521	13.6024	6.9508	2.55102e-06	5.45205e-05	4.80734
PRKAR1B	0.878899	14.1411	6.94876	2.56054e-06	5.45205e-05	4.80357
FLNB	-0.7355	19.5906	-6.94849	2.56178e-06	5.45205e-05	4.80308
PITPNM2	0.765656	13.872	6.94732	2.56724e-06	5.45205e-05	4.80093
BTF3L4	0.568114	14.0815	6.93329	2.63372e-06	5.57947e-05	4.77507
UCK2	0.712979	13.3824	6.92569	2.67043e-06	5.63345e-05	4.76107
TAX1BP3	-0.616815	18.6021	-6.92531	2.6723e-06	5.63345e-05	4.76036
ATP1B2	1.51852	15.2567	6.89454	2.82673e-06	5.94444e-05	4.70353
PGAP4	1.27038	12.3558	7.31316	2.83586e-06	5.94909e-05	4.84614
TUBB4A	-0.87607	19.6577	-6.89084	2.84594e-06	5.95571e-05	4.69668
ATL1	0.820987	16.7926	6.88704	2.86578e-06	5.98266e-05	4.68966
ERP44	0.480923	17.7654	6.88117	2.89674e-06	6.03265e-05	4.67879
NCEH1	0.952484	13.7093	6.87682	2.91989e-06	6.06618e-05	4.67074
MRPL37	0.682902	14.2588	6.86688	2.97353e-06	6.16274e-05	4.65232
TPRG1L	0.686117	14.9272	6.86191	3.00069e-06	6.20407e-05	4.64313
ADO	-0.541015	16.9316	-6.85505	3.03866e-06	6.26751e-05	4.63041
CPM	-1.18596	15.195	-6.85139	3.05916e-06	6.2947e-05	4.62361
NEFM	-0.973491	21.8138	-6.83182	3.17104e-06	6.49579e-05	4.58728
RUFY2	0.785838	14.9592	6.83165	3.17199e-06	6.49579e-05	4.58697
ARHGEF11	0.504735	14.0099	6.82999	3.18171e-06	6.50021e-05	4.58388
SIPA1L2	0.830013	14.0381	6.82844	3.19074e-06	6.50322e-05	4.58101
CC2D1B	-0.444445	15.4381	-6.81671	3.26031e-06	6.6293e-05	4.55919
PIGS	0.668422	13.2878	6.81444	3.27393e-06	6.64129e-05	4.55498
MRPL28	0.972948	13.6314	6.81254	3.28543e-06	6.64893e-05	4.55143
FAM234A	-0.829612	13.6362	-6.80392	3.33791e-06	6.73929e-05	4.5354
SNAP25	-0.941768	14.7295	-6.80187	3.35055e-06	6.74896e-05	4.53158
GALNT17	0.951301	13.9377	6.78855	3.43376e-06	6.88447e-05	4.50676
STK11IP	0.415287	13.9707	6.78854	3.43383e-06	6.88447e-05	4.50674
MRPL27	0.72808	14.5777	6.77984	3.48929e-06	6.97939e-05	4.49053
PTDSS1	0.801632	13.7951	6.76744	3.57006e-06	7.12438e-05	4.46739
KIAA0408	-1.34851	14.9274	-6.76504	3.58592e-06	7.13948e-05	4.4629
OTUD7A	-1.10509	13.0865	-6.7575	3.63616e-06	7.22277e-05	4.44883
HRAS	-0.646422	16.3124	-6.73404	3.79734e-06	7.52045e-05	4.40495
CDIPT	0.515795	16.6566	6.73305	3.80424e-06	7.52045e-05	4.40311
JAM3	-0.926955	16.7781	-6.73178	3.81322e-06	7.52045e-05	4.40073
SIGLEC8	2.56952	12.3306	9.27612	3.821e-06	7.52045e-05	4.60165
PRRG3	-1.38255	12.1255	-7.38371	3.84656e-06	7.55349e-05	4.62189
PPP3CB	-0.398139	14.9814	-6.72562	3.85694e-06	7.55662e-05	4.3892
NT5DC3	-0.838378	14.3986	-6.72275	3.87747e-06	7.57175e-05	4.38383
CAMLG	0.725476	14.4725	6.72208	3.88227e-06	7.57175e-05	4.38258
SQOR	-0.530578	17.979	-6.71769	3.91396e-06	7.61628e-05	4.37435
ARVCF	-0.51317	15.0545	-6.70248	4.02585e-06	7.80374e-05	4.34584
ERGIC2	0.577642	14.1099	6.70214	4.02844e-06	7.80374e-05	4.34519
GGT7	0.52501	14.4028	6.69866	4.05448e-06	7.83654e-05	4.33867
SLC41A3	0.84018	13.7732	6.68158	4.18508e-06	8.07082e-05	4.3066
FGF1	-1.48883	18.4224	-6.67184	4.26155e-06	8.1999e-05	4.28828
CYB5R2	-1.0849	18.7845	-6.65458	4.40051e-06	8.44839e-05	4.25582
MAPK1	-0.543959	17.5367	-6.65313	4.41244e-06	8.45242e-05	4.25308
TRUB1	0.564941	13.3129	6.64733	4.46029e-06	8.52509e-05	4.24217
TM9SF2	0.688721	15.7193	6.64614	4.4702e-06	8.52509e-05	4.23993
MRPS22	0.56868	15.225	6.64093	4.51381e-06	8.58921e-05	4.23011
RAB31	0.657975	15.1867	6.63416	4.57106e-06	8.67897e-05	4.21735
MRPS10	0.792224	14.1212	6.62403	4.65825e-06	8.82503e-05	4.19824
RAB10	-0.460901	18.0204	-6.61725	4.71749e-06	8.91762e-05	4.18546
CARS1	0.517164	17.0477	6.61311	4.75411e-06	8.95098e-05	4.17763
PIGK	0.530461	14.7482	6.6129	4.75595e-06	8.95098e-05	4.17724
RRAS2	-0.769684	14.7011	-6.60636	4.81441e-06	9.04121e-05	4.16488
GRAMD1B	1.47318	13.4956	6.77745	4.84522e-06	9.07925e-05	4.2279
SPATS2	1.58351	12.3287	6.59531	4.91479e-06	9.17704e-05	4.14401
INPP5A	-0.670946	14.8795	-6.59488	4.91875e-06	9.17704e-05	4.14319
RNF121	1.03063	12.7505	6.58932	4.97013e-06	9.25283e-05	4.13268
CLN6	0.688758	12.6374	6.58631	4.99818e-06	9.28496e-05	4.12699
BROX	-0.529155	17.0372	-6.58388	5.02096e-06	9.29612e-05	4.12239
SCO2	0.735156	13.8533	6.58337	5.0258e-06	9.29612e-05	4.12141
MPDZ	-0.534338	14.3645	-6.58044	5.05339e-06	9.31383e-05	4.11588
ATAT1	-0.559874	14.1917	-6.57973	5.06008e-06	9.31383e-05	4.11454
MANEAL	2.15361	13.242	8.35388	5.06787e-06	9.31383e-05	4.56735
IRAG1	-0.76749	11.9173	-6.57023	5.15087e-06	9.4462e-05	4.09655
SLC16A7	-1.03279	12.3998	-6.55701	5.28011e-06	9.65902e-05	4.07148
MESD	0.519539	16.9064	6.55607	5.28938e-06	9.65902e-05	4.0697
ANKRD17	0.467749	14.315	6.55448	5.30518e-06	9.66735e-05	4.06668
FRY	0.725554	13.8477	6.55249	5.32496e-06	9.68288e-05	4.06292
GAA	1.01903	17.1242	6.54915	5.35847e-06	9.72324e-05	4.05657
CLDN11	-1.48645	16.1692	-6.54528	5.39744e-06	9.77333e-05	4.04924
LGALS8	-0.536275	14.6642	-6.54342	5.41635e-06	9.77699e-05	4.0457
MRPL23	0.795099	15.082	6.54284	5.42219e-06	9.77699e-05	4.04462
FAM177A1	-1.08471	14.2535	-6.53566	5.49578e-06	9.88895e-05	4.03098
PLK1	-1.40217	13.993	-6.53113	5.54272e-06	9.95259e-05	4.02237
TM9SF3	0.550048	14.598	6.5179	5.68223e-06	0.000101818	3.99723
EPB41	-1.24786	14.0603	-6.51376	5.72658e-06	0.0001024	3.98936
ALDH1A1	-0.958743	20.0484	-6.50979	5.76948e-06	0.000102953	3.98181
SHC4	-0.724588	13.0733	-6.50656	5.80467e-06	0.000103366	3.97566
STS	1.21453	15.4799	6.50214	5.85316e-06	0.000104014	3.96724
RAP2B	-0.483197	16.5185	-6.49748	5.90467e-06	0.000104713	3.95838
PRKCA	-0.777024	18.6522	-6.48024	6.09961e-06	0.000107948	3.92552
NECTIN2	-0.625244	12.7469	-6.47003	6.21809e-06	0.000109819	3.90606
ITGB5	-0.632316	14.8164	-6.46768	6.24577e-06	0.000110082	3.90157
RAB27A	-0.814096	14.5958	-6.46593	6.26637e-06	0.000110219	3.89824
EFNB2	-0.879642	14.7402	-6.46425	6.28625e-06	0.000110343	3.89503
DCN	-1.04169	22.956	-6.45824	6.35806e-06	0.000111238	3.88354
TUBA4A	-0.731195	19.0675	-6.45781	6.36312e-06	0.000111238	3.88274
MRPL13	0.688575	14.9417	6.4562	6.38251e-06	0.000111351	3.87966
SGPL1	0.520072	14.9039	6.44713	6.49278e-06	0.000113045	3.86233
MTARC1	-0.652592	15.2544	-6.44137	6.5638e-06	0.000114051	3.85133
MRPS31	0.685791	14.7317	6.43943	6.58795e-06	0.00011424	3.84761
UACA	-0.538207	14.4085	-6.43786	6.60761e-06	0.00011435	3.8446
SELENOT	0.55916	15.2531	6.43409	6.65479e-06	0.000114936	3.8374
BTF3	0.656664	14.207	6.42634	6.75315e-06	0.0001164	3.82256
NDUFAF1	0.795265	13.8898	6.42031	6.83062e-06	0.0001175	3.81102
SLC2A14	-0.930591	14.9874	-6.41841	6.85527e-06	0.000117689	3.80737
RHOJ	0.886693	12.4282	6.41414	6.91085e-06	0.000118407	3.79921
TACC1	-1.07231	16.152	-6.41031	6.9612e-06	0.000119032	3.79186
SCD	1.50558	15.4725	6.40883	6.98077e-06	0.00011913	3.78902
YARS2	0.448073	14.3421	6.403	7.05823e-06	0.000120214	3.77786
TCAF1	0.46238	14.0129	6.39683	7.14132e-06	0.000121388	3.76602
WWC3	-0.55916	13.3126	-6.39204	7.20642e-06	0.000122253	3.75684
ACACA	1.00844	11.894	6.38919	7.24553e-06	0.000122675	3.75137
GDE1	0.519682	14.5744	6.3814	7.35335e-06	0.000124256	3.73642
SPTLC3	-0.860553	11.8379	-6.52975	7.52776e-06	0.000126953	3.78197
ARMCX1	0.590875	15.3803	6.36133	7.63913e-06	0.00012858	3.69786
EML3	-0.397315	15.598	-6.35942	7.6669e-06	0.000128795	3.69418
BAG2	-0.696509	14.8361	-6.34244	7.91859e-06	0.000132764	3.66151
ATP1A4	-1.41232	14.363	-6.33291	8.0636e-06	0.000134932	3.64316
PNKD	-0.867725	13.4613	-6.33042	8.10204e-06	0.000135312	3.63834
DHX57	0.448873	12.9004	6.32499	8.18622e-06	0.000136453	3.62789
ACP2	0.724023	15.3412	6.32019	8.26141e-06	0.000137351	3.61864
PLEKHA4	-0.709169	14.3304	-6.31952	8.27205e-06	0.000137351	3.61734
NEMF	0.383861	15.2565	6.31604	8.3271e-06	0.000137888	3.61063
MRPL4	0.692984	13.8358	6.31545	8.33646e-06	0.000137888	3.60949
CRAT	0.542367	15.1569	6.31286	8.37779e-06	0.000138306	3.60449
CD200	-0.530342	14.986	-6.31173	8.39583e-06	0.000138338	3.60232
ACAD9	0.328614	15.749	6.30188	8.5551e-06	0.000140693	3.58331
NES	-0.95443	17.7456	-6.29987	8.58811e-06	0.000140966	3.57941
MSRB2	0.516397	13.3552	6.29328	8.69683e-06	0.000142479	3.56669
CIRBP	0.619221	16.6182	6.29023	8.7476e-06	0.000143038	3.5608
GPX4	-0.791773	16.2502	-6.2879	8.78672e-06	0.000143405	3.55629
SRGAP2	-0.394738	14.8894	-6.28393	8.85361e-06	0.000144047	3.54861
SEZ6L2	1.2618	13.4687	6.62325	8.85952e-06	0.000144047	3.69437
GPR89A	0.659894	13.9088	6.2813	8.8982e-06	0.000144403	3.54353
HINT3	-0.805217	15.0665	-6.27998	8.92061e-06	0.000144494	3.54099
DGKI	1.25966	11.9608	6.43309	8.96027e-06	0.000144863	3.60564
ECSIT	0.940416	13.9988	6.27486	9.0084e-06	0.000145368	3.53108
MOXD1	-1.07307	14.7445	-6.27301	9.04035e-06	0.000145611	3.5275
SNX7	0.418497	13.5395	6.26723	9.1409e-06	0.000146955	3.51631
CPT1A	0.620023	17.1798	6.24811	9.48181e-06	0.000151923	3.47928
PPT2	0.826065	12.7109	6.24792	9.48526e-06	0.000151923	3.47891
CHIC2	-0.733676	13.2432	-6.24612	9.51807e-06	0.000152165	3.47542
SSB	0.41174	17.0959	6.24383	9.55985e-06	0.00015255	3.47099
ITFG1	0.655177	14.1254	6.24178	9.59757e-06	0.000152868	3.46701
FHL3	-0.802623	16.6916	-6.23987	9.63267e-06	0.000153143	3.46331
ITPR3	-0.545949	16.1643	-6.23801	9.66717e-06	0.000153408	3.4597
ADAM23	-0.845554	13.9369	-6.22353	9.93946e-06	0.000157439	3.4316
SIRT2	-1.12352	16.2168	-6.21777	1.00501e-05	0.000158898	3.42041
CNTF	-1.57961	15.0744	-6.54029	1.02045e-05	0.000160806	3.54504
DNM2	-0.605465	14.9827	-6.20964	1.02081e-05	0.000160806	3.40463
SLIRP	0.743602	16.0244	6.20283	1.03426e-05	0.000162627	3.39139
MRPL3	0.664918	14.3814	6.20098	1.03795e-05	0.000162909	3.38779
FXYD1	0.761032	17.0361	6.19794	1.04403e-05	0.000163564	3.38188
TSFM	0.655223	16.2659	6.1934	1.05318e-05	0.000164699	3.37305
DLGAP4	-0.644144	14.9656	-6.18706	1.06612e-05	0.000166419	3.36071
STX1A	-0.762639	13.5161	-6.18431	1.07178e-05	0.000167	3.35535
NTRK2	-0.835692	14.3123	-6.18306	1.07435e-05	0.000167098	3.35293
NOTCH2	-0.740779	14.1595	-6.17996	1.0808e-05	0.000167797	3.34688
EMC6	0.909754	14.8386	7.29357	1.08346e-05	0.000167906	3.76937
LARS1	0.992405	15.8617	6.17464	1.09193e-05	0.000168915	3.33652
STOM	-0.619633	18.1821	-6.1696	1.10258e-05	0.000170256	3.3267
RPL37A	0.579648	17.9125	6.16865	1.1046e-05	0.000170263	3.32485
SEMA3B	-0.596125	15.2435	-6.16396	1.11463e-05	0.000171501	3.31571
SNED1	-1.2444	14.769	-6.16189	1.11907e-05	0.000171663	3.31168
STOML1	1.27248	12.6888	7.26904	1.11967e-05	0.000171663	3.73674
SIRT3	0.559582	14.1339	6.1513	1.14218e-05	0.000174802	3.29102
PARK7	-0.70568	21.0308	-6.13585	1.17675e-05	0.000179774	3.26086
SF1	0.482771	15.1424	6.1315	1.18667e-05	0.000180967	3.25237
SCAMP4	-0.57556	16.394	-6.12556	1.20039e-05	0.000182735	3.24075
HTRA2	0.450973	14.4393	6.12288	1.20662e-05	0.000183359	3.23551
MT-CO3	1.03549	13.2308	6.11731	1.21968e-05	0.000185018	3.22462
PTBP3	0.683786	14.8076	6.11229	1.23158e-05	0.000186493	3.21481
ARSB	0.84044	14.344	6.11038	1.23614e-05	0.000186739	3.21107
LMAN2L	0.728998	15.4261	6.10979	1.23755e-05	0.000186739	3.20992
MRPS9	0.629358	14.2895	6.09492	1.2737e-05	0.000191857	3.1808
KANK4	-0.812505	16.2895	-6.09041	1.28487e-05	0.000193165	3.17197
NDUFS7	0.523854	17.3017	6.08961	1.28687e-05	0.000193165	3.1704
EXTL3	0.869611	12.2245	6.23321	1.28987e-05	0.000193278	3.23685
RAB12	-0.395664	14.8675	-6.08471	1.29915e-05	0.000194199	3.16079
ACSL6	0.818342	14.582	6.08416	1.30053e-05	0.000194199	3.15972
EIF4H	-1.6297	15.3781	-6.07913	1.31327e-05	0.000195761	3.14986
THUMPD1	0.434099	15.793	6.07617	1.32082e-05	0.000196228	3.14407
TMX2	0.431739	14.9877	6.07612	1.32096e-05	0.000196228	3.14396
AFG3L2	0.486885	16.333	6.05984	1.36335e-05	0.000202176	3.11202
FABP7	2.57252	19.6813	6.05658	1.37202e-05	0.000203111	3.10561
CLVS2	0.710858	14.1657	6.04154	1.41269e-05	0.000208772	3.07607
GOLGA3	0.359946	14.6282	6.03284	1.43679e-05	0.000211969	3.05897
HSP90AB1	0.538387	19.7074	6.03061	1.44305e-05	0.000212528	3.05458
TACO1	0.615909	14.6035	6.0141	1.49018e-05	0.000219094	3.02208
NUDT12	-0.502498	14.3338	-6.0119	1.49657e-05	0.000219659	3.01775
SLC66A2	0.475933	14.0712	6.00849	1.50654e-05	0.000220745	3.01104
FARS2	0.442959	13.5617	6.00194	1.5259e-05	0.000223183	2.99813
MKRN2	0.454647	13.1015	6.00111	1.52836e-05	0.000223183	2.9965
PDK2	0.845274	14.7755	5.99586	1.54409e-05	0.000225097	2.98615
FMR1	0.490798	15.5337	5.99041	1.5606e-05	0.000226805	2.9754
TXNDC9	0.358176	13.3134	5.99025	1.56108e-05	0.000226805	2.97509
UBAP2	0.94622	13.4274	5.98694	1.57121e-05	0.000227708	2.96855
FMNL3	-0.8494	14.1657	-5.98649	1.57259e-05	0.000227708	2.96766
OPA1	0.5384	16.412	5.98017	1.59211e-05	0.000230147	2.95519
SUGP2	0.57285	14.4585	5.96325	1.64561e-05	0.000237295	2.92178
SPTBN2	-0.694172	14.7436	-5.96206	1.64945e-05	0.000237295	2.91942
LIPA	1.03091	14.726	5.96194	1.64984e-05	0.000237295	2.91918
FKBP3	0.578584	17.879	5.95276	1.67972e-05	0.000240805	2.90104
THNSL1	0.504216	14.1451	5.95272	1.67984e-05	0.000240805	2.90096
STAU1	0.554079	15.6458	5.95157	1.68363e-05	0.000240947	2.89868
WFS1	0.643835	17.1585	5.94913	1.69166e-05	0.000241694	2.89387
SCO1	0.478953	14.9161	5.94633	1.70098e-05	0.000242622	2.88832
RAP1GAP	0.652224	14.4153	5.94151	1.71709e-05	0.000244514	2.87879
PLGRKT	-0.516113	15.3557	-5.93864	1.72678e-05	0.000245353	2.87311
GBF1	0.41011	15.2021	5.93807	1.72868e-05	0.000245353	2.87199
GRK5	-0.477359	13.7684	-5.93703	1.73221e-05	0.000245449	2.86993
DNAJA3	0.51549	15.7126	5.93455	1.74065e-05	0.000246239	2.86502
GALNS	0.625472	14.1143	5.92506	1.77332e-05	0.000249994	2.84622
TMED3	0.769106	13.5582	5.92481	1.77418e-05	0.000249994	2.84573
CSPG5	2.13435	12.5232	6.93063	1.77591e-05	0.000249994	3.2779
IL17B	-1.17884	14.1007	-6.05771	1.78414e-05	0.000250742	2.9085
SAMM50	0.491326	17.4489	5.9183	1.79696e-05	0.000252131	2.83284
RPL22	0.73842	18.7804	5.91278	1.81652e-05	0.00025446	2.82189
COG2	0.396117	13.9581	5.91068	1.82401e-05	0.000255094	2.81773
NRIP2	-0.797383	15.4449	-5.90933	1.82884e-05	0.000255355	2.81506
NDRG1	-0.784452	19.3616	-5.90485	1.845e-05	0.000257014	2.80616
ZMIZ2	0.698451	13.6787	6.19797	1.8467e-05	0.000257014	2.95078
POFUT2	0.440702	14.4186	5.89943	1.86474e-05	0.000259105	2.79541
FMOD	-2.32519	18.4968	-5.88849	1.90522e-05	0.000264303	2.7737
DNM1L	0.567647	17.3019	5.88251	1.92772e-05	0.000266994	2.76183
PRDX6	-0.549725	21.3677	-5.87764	1.94626e-05	0.000268771	2.75216
CPQ	0.62727	16.0843	5.8775	1.9468e-05	0.000268771	2.75188
EIF4E	0.422295	16.9114	5.86927	1.97857e-05	0.00027244	2.73552
TGFBR1	0.595168	13.7453	5.86898	1.97971e-05	0.00027244	2.73494
SCFD1	0.3138	15.7275	5.8606	2.01262e-05	0.000276526	2.71827
HMGCS1	0.973321	15.8261	5.85659	2.02856e-05	0.000278272	2.7103
MTDH	0.519219	17.9404	5.8554	2.0333e-05	0.000278478	2.70794
FAM8A1	0.765252	13.9424	5.85147	2.04911e-05	0.000280197	2.70012
DDX6	0.430397	17.673	5.84772	2.06431e-05	0.000281828	2.69264
LUM	-0.967742	21.6794	-5.84682	2.06796e-05	0.000281878	2.69086
SERPINI1	0.824059	12.2299	5.8421	2.0873e-05	0.000284064	2.68145
MRPL55	0.765649	14.2932	5.83816	2.10353e-05	0.000285821	2.67362
MIA	-1.06583	14.0298	-5.83719	2.10757e-05	0.000285828	2.67169
CLPTM1	0.446479	15.0614	5.83655	2.11023e-05	0.000285828	2.67041
ANKH	-0.993686	12.4631	-6.52615	2.12338e-05	0.000287157	2.99431
DAP3	0.648688	15.5019	5.83206	2.129e-05	0.000287465	2.66146
TMED8	0.430575	14.1256	5.82496	2.15903e-05	0.000291062	2.64731
PPT1	1.23036	12.408	6.50734	2.18552e-05	0.000294172	2.96523
GBA	0.728968	14.8308	5.81783	2.18963e-05	0.000294266	2.63308
ITGA2	0.874067	16.2154	5.81329	2.20931e-05	0.000296448	2.62404
CELF1	0.480467	14.202	5.81107	2.21901e-05	0.000297154	2.61962
PSAP	1.1881	18.9122	5.81051	2.22149e-05	0.000297154	2.61849
PTPN21	-0.441392	12.6539	-5.80799	2.23258e-05	0.000297788	2.61345
TMED9	0.47045	18.4762	5.80786	2.23315e-05	0.000297788	2.6132
BPNT2	0.604145	14.7618	5.8041	2.24979e-05	0.000299543	2.60569
RPL7A	0.668204	19.0432	5.8031	2.25423e-05	0.00029967	2.6037
PLEKHB1	-1.04771	15.9664	-5.79866	2.27409e-05	0.000301843	2.59484
ATXN2	0.607641	13.6217	5.79712	2.28104e-05	0.0003023	2.59175
FADS3	0.799743	14.1823	5.78714	2.32649e-05	0.000307319	2.57182
ALDH5A1	-0.6858	16.1349	-5.78671	2.32844e-05	0.000307319	2.57097
SORCS1	-0.488518	14.6723	-5.78645	2.32964e-05	0.000307319	2.57045
ARFIP1	0.763878	15.4144	5.78325	2.34447e-05	0.000308802	2.56404
ABHD11	0.656468	15.2292	5.78093	2.35524e-05	0.00030933	2.55941
ACTG1	-0.81088	19.5686	-5.78064	2.3566e-05	0.00030933	2.55883
IMMT	0.561762	16.167	5.78007	2.35926e-05	0.00030933	2.55769
MAG	-1.367	14.7408	-5.77558	2.38028e-05	0.00031161	2.54873
FAM169A	1.05305	14.3865	5.77259	2.39444e-05	0.000312987	2.54273
MAP4	-1.55531	17.3052	-5.76917	2.4107e-05	0.000314281	2.5359
MRPS34	0.557498	13.8456	5.76897	2.41164e-05	0.000314281	2.5355
HEPACAM	0.986634	16.441	5.76809	2.41587e-05	0.000314355	2.53373
NDUFB3	0.426502	16.7832	5.76543	2.42863e-05	0.000315162	2.52841
MRPL44	0.515721	14.6307	5.76527	2.4294e-05	0.000315162	2.52809
HERC2	0.401546	13.1756	5.76436	2.43378e-05	0.000315255	2.52627
TRIM14	0.623841	13.1261	5.76343	2.43825e-05	0.000315359	2.52441
SMPD1	0.580341	14.4817	5.75442	2.48217e-05	0.000320558	2.50638
UQCC1	0.553966	14.8453	5.75257	2.49127e-05	0.000320954	2.50268
HECW1	0.562212	12.7788	5.75228	2.49271e-05	0.000320954	2.5021
COX7B	0.672019	15.985	5.75055	2.50129e-05	0.000321264	2.49862
RASL12	0.725999	13.1962	5.75029	2.50258e-05	0.000321264	2.4981
MRPL49	0.546536	13.4715	5.74568	2.52555e-05	0.00032373	2.48887
DYSF	-0.813612	15.8514	-5.74366	2.5357e-05	0.000324547	2.48482
MRPS28	0.54795	14.9016	5.73494	2.57995e-05	0.00032972	2.46734
ANGEL1	0.745442	12.0667	6.00491	2.59884e-05	0.000331641	2.6048
CYP2W1	-1.5716	13.7631	-5.99073	2.66546e-05	0.000339639	2.57226
PRXL2A	0.600536	16.9541	5.71151	2.70285e-05	0.000343894	2.42033
SLC25A29	0.940447	13.2442	5.70748	2.72458e-05	0.000346146	2.41224
NDUFAF7	0.535527	13.1665	5.70548	2.73542e-05	0.000347011	2.40823
ANXA7	-0.410239	17.3805	-5.7	2.76538e-05	0.000348931	2.39722
CAPRIN2	2.20105	13.7806	6.14409	2.76573e-05	0.000348931	2.62909
ADAM15	-0.51747	13.2558	-5.69936	2.7689e-05	0.000348931	2.39594
DIP2C	-0.508639	14.3113	-5.69925	2.76953e-05	0.000348931	2.39571
PRKCQ	-0.551217	14.806	-5.69901	2.77084e-05	0.000348931	2.39523
ELOVL7	1.75928	13.0965	7.36756	2.78154e-05	0.000349767	2.90409
TRIM36	0.862504	14.7304	5.69522	2.79183e-05	0.000350548	2.38761
GATAD1	-0.667745	13.4117	-5.9636	2.79782e-05	0.000350788	2.5301
DMTN	-1.00161	13.6003	-5.68974	2.82242e-05	0.000353357	2.3766
RALGAPB	0.393779	15.2768	5.68888	2.82727e-05	0.00035345	2.37486
NKAIN2	-1.35866	13.3711	-5.95377	2.8475e-05	0.000355462	2.51227
MET	-0.582607	12.5087	-5.68157	2.86872e-05	0.000357592	2.36017
ADCY9	-0.520669	12.9821	-5.67929	2.88173e-05	0.000358575	2.35559
ARMCX2	0.553971	13.9989	5.67874	2.88495e-05	0.000358575	2.35447
SIL1	0.611405	13.0208	5.67755	2.89177e-05	0.000358905	2.35208
TM4SF1	-0.656439	13.9693	-5.67281	2.91918e-05	0.000361565	2.34255
TTC39C	-0.486584	13.5018	-5.67072	2.93139e-05	0.000361565	2.33834
TMEM168	0.625012	12.9515	5.67065	2.93182e-05	0.000361565	2.33819
EZR	0.606501	18.117	5.67041	2.93318e-05	0.000361565	2.33772
EMC7	0.439081	15.0644	5.67023	2.93422e-05	0.000361565	2.33736
LSM14B	0.610233	13.6549	5.78892	2.95617e-05	0.000363576	2.39755
RYR2	0.65707	14.6744	5.66602	2.95899e-05	0.000363576	2.32887
EMC2	0.431573	14.7803	5.66382	2.97198e-05	0.000363898	2.32445
SPRYD7	0.500469	14.4597	5.66354	2.97365e-05	0.000363898	2.32388
MAGI1	-0.531546	14.8138	-5.66323	2.97549e-05	0.000363898	2.32326
SNCA	-1.13615	16.8868	-5.66271	2.97854e-05	0.000363898	2.32222
STX18	0.5258	13.7302	5.65854	3.00345e-05	0.000366421	2.31381
DST	0.76104	13.1297	5.65375	3.03225e-05	0.00036941	2.30417
RGL1	0.685121	11.2342	6.54564	3.05547e-05	0.000371712	2.73613
TUBB2A	-0.639257	20.8672	-5.64578	3.08088e-05	0.000374274	2.2881
PAFAH1B3	0.617807	16.0501	5.64151	3.10723e-05	0.000376873	2.2795
SEC11C	0.550476	15.4797	5.64015	3.1157e-05	0.000376873	2.27675
MKS1	-0.495641	14.6203	-5.63953	3.11956e-05	0.000376873	2.2755
IGF2BP3	-0.902934	12.9412	-5.6392	3.1216e-05	0.000376873	2.27484
SAR1A	0.88118	12.8576	5.63879	3.12417e-05	0.000376873	2.27401
ERP29	0.706463	18.4618	5.62568	3.20706e-05	0.000386329	2.24757
PCOLCE	-1.13036	16.6587	-5.62454	3.2144e-05	0.000386672	2.24526
MMP9	-1.44314	13.711	-5.74239	3.22943e-05	0.000387937	2.30812
PDXDC1	0.716143	13.7058	5.61543	3.27347e-05	0.00039268	2.22687
ANO6	-0.496474	15.3801	-5.61362	3.28532e-05	0.000393552	2.22322
ARSA	1.44172	14.0897	5.72977	3.30793e-05	0.00039571	2.28383
CAB39L	-0.595562	16.1353	-5.60886	3.31676e-05	0.000396215	2.2136
INF2	-0.711253	17.7184	-5.60786	3.32339e-05	0.000396456	2.21158
ACSL1	-0.731163	14.3965	-5.59474	3.41181e-05	0.000406441	2.18507
CHMP6	-0.466277	15.6036	-5.59048	3.4411e-05	0.000409362	2.17644
TBCC	-0.452429	15.1848	-5.58945	3.4482e-05	0.000409641	2.17436
ERAL1	0.575433	12.7604	5.58785	3.45921e-05	0.000410382	2.17114
EIF2B4	0.671309	14.0473	5.58183	3.50122e-05	0.000414793	2.15895
IGKV3-20	-1.76004	17.5649	-5.57953	3.5174e-05	0.000415732	2.15429
SARAF	0.778263	13.3061	5.69736	3.51881e-05	0.000415732	2.22132
MRPS7	0.777269	14.4417	5.57793	3.52871e-05	0.00041633	2.15105
HNRNPK	0.569406	15.2198	5.57406	3.55615e-05	0.000418993	2.14323
SEC22A	0.529906	13.8324	5.56986	3.58623e-05	0.000421958	2.13473
RAP1A	-0.334067	19.9878	-5.56882	3.59371e-05	0.00042225	2.13263
PTCD3	0.56348	14.4401	5.56816	3.59853e-05	0.00042225	2.13127
PDHA1	0.401044	18.9161	5.5669	3.60762e-05	0.000422741	2.12872
SOWAHC	-0.534101	14.1092	-5.55976	3.65965e-05	0.00042823	2.11427
PTPDC1	-0.661937	13.6428	-5.55908	3.66464e-05	0.00042823	2.11289
KIF1C	-0.39232	13.3693	-5.55844	3.6694e-05	0.00042823	2.11158
PALS1	-0.52947	13.8278	-5.55715	3.67889e-05	0.000428368	2.10897
YTHDF3	0.788675	14.2497	5.55692	3.68055e-05	0.000428368	2.10852
MRPS33	0.790741	13.59	5.55448	3.69865e-05	0.000429513	2.10357
FASTKD2	0.408086	13.173	5.55425	3.70037e-05	0.000429513	2.1031
LRRC1	0.898176	14.0187	5.55145	3.72123e-05	0.000431351	2.09742
MRPL41	0.837541	13.2461	5.54776	3.74893e-05	0.000433977	2.08994
PYGL	0.570135	16.2374	5.54129	3.79797e-05	0.000439064	2.07681
METTL7B	-0.632335	15.94	-5.53835	3.82042e-05	0.000441066	2.07086
DCAKD	0.607357	15.0816	5.53263	3.86464e-05	0.000445573	2.05925
PTPRF	-0.635648	13.8251	-5.53164	3.87232e-05	0.000445861	2.05724
NDUFS2	0.47429	17.4413	5.5284	3.89761e-05	0.000448173	2.05067
P2RY12	0.87695	16.1872	5.5269	3.90938e-05	0.000448926	2.04763
CERS2	-0.499717	15.9555	-5.52556	3.91994e-05	0.000449539	2.04491
NAGA	0.582166	16.2293	5.52348	3.93638e-05	0.000450478	2.04068
TIMM17A	0.718562	12.6442	5.7738	3.9386e-05	0.000450478	2.18384
RPS2	0.599205	18.4315	5.51773	3.98216e-05	0.000454855	2.02901
PLCB3	0.601596	14.7352	5.5117	4.03077e-05	0.000458884	2.01676
VAMP4	0.590836	12.7611	5.51141	4.03318e-05	0.000458884	2.01616
MRPL19	0.50773	14.1151	5.51137	4.03344e-05	0.000458884	2.01609
GTPBP6	0.478899	13.2598	5.50861	4.05593e-05	0.000460711	2.01048
BCL2L13	0.492003	16.2213	5.50809	4.06021e-05	0.000460711	2.00942
CDH1	-0.702077	17.3901	-5.50632	4.07472e-05	0.000461383	2.00582
KCNA6	-0.769471	12.9289	-6.34647	4.07686e-05	0.000461383	2.39382
ATPAF1	0.518864	13.6958	5.50517	4.08412e-05	0.000461596	2.00349
SEPSECS	-0.391789	14.163	-5.50095	4.11902e-05	0.00046493	1.9949
EIF2B2	0.525997	14.3146	5.49904	4.13491e-05	0.000466112	1.99102
SLC17A5	0.604211	13.1583	5.49563	4.16334e-05	0.000468703	1.9841
SUCLG1	0.358918	17.4472	5.4874	4.23297e-05	0.000475918	1.96736
DNAJC10	0.477025	15.0753	5.48104	4.28765e-05	0.000481437	1.95441
LRRC8B	-0.522144	13.1891	-5.47937	4.30206e-05	0.000482426	1.95102
COG8	0.436932	14.0015	5.47544	4.33638e-05	0.000485225	1.943
RPS10	0.554059	17.7723	5.47522	4.33831e-05	0.000485225	1.94255
CNST	0.908916	11.0273	6.06823	4.34414e-05	0.000485246	2.27189
COG1	0.364473	13.5591	5.46906	4.39257e-05	0.000490019	1.93001
NEFH	-0.68117	22.1903	-5.46525	4.42646e-05	0.000493085	1.92225
SGSH	0.415384	14.4035	5.46416	4.43615e-05	0.000493085	1.92005
PREX1	0.49586	14.407	5.46404	4.43725e-05	0.000493085	1.9198
ATP4A	-1.2636	13.5462	-5.46011	4.47262e-05	0.000496374	1.91178
RETREG1	0.543948	13.1834	5.45765	4.49493e-05	0.000498207	1.90676
RALYL	1.07033	12.9251	6.55208	4.6254e-05	0.000512008	2.434
GYG1	0.538387	17.7321	5.44227	4.6368e-05	0.000512611	1.87541
PIGU	0.520114	14.7788	5.44071	4.65141e-05	0.000513566	1.87223
CPNE5	0.974466	12.8158	5.43523	4.70324e-05	0.000518622	1.86105
AATK	-0.524509	13.0019	-5.43122	4.74149e-05	0.000522171	1.85288
MT-CO2	0.483474	18.8042	5.42519	4.79972e-05	0.000527908	1.84056
HSP90AB2P	0.858718	16.57	5.42193	4.83146e-05	0.00053072	1.83391
STX11	-0.436971	12.9045	-5.42084	4.84215e-05	0.000531215	1.83168
OPHN1	0.39814	14.0151	5.41624	4.88745e-05	0.000535503	1.82229
CALCOCO1	-0.478546	13.102	-5.41236	4.92604e-05	0.000539044	1.81435
NUCB1	0.618547	16.6792	5.41021	4.94754e-05	0.000540709	1.80996
PAQR9	0.841941	12.6582	5.98296	4.97952e-05	0.000543514	2.13398
GNA13	-0.484453	15.9347	-5.40518	4.99816e-05	0.000544856	1.79969
TRIM9	0.715194	13.0694	5.40246	5.02583e-05	0.000547179	1.79412
GAMT	-0.804925	16.9556	-5.3961	5.09097e-05	0.000553571	1.78113
EVL	0.530242	14.7636	5.38876	5.16736e-05	0.000561167	1.76611
ZDHHC17	0.555487	14.3783	5.38743	5.18126e-05	0.000561735	1.7634
MAGI2	-0.559223	14.0969	-5.38674	5.18855e-05	0.000561735	1.76198
MRPL15	0.560224	15.7608	5.3864	5.19218e-05	0.000561735	1.76127
EXTL2	0.771143	13.1376	5.38207	5.23796e-05	0.000565976	1.75242
AP3M2	0.394942	13.8008	5.37779	5.28365e-05	0.000570197	1.74366
YIPF4	0.484044	14.4702	5.37544	5.30888e-05	0.000572202	1.73885
OCIAD2	0.870708	14.3267	5.37356	5.32915e-05	0.000573667	1.73501
LAMA2	-0.804603	19.776	-5.37176	5.34866e-05	0.000575048	1.73132
SEPTIN3	-0.585944	14.5746	-5.36396	5.43409e-05	0.000583503	1.71534
TMEM117	-0.860575	11.4671	-5.59143	5.49612e-05	0.000589428	1.84655
COBL	1.16749	12.297	5.46257	5.52862e-05	0.000591945	1.76455
DCX	0.670516	12.9099	5.35505	5.53335e-05	0.000591945	1.69708
RIMS1	1.45407	11.5467	6.76498	5.63619e-05	0.000602197	2.26977
RPL11	0.527443	18.4664	5.34518	5.64552e-05	0.000602446	1.67684
MIA3	0.43969	14.4291	5.33939	5.71229e-05	0.000608815	1.66498
NEK1	-0.490912	15.0442	-5.33699	5.74026e-05	0.000611039	1.66006
MRPL39	0.481395	14.6391	5.33473	5.76673e-05	0.000613098	1.65542
POU3F2	0.444541	13.6506	5.43945	5.78244e-05	0.000614009	1.71919
VPS35	0.291957	17.7486	5.32845	5.84093e-05	0.000619455	1.64253
EMILIN2	-1.01609	15.4052	-5.32732	5.85438e-05	0.000620118	1.64021
RELN	-0.631208	13.7846	-5.32562	5.87472e-05	0.000621506	1.63671
NECAB1	0.731924	14.1869	5.32223	5.91536e-05	0.000625037	1.62976
MRPL46	0.556481	14.2319	5.32077	5.93297e-05	0.000626129	1.62676
KAZN	-1.06791	12.3353	-5.31991	5.94334e-05	0.000626455	1.625
MAGEE1	1.76997	12.3675	6.71388	5.99594e-05	0.000631225	2.21355
RPL12	0.61787	17.714	5.31492	6.00406e-05	0.000631307	1.61475
SLC27A4	0.645674	16.3027	5.30966	6.06873e-05	0.000637328	1.60395
MAGED2	-0.511297	14.3326	-5.30899	6.07709e-05	0.000637428	1.60256
EIF3E	0.358279	17.0928	5.30355	6.14474e-05	0.000643738	1.5914
TRIP11	0.359703	12.6602	5.30242	6.1589e-05	0.000644437	1.58908
MCF2L2	0.717106	12.0107	5.40476	6.186e-05	0.000646486	1.65103
ELAPOR2	1.03195	13.3065	6.06304	6.2029e-05	0.000647465	2.02647
PMPCB	0.347816	15.5311	5.29719	6.22493e-05	0.000648978	1.57832
RPL18A	0.51597	16.9167	5.29381	6.26809e-05	0.000651986	1.57136
GPR180	0.575588	12.2319	5.29374	6.26895e-05	0.000651986	1.57122
TMEM104	0.90033	13.9555	6.05	6.32555e-05	0.000657078	2.00681
TMCO1	0.490249	14.6631	5.28724	6.35266e-05	0.000659098	1.55785
MAN1A2	0.398359	13.5283	5.28664	6.36035e-05	0.000659101	1.55663
KIAA0319L	0.813268	12.2012	5.28484	6.38381e-05	0.000660736	1.55292
GDAP1	0.709336	15.594	5.28424	6.39157e-05	0.000660744	1.55169
STIM2	0.775873	12.2691	5.28306	6.40705e-05	0.000661549	1.54925
MRPL33	0.831161	12.0934	5.28154	6.42687e-05	0.0006628	1.54614
ELMO2	0.487048	14.6943	5.27835	6.46892e-05	0.000666338	1.53956
MRPS15	0.507664	14.5788	5.2761	6.49868e-05	0.000668603	1.53494
DNAJB6	-0.524462	15.5128	-5.2732	6.53726e-05	0.000671768	1.52897
FBXO2	0.688409	18.0837	5.27212	6.55167e-05	0.000672329	1.52675
TMED10	0.470811	17.9667	5.27162	6.55835e-05	0.000672329	1.52572
MRPL16	0.470593	14.7028	5.26999	6.58032e-05	0.000673778	1.52235
MRPL58	0.539278	15.2956	5.26713	6.61881e-05	0.000676913	1.51647
MAN1B1	0.51842	13.683	5.26534	6.64303e-05	0.000678465	1.51279
MPP1	-0.622791	15.3052	-5.26485	6.64976e-05	0.000678465	1.51177
RNF141	-0.69578	13.7546	-5.26332	6.67049e-05	0.000679773	1.50863
STAMBP	-0.325321	14.3433	-5.26201	6.68843e-05	0.000680507	1.50592
DHRS7	0.384677	17.6733	5.26164	6.69351e-05	0.000680507	1.50516
USO1	0.41646	16.4524	5.26022	6.71294e-05	0.000681676	1.50224
HSDL1	0.717247	16.2114	5.25634	6.76635e-05	0.000686289	1.49425
NAP1L1	-0.32963	17.5819	-5.24851	6.87557e-05	0.000696169	1.47811
ERGIC3	0.57252	14.8486	5.2482	6.87994e-05	0.000696169	1.47747
PSMF1	-0.566251	16.3107	-5.24638	6.9055e-05	0.000697934	1.47373
MGAT5	0.554458	11.1607	5.24237	6.96239e-05	0.000702858	1.46546
RPL28	0.5554	18.288	5.23913	7.00872e-05	0.000706706	1.45878
CLIP2	-0.533062	14.8765	-5.23773	7.02878e-05	0.000707899	1.4559
TMUB2	0.544014	12.6586	5.23705	7.03866e-05	0.000708065	1.45448
PTPRS	-0.520381	15.2523	-5.23567	7.0585e-05	0.000709231	1.45164
LY6D	-1.72008	14.692	-5.23469	7.07272e-05	0.00070983	1.44962
PMPCA	0.421389	14.7492	5.23397	7.08311e-05	0.000710044	1.44814
SAE1	0.406632	15.3869	5.23213	7.10981e-05	0.000711891	1.44434
AZU1	-1.88572	13.8189	-6.573	7.12301e-05	0.000712384	2.02861
ARR3	0.574364	15.1675	5.23017	7.13837e-05	0.000713091	1.4403
UBA2	0.454015	15.7013	5.22416	7.22672e-05	0.000721079	1.42791
CPXM1	-0.934251	13.6179	-5.22325	7.24024e-05	0.000721591	1.42602
ARRB1	0.643215	12.5592	5.22144	7.2672e-05	0.00072318	1.42228
GPM6B	-0.866665	18.461	-5.22105	7.273e-05	0.00072318	1.42147
TACSTD2	-2.32311	15.1133	-5.21964	7.29394e-05	0.000724425	1.41858
PALM3	-0.705526	13.3698	-5.21729	7.32915e-05	0.000727082	1.41372
FADS2	1.42323	14.8842	6.20745	7.38694e-05	0.00073197	1.97391
ZNF622	0.45903	13.4085	5.2108	7.42731e-05	0.000735124	1.40032
PLA2G15	0.889781	14.0797	5.20686	7.48755e-05	0.000740235	1.39218
GOLGA5	0.356386	14.8681	5.20563	7.5064e-05	0.000741246	1.38964
GNAI3	-0.407225	18.3412	-5.20208	7.56131e-05	0.000744654	1.3823
TREX1	0.607009	13.8183	5.30192	7.56249e-05	0.000744654	1.4481
CHMP2A	-0.379042	16.3945	-5.20172	7.56688e-05	0.000744654	1.38156
PKP2	-1.46977	14.2673	-5.20114	7.57576e-05	0.000744675	1.38038
MCAT	0.606941	13.5604	5.19584	7.65867e-05	0.000751966	1.36941
GDF10	-0.677331	12.5298	-5.54989	7.67183e-05	0.000752399	1.57947
HSDL2	0.500923	15.8374	5.19406	7.68658e-05	0.000752987	1.36574
SPTBN5	-1.03556	13.7985	-5.19172	7.72367e-05	0.000755157	1.36089
FER	-0.424954	13.0086	-5.19155	7.72629e-05	0.000755157	1.36055
NEU3	-0.626914	12.8837	-5.18911	7.76512e-05	0.000758091	1.3555
MRPS6	0.686403	13.7348	5.18506	7.82994e-05	0.000762891	1.34712
PNISR	1.34386	13.4008	6.16518	7.83203e-05	0.000762891	1.91625
KYAT1	-0.909253	13.7881	-5.18363	7.85281e-05	0.000763634	1.34418
MRPL45	0.526456	13.7602	5.18335	7.85741e-05	0.000763634	1.34359
SLC9A3R1	0.593087	16.5599	5.17443	8.0026e-05	0.000776866	1.32515
RPS27L	0.569406	15.7664	5.16986	8.07799e-05	0.000783301	1.3157
VAT1L	-0.80947	18.8843	-5.16567	8.14784e-05	0.00078789	1.30703
ARG2	1.12062	12.9241	5.51536	8.15274e-05	0.00078789	1.53468
HNRNPL	0.397944	17.2368	5.16538	8.1528e-05	0.00078789	1.30642
MGST2	0.478493	17.7728	5.16469	8.16424e-05	0.000787938	1.305
DYNC1I1	0.764541	15.2764	5.16393	8.17701e-05	0.000787938	1.30343
CDH6	-0.64214	13.8087	-5.16371	8.18078e-05	0.000787938	1.30296
ZC3HAV1	0.293539	15.4087	5.16301	8.19251e-05	0.000788185	1.30152
SLC30A1	-0.332775	14.4077	-5.15787	8.27952e-05	0.000795666	1.29088
MTX3	0.468136	14.5589	5.15683	8.2973e-05	0.000796485	1.28872
FASN	0.550233	17.9348	5.15467	8.33409e-05	0.000799125	1.28426
CPD	0.762532	13.2439	5.15268	8.36834e-05	0.000801515	1.28013
STRAP	0.411453	15.8712	5.15196	8.38076e-05	0.000801812	1.27864
ACHE	1.31183	13.4097	5.14904	8.43126e-05	0.000805747	1.27258
C2CD2	0.510695	15.1828	5.14558	8.49145e-05	0.000810599	1.26542
MATR3	0.374432	17.0425	5.14411	8.51702e-05	0.000812139	1.26239
RAC1	-0.334343	19.5727	-5.13791	8.62646e-05	0.000821663	1.24953
MRPL14	0.639695	13.7506	5.13697	8.64314e-05	0.000821779	1.24759
PDE6D	0.330517	15.4568	5.13676	8.64678e-05	0.000821779	1.24716
KIAA1958	-0.886883	13.4914	-6.41226	8.69637e-05	0.000825579	1.82725
ARCN1	0.492353	17.0545	5.12993	8.76933e-05	0.000831098	1.23299
KPNA3	-0.354387	14.6087	-5.12968	8.77383e-05	0.000831098	1.23247
ABCC1	-0.379071	14.8387	-5.12529	8.8535e-05	0.000837722	1.22337
KIF13B	-0.507272	15.8603	-5.12013	8.94797e-05	0.00084573	1.21268
GOLGA1	0.429458	13.4218	5.1176	8.99473e-05	0.000849217	1.20743
GOLPH3L	0.465005	13.7204	5.11382	9.06517e-05	0.000854929	1.19957
TSPYL5	0.443156	13.1312	5.11265	9.08689e-05	0.000856039	1.19716
HEPH	0.849805	12.9567	5.11096	9.11863e-05	0.000858089	1.19365
ARFGEF2	0.394676	15.0376	5.10848	9.16535e-05	0.000861543	1.18851
MAP7D1	-0.535738	15.0857	-5.10628	9.20701e-05	0.000864472	1.18394
RPS20	0.547622	17.9549	5.10578	9.21661e-05	0.000864472	1.18289
ARFGEF1	0.425077	13.9755	5.10315	9.26668e-05	0.000868221	1.17743
KRT222	-0.996286	12.7084	-5.30886	9.29215e-05	0.00086966	1.31534
HECW2	-0.457901	12.5015	-5.09939	9.33877e-05	0.000873073	1.16963
TAP2	0.622791	15.8996	5.09784	9.36863e-05	0.000874914	1.16642
CRPPA	-0.681607	14.1698	-5.09506	9.42247e-05	0.000878987	1.16065
KDELR1	0.588035	12.0651	5.093	9.46257e-05	0.000881158	1.15637
CAMSAP2	0.555609	13.024	5.09255	9.47149e-05	0.000881158	1.15542
CORO2B	1.00091	14.4108	5.09229	9.47647e-05	0.000881158	1.15489
CA5B	0.806559	13.3143	5.18514	9.51556e-05	0.000882924	1.21621
RPL3	0.504942	17.4324	5.09007	9.51998e-05	0.000882924	1.15028
GAB2	0.508114	12.166	5.18457	9.52626e-05	0.000882924	1.21507
HSD17B12	0.567553	18.8954	5.08492	9.62169e-05	0.000890809	1.13958
AIDA	-0.455209	15.4756	-5.08377	9.64456e-05	0.000891966	1.13719
RPL24	0.4622	17.2224	5.07928	9.7344e-05	0.000899167	1.12786
CUL5	-0.299288	16.1759	-5.07883	9.74332e-05	0.000899167	1.12693
C2CD2L	0.61592	14.2081	5.0737	9.84714e-05	0.000907773	1.11626
EYA3	0.590348	10.594	5.07252	9.87111e-05	0.000909009	1.11381
ATXN2L	0.36731	15.3625	5.0719	9.88385e-05	0.000909209	1.11252
BCAP29	0.388714	15.8447	5.06393	0.000100477	0.000923298	1.09596
DOCK4	0.684473	12.3912	5.05676	0.000101978	0.000935624	1.08104
AIFM2	-0.34701	14.1077	-5.05601	0.000102135	0.000935624	1.07948
EBP	0.685448	13.8108	5.05597	0.000102145	0.000935624	1.07939
EMC8	0.373785	14.6178	5.05453	0.000102449	0.000937412	1.0764
TCF25	0.383858	13.6262	5.05253	0.000102873	0.000940286	1.07224
IMPDH1	0.597537	13.6926	5.04146	0.000105256	0.000961045	1.0492
LETM1	0.329706	16.1841	5.04034	0.000105499	0.000962242	1.04687
ATPAF2	0.450557	14.0526	5.03944	0.000105696	0.000963024	1.04499
ACAP3	0.397953	12.0398	5.13148	0.00010581	0.000963038	1.10913
POLDIP2	0.369398	14.613	5.0375	0.000106121	0.00096485	1.04095
PAOX	-0.491852	12.5549	-5.03014	0.000107749	0.000978614	1.02563
YIPF1	1.46544	13.3771	5.69855	0.000108164	0.000981347	1.4676
ENTPD6	1.29304	14.0872	5.93362	0.000108379	0.000982262	1.59557
CPEB2	0.621798	12.7692	5.02651	0.000108561	0.000982878	1.01808
TOMM40	0.429483	16.0287	5.02389	0.000109152	0.000987193	1.01261
STK38L	-0.3799	14.9077	-5.02197	0.000109587	0.000990084	1.00861
GOLGA2	0.396812	13.9884	5.02026	0.000109976	0.000991929	1.00504
ABLIM2	-0.752969	14.6714	-5.02006	0.000110022	0.000991929	1.00462
OMD	-1.62309	14.3514	-5.01519	0.000111136	0.000999039	0.994484
L3MBTL3	-0.393808	12.449	-5.01453	0.000111288	0.000999039	0.993109
CMTM4	-0.570535	13.1848	-5.01445	0.000111308	0.000999039	0.992931
CAPRIN1	0.605642	15.796	5.01433	0.000111335	0.000999039	0.99269
PJA1	1.09783	12.9513	5.01358	0.000111507	0.000999039	0.991136
PRKRA	0.606769	14.7234	5.01358	0.000111508	0.000999039	0.991127
SLC35B2	0.44713	15.2652	5.01058	0.000112203	0.00100422	0.984875
HCCS	0.567371	14.3546	5.00747	0.000112929	0.00100913	0.978381
RPL31	0.506745	19.1702	5.00722	0.000112986	0.00100913	0.977877
CHDH	-1.00128	14.4053	-5.00369	0.000113817	0.0010155	0.970502
CAMK2G	0.451255	15.3162	5.00236	0.00011413	0.00101723	0.967738
REEP2	0.740286	14.8481	4.99916	0.000114891	0.00102295	0.961055
CYC1	0.457782	16.4689	4.99358	0.000116227	0.00103379	0.949415
FAIM2	-1.17623	13.4754	-4.99101	0.000116847	0.00103725	0.944062
IRS1	-0.466636	13.0358	-5.08116	0.000116918	0.00103725	1.00843
SCCPDH	-0.541581	18.5834	-4.99047	0.000116978	0.00103725	0.942935
PLEKHG2	-0.695402	12.192	-5.184	0.000117581	0.00104152	1.07743
OSBPL7	0.322663	14.075	4.98548	0.000118196	0.00104588	0.932521
FSD1	-0.485495	14.4184	-4.97981	0.000119595	0.00105718	0.920682
EIF2B3	0.399676	15.3437	4.974	0.000121044	0.00106889	0.908565
PTGES3	0.412607	17.1933	4.96983	0.000122097	0.00107708	0.899852
COMTD1	1.0928	10.7332	5.61847	0.000122525	0.00107975	1.34217
COX4I1	0.588211	19.1838	4.966	0.000123072	0.00108289	0.891847
COPS7B	-0.419479	13.9088	-4.96576	0.000123132	0.00108289	0.891357
PLPP3	-0.437887	16.9691	-4.9647	0.000123406	0.00108402	0.889127
CLPB	0.47493	14.9348	4.96395	0.000123596	0.00108402	0.88758
RTCB	0.281881	17.2321	4.96378	0.000123639	0.00108402	0.887224
IDI1	0.559047	15.542	4.96309	0.000123819	0.00108448	0.885768
RUSF1	0.446675	15.7388	4.95999	0.000124619	0.00109038	0.87929
SLC22A18	0.982225	14.2868	4.95881	0.000124924	0.00109195	0.876824
PPP1R3D	0.641686	13.167	4.95724	0.000125333	0.0010944	0.873543
HMOX2	0.570122	15.3131	4.95202	0.000126698	0.0011052	0.862644
ETFDH	0.578588	13.0709	4.95055	0.000127087	0.00110747	0.859562
PABPC1	0.387837	17.6076	4.94773	0.000127832	0.00111186	0.853683
EMC10	0.477826	14.2646	4.94767	0.000127849	0.00111186	0.853547
TICAM2	0.506493	16.1714	4.94616	0.000128251	0.00111423	0.850394
CYP2U1	0.524606	14.8861	4.94262	0.000129198	0.00112132	0.842997
TMEM176B	1.3258	14.429	5.02317	0.000131222	0.00113774	0.892068
NIPSNAP1	0.598862	16.296	4.93271	0.000131887	0.00114236	0.822277
NBAS	0.37651	14.8085	4.932	0.000132082	0.00114252	0.820789
RUVBL2	-0.269749	16.5755	-4.93168	0.000132172	0.00114252	0.820108
CD44	0.949398	15.9441	4.92853	0.000133039	0.00114886	0.813533
MPC2	0.469205	15.552	4.92481	0.000134073	0.00115663	0.805746
ATP9A	0.620545	14.3911	4.92341	0.000134465	0.00115885	0.802811
PARD6B	-0.459065	12.8859	-4.92149	0.000135004	0.00116012	0.798789
AKAP9	0.335727	13.8207	4.92148	0.000135007	0.00116012	0.798769
RPS18	0.514352	19.1267	4.92058	0.000135258	0.00116012	0.796899
CHCHD3	0.338522	17.316	4.92041	0.000135308	0.00116012	0.796528
ARHGEF37	-0.580791	14.4999	-4.9199	0.000135452	0.00116012	0.795461
CCT5	0.308971	17.5345	4.91984	0.000135467	0.00116012	0.79535
TXN2	0.743028	15.1696	4.91952	0.000135557	0.00116012	0.79468
SPG7	0.407791	14.0808	4.91754	0.000136118	0.00116272	0.790525
STUM	-1.63802	12.661	-6.44151	0.00013613	0.00116272	1.49422
TIMM23	0.520511	13.2478	4.9143	0.000137038	0.00116931	0.783757
POMT2	0.480889	13.7538	4.90864	0.000138664	0.00118201	0.771898
HNRNPM	0.314093	18.3283	4.90229	0.00014051	0.00119607	0.758595
ANXA4	-0.776304	20.2026	-4.90201	0.000140592	0.00119607	0.758012
FAM20B	0.412535	13.4722	4.90094	0.000140904	0.00119754	0.755783
NLGN3	0.721165	13.6399	4.89721	0.000142005	0.00120534	0.747961
EIF3H	0.405087	15.5471	4.89688	0.000142101	0.00120534	0.74728
MRPL40	0.509559	14.0095	4.89565	0.000142467	0.00120725	0.74469
ZDHHC8	-0.802849	12.1976	-4.89317	0.000143205	0.00121231	0.739503
TRPV1	0.995193	13.1969	4.89133	0.000143754	0.00121576	0.735653
RPL10	0.801295	18.5862	4.88769	0.00014485	0.00122383	0.728018
ADH1C	-0.905245	14.999	-4.88556	0.000145495	0.00122807	0.723555
CPXM2	-1.05253	15.425	-4.88393	0.000145988	0.00123011	0.720149
VPS51	0.510762	13.628	4.88382	0.000146022	0.00123011	0.719915
CARNS1	-0.638104	12.5993	-5.06668	0.000146951	0.00123635	0.852201
RBP7	1.01908	15.324	4.88034	0.000147086	0.00123635	0.712621
PRUNE1	-0.424208	15.0491	-4.87999	0.000147195	0.00123635	0.711873
LARP4	0.698447	13.5277	4.8765	0.000148269	0.00124416	0.704566
VWA8	0.525455	13.6676	4.87543	0.0001486	0.00124572	0.702326
TMX3	0.378961	16.7772	4.872	0.000149668	0.00125248	0.695131
MTIF3	0.573743	13.281	4.8719	0.000149698	0.00125248	0.694926
DNAJB14	0.644087	13.2802	4.87041	0.000150166	0.00125517	0.691793
CORO2A	0.549941	14.6285	4.86886	0.000150652	0.00125802	0.688542
FRYL	-0.313315	14.3456	-4.86808	0.000150898	0.00125885	0.686905
KIF21A	0.843051	12.354	4.8661	0.000151523	0.00126284	0.682751
PADI2	-0.863543	16.7626	-4.86518	0.000151813	0.00126403	0.680829
DAZAP1	0.401464	16.0527	4.86467	0.000151975	0.00126416	0.679754
SEPTIN11	-0.266488	16.4289	-4.86344	0.000152364	0.00126617	0.677187
YIPF3	0.408318	13.4611	4.8592	0.00015372	0.00127532	0.668281
PLD3	0.844284	17.6664	4.85907	0.000153762	0.00127532	0.668009
SIK3	-0.454685	13.9265	-4.85756	0.000154245	0.0012781	0.664854
NNT	0.580458	16.1822	4.85179	0.000156116	0.00129235	0.652742
LONP1	0.351827	15.6089	4.85062	0.000156498	0.00129427	0.650282
RAP1GDS1	-0.732807	15.1835	-4.84942	0.000156889	0.00129626	0.647774
HCN2	-0.545045	12.7065	-4.84812	0.000157318	0.00129855	0.645032
EPHX4	1.28379	12.5299	5.45616	0.000158182	0.00130336	1.08504
CHPF2	0.469834	13.4957	4.84543	0.000158204	0.00130336	0.63939
EHD4	-0.317426	18.3638	-4.84428	0.000158585	0.00130525	0.636971
SLC38A1	1.43169	12.2247	5.44996	0.000159745	0.00131297	1.07514
EPM2A	0.53626	12.5185	4.84029	0.000159913	0.00131297	0.628593
RPL23A	0.441665	19.4256	4.84008	0.000159981	0.00131297	0.628165
FNTA	-0.351652	15.9267	-4.83825	0.000160594	0.00131675	0.624322
DAB1	0.67164	12.7956	4.83621	0.000161282	0.00132113	0.620029
COL3A1	-1.06062	14.283	-4.83482	0.00016175	0.00132289	0.617116
PDIA2	-1.02613	12.9285	-5.0163	0.000161804	0.00132289	0.747098
RPS15	0.488793	16.0626	4.83304	0.000162354	0.0013255	0.613371
NAT14	0.379091	14.2434	4.83281	0.000162431	0.0013255	0.612893
ITM2C	-0.621253	13.6464	-4.8287	0.000163832	0.00133496	0.604267
TRAPPC10	-0.29373	14.3051	-4.8285	0.000163902	0.00133496	0.603838
ASAP2	0.2979	14.4004	4.82599	0.000164762	0.0013407	0.598577
PSPC1	0.367857	15.7075	4.82355	0.000165606	0.00134629	0.593449
DAAM1	-0.45813	12.413	-4.90592	0.000165909	0.00134748	0.655737
COL6A1	-0.897175	21.4544	-4.81508	0.000168565	0.00136709	0.575657
MAPRE2	0.509268	16.8937	4.8145	0.000168772	0.00136709	0.574422
MINDY1	-0.811805	14.6838	-4.81442	0.0001688	0.00136709	0.574254
RPS12	0.492352	17.747	4.81022	0.000170291	0.00137786	0.565425
CXADR	-0.792311	12.8517	-4.80936	0.000170595	0.00137903	0.56363
INPP5D	0.508125	14.5416	4.80377	0.000172604	0.00139396	0.551873
PCDH9	0.508734	12.8917	4.80061	0.00017375	0.0014019	0.545222
TNRC18	-0.986557	15.2397	-5.87084	0.000174572	0.00140721	1.1216
SCN10A	1.20817	12.7004	5.59978	0.000175382	0.00141188	1.11881
ME3	0.644339	14.9316	4.79587	0.00017548	0.00141188	0.535273
RPL9	0.565481	17.5785	4.79503	0.00017579	0.00141305	0.533502
KATNA1	-0.838164	11.3877	-5.38272	0.000177781	0.00142772	0.898404
RPS26	0.822671	18.0128	4.78887	0.000178071	0.00142872	0.520551
RFTN1	-0.547845	15.9382	-4.7841	0.000179863	0.00144175	0.510498
ME2	0.594187	16.2016	4.78095	0.000181051	0.00144993	0.503885
SPTB	-1.28175	15.0982	-4.77522	0.00018324	0.00146609	0.491821
PDSS2	0.861203	12.1819	4.84857	0.000186183	0.00148825	0.53965
RPL35	0.66876	18.5069	4.7652	0.000187128	0.00149348	0.470737
MAPK8IP1	-1.07265	13.3868	-4.76429	0.000187484	0.00149348	0.468826
UGT8	-0.683877	14.3293	-4.76426	0.000187499	0.00149348	0.468747
MVB12B	-0.450625	14.111	-4.76418	0.000187531	0.00149348	0.468574
CDC42EP1	-0.760547	15.2383	-4.76321	0.000187913	0.00149513	0.466536
GGCX	-0.588859	14.3076	-4.76168	0.000188517	0.00149855	0.463313
CHRDL1	-0.837178	13.3017	-4.75631	0.000190649	0.0015141	0.45202
IGSF3	0.512789	13.4053	4.75452	0.00019137	0.00151842	0.448233
CAP1	-0.317663	20.1148	-4.75386	0.000191632	0.00151911	0.446856
LTN1	0.338933	13.2213	4.7529	0.00019202	0.00152078	0.444826
KIF5B	-0.268308	16.8781	-4.75215	0.000192321	0.00152176	0.443253
PCBP2	0.699956	12.7849	4.83184	0.000192564	0.00152228	0.505732
RO60	0.340083	15.857	4.7506	0.000192946	0.0015239	0.439996
ABHD4	-0.546228	13.6982	-4.74948	0.000193402	0.00152541	0.437625
EIF3A	0.347661	16.9752	4.74926	0.000193492	0.00152541	0.437161
GNB4	-0.839992	16.7232	-4.74739	0.000194253	0.00153001	0.433222
MXD3	0.503779	14.596	4.82353	0.000195815	0.00154004	0.48888
LDLRAP1	-0.641107	12.41	-4.7434	0.000195884	0.00154004	0.424825
RPS13	0.606607	18.118	4.74173	0.000196575	0.00154332	0.421294
DZIP3	0.726283	11.8667	4.8214	0.00019666	0.00154332	0.484545
CSE1L	0.473631	13.6992	4.73843	0.000197938	0.00155063	0.414356
ACY1	-0.566447	15.2539	-4.7384	0.000197953	0.00155063	0.414281
ENPEP	0.826123	13.5951	4.81655	0.000198591	0.00155422	0.474711
ITPRID2	-0.492437	14.9274	-4.73578	0.000199043	0.00155633	0.40877
SCARB1	-0.340175	13.3686	-4.73183	0.000200701	0.00156787	0.400441
GFM1	0.429065	14.4288	4.73005	0.000201453	0.00157232	0.396688
RPL10A	0.457975	18.812	4.72935	0.000201748	0.0015732	0.395217
MAP7D3	-0.348212	15.0547	-4.72731	0.000202618	0.0015778	0.390902
OPLAH	0.33543	14.8152	4.7271	0.000202706	0.0015778	0.390465
GRIPAP1	0.368902	15.1329	4.72519	0.000203521	0.00158272	0.386436
JMY	-0.457292	13.8669	-4.7217	0.000205017	0.00159073	0.379089
LAS1L	-0.278443	14.1395	-4.72167	0.000205033	0.00159073	0.37901
ACSF2	-0.379815	14.7479	-4.72085	0.000205384	0.00159073	0.377291
ALDOC	0.476287	20.4606	4.72062	0.000205482	0.00159073	0.376811
COPE	0.44039	16.6925	4.72049	0.00020554	0.00159073	0.376527
LSG1	0.334763	14.5973	4.72021	0.000205661	0.00159073	0.375939
ERF	0.481335	12.6484	4.71713	0.000206996	0.00159962	0.369445
CPSF7	0.314993	15.3101	4.7165	0.00020727	0.0016003	0.368116
PITPNA	-0.407834	15.9918	-4.71164	0.000209398	0.00161528	0.357867
MTX2	0.605693	13.12	4.70787	0.000211064	0.00162667	0.349917
NIPSNAP3A	0.419584	17.0166	4.70302	0.000213226	0.00164186	0.339689
ARHGAP42	0.404515	13.4011	4.70159	0.00021387	0.00164535	0.336663
DENND5A	-0.382617	12.6415	-4.69963	0.000214755	0.00165068	0.332518
ACTR10	0.346016	15.9205	4.69599	0.000216404	0.00166186	0.324846
LNPK	0.514084	16.8502	4.6952	0.000216764	0.00166315	0.323177
PRELP	-1.085	21.8669	-4.69446	0.000217103	0.00166427	0.321607
TM7SF2	0.553287	15.2386	4.69211	0.000218178	0.00167101	0.316655
TXNRD3	-0.619311	13.7383	-4.68861	0.000219788	0.00168073	0.309275
MYO1E	-0.411298	15.0056	-4.68851	0.000219838	0.00168073	0.309049
DYRK1A	-0.559288	12.2647	-4.76353	0.000221039	0.00168842	0.366962
NUFIP2	0.644754	13.9507	4.6854	0.000221281	0.00168877	0.302484
SCFD2	0.361758	14.3708	4.67744	0.000225018	0.00171576	0.285684
CSDE1	0.386269	16.6876	4.67699	0.000225231	0.00171586	0.284738
FAM91A1	0.31795	14.3174	4.67613	0.000225638	0.00171744	0.282926
TAP1	0.440689	16.2641	4.67399	0.00022666	0.0017237	0.278393
SNX9	-0.375435	15.6438	-4.67332	0.000226978	0.00172459	0.276986
COL1A1	-0.974323	20.3811	-4.67131	0.000227942	0.00173039	0.272733
FYN	-0.434465	13.5774	-4.67035	0.000228403	0.00173236	0.270708
DHRS3	-0.920341	15.1185	-4.66863	0.000229232	0.00173712	0.267072
ERAP1	0.395984	16.1717	4.66353	0.000231708	0.00175433	0.256298
DPYSL2	-0.343112	19.6605	-4.66185	0.000232526	0.00175897	0.252764
PTGS1	0.673439	14.3387	4.73526	0.000234055	0.00176768	0.309416
TGM2	-1.12545	17.5619	-4.65867	0.000234088	0.00176768	0.246049
EMC9	0.874305	13.049	4.65698	0.000234924	0.00177244	0.242475
GPAA1	0.368157	15.4409	4.65645	0.000235186	0.00177286	0.241355
TRIOBP	-0.418271	14.5442	-4.65563	0.000235596	0.0017744	0.239608
ATAD1	0.440557	16.9058	4.6535	0.000236656	0.00177956	0.235106
MAN2A2	0.445024	13.4312	4.65342	0.000236695	0.00177956	0.234939
KCNK12	-0.991876	12.9618	-5.63853	0.000238276	0.00178988	0.887215
SNX14	0.290098	12.7577	4.64823	0.000239298	0.00179599	0.223974
ARF5	0.301505	17.5398	4.6475	0.000239664	0.00179717	0.22244
DLST	0.369816	17.558	4.64536	0.000240747	0.00180372	0.217918
SPART	-0.371783	15.5566	-4.64474	0.000241063	0.00180451	0.216605
COQ5	0.347173	14.7387	4.64294	0.000241982	0.00180982	0.212787
SSC5D	-0.750478	14.2529	-4.63927	0.000243859	0.00182202	0.20504
IL1RAPL1	-0.575082	13.2751	-4.63893	0.000244037	0.00182202	0.204308
NOVA1	0.50742	13.2471	4.63718	0.000244937	0.00182715	0.200618
TM9SF4	0.416519	15.3069	4.63635	0.000245366	0.00182876	0.198862
MLEC	0.321954	16.9645	4.63589	0.000245604	0.00182895	0.19789
YIPF5	0.469544	14.0896	4.63478	0.00024618	0.00183166	0.19554
PCDHB15	-0.316921	13.0032	-4.70591	0.000248404	0.00184661	0.249588
MINDY2	-0.476138	14.3865	-4.62856	0.000249433	0.00185219	0.18238
DLD	0.501695	13.4597	4.62827	0.000249586	0.00185219	0.181766
LONRF2	1.16222	12.2898	4.89298	0.000250676	0.00185867	0.398824
CTDSP1	-0.330839	14.6344	-4.62554	0.000251026	0.00185967	0.175996
C16orf89	-1.14476	11.5297	-5.00308	0.000257028	0.0019025	0.474818
MAIP1	0.285706	14.4345	4.61264	0.00025795	0.00190768	0.14872
CDC42	-0.471108	18.9668	-4.61167	0.000258483	0.00190843	0.14665
CTSK	0.903011	15.1913	4.61164	0.000258496	0.00190843	0.1466
IMUP	-1.27434	12.8098	-4.77035	0.000260031	0.00191812	0.268364
RPS9	0.47859	19.0127	4.60802	0.000260478	0.00191977	0.138945
PTGFRN	0.793481	15.1424	4.60656	0.000261286	0.00192407	0.135841
BASP1	-0.749392	16.5072	-4.60537	0.000261941	0.00192725	0.133328
HAGH	-0.492729	16.9923	-4.60443	0.000262464	0.00192945	0.131331
CLVS1	0.46716	13.268	4.60363	0.000262909	0.00193106	0.129635
IL34	-0.807554	13.5998	-4.60288	0.000263323	0.00193127	0.128056
NDUFA13	0.418704	15.8923	4.60277	0.000263385	0.00193127	0.12782
PPP1R14A	-0.955197	13.3248	-4.60183	0.000263909	0.00193346	0.125829
MRPL48	0.771156	13.5707	4.60124	0.000264234	0.00193419	0.124594
STRA6	-1.47131	11.511	-4.76145	0.000264571	0.00193494	0.250916
MRPL20	0.568836	12.8464	4.67445	0.000264786	0.00193494	0.185391
IDS	0.730698	13.709	4.59953	0.000265194	0.00193628	0.120958
RET	0.68235	13.2938	4.59883	0.000265586	0.00193749	0.11948
INPP4B	-0.362347	13.3073	-4.59791	0.000266104	0.00193916	0.117526
GDI1	-0.398492	19.4062	-4.59762	0.000266266	0.00193916	0.116916
GLRX5	0.681268	14.4946	4.59661	0.000266835	0.00194158	0.114775
RPL34	0.563484	17.8045	4.59623	0.000267049	0.00194158	0.113975
UGGT1	0.305714	15.3535	4.58001	0.000276355	0.00200754	0.0796447
DDAH2	-0.485124	18.9851	-4.57705	0.000278095	0.00201848	0.0733566
NUDT19	0.460969	14.5345	4.56921	0.000282739	0.00205046	0.056761
CCT4	0.329302	17.4488	4.56819	0.000283352	0.00205317	0.0545913
RPS23	0.481104	17.7726	4.56257	0.000286739	0.00207596	0.0426894
SRP68	0.290838	15.7856	4.56165	0.000287299	0.00207759	0.0407345
IFRD1	-0.649592	11.9907	-4.5614	0.000287446	0.00207759	0.0402197
COPB1	0.35933	16.9028	4.56073	0.000287855	0.00207879	0.0387981
YTHDF1	0.420072	13.103	4.55898	0.000288927	0.00208394	0.0350714
RETREG3	0.332845	15.0424	4.55877	0.000289052	0.00208394	0.0346388
ADAR	0.43312	15.4045	4.55802	0.000289514	0.00208552	0.0330408
SH3PXD2A	-1.23389	13.348	-4.55632	0.000290555	0.00209127	0.0294441
FBLL1	0.874911	12.9278	5.07779	0.000291093	0.00209338	0.47071
HYOU1	0.413295	17.3312	4.55313	0.000292524	0.00210192	0.0226795
ALDH6A1	-0.625453	18.8536	-4.55231	0.000293028	0.00210351	0.0209529
SEPTIN8	-0.29281	16.9131	-4.55198	0.000293235	0.00210351	0.0202474
MPZL1	-0.426057	15.2153	-4.54696	0.000296368	0.00212421	0.0096028
RPS14	0.421172	19.002	4.54503	0.000297581	0.00213082	0.00551158
CAMSAP3	0.562398	11.9174	4.61673	0.000297785	0.00213082	0.0673874
CROT	0.420307	12.6125	4.53815	0.000301943	0.00215878	-0.00906565
LYRM4	0.601617	13.204	4.53669	0.000302882	0.00216189	-0.0121748
DNAJC16	0.649344	12.9615	4.60808	0.00030308	0.00216189	0.049685
NDUFA6	0.484508	15.0846	4.5363	0.000303132	0.00216189	-0.0129998
AHNAK	-0.671648	21.5416	-4.53567	0.000303534	0.00216297	-0.0143294
BCS1L	0.376951	15.7213	4.53473	0.000304143	0.00216551	-0.0163369
PRDX1	-0.315538	20.9666	-4.5341	0.000304548	0.0021666	-0.0176673
FAM180B	-2.10565	13.3481	-4.78634	0.000305415	0.00217097	0.180818
CMAS	0.335734	16.0889	4.52951	0.00030752	0.00218324	-0.0273943
CERT1	0.357548	13.4026	4.52928	0.000307672	0.00218324	-0.0278874
EPB41L4B	-0.736605	12.3197	-5.04357	0.000307902	0.00218324	0.414151
CPVL	1.00324	15.7509	4.52637	0.000309573	0.00219328	-0.0340565
C6orf136	0.696445	12.4276	4.52568	0.000310029	0.00219417	-0.035531
SEMA4C	-0.605516	13.0818	-4.5254	0.00031021	0.00219417	-0.0361146
RPL8	0.438812	19.0911	4.52199	0.000312456	0.00220825	-0.0433399
TARDBP	0.269915	16.4435	4.52022	0.00031363	0.00221446	-0.0470943
SLC5A6	-0.630536	12.3314	-4.51989	0.00031385	0.00221446	-0.0477966
LSM8	0.466958	16.1187	4.51918	0.000314324	0.00221599	-0.049309
AGRN	0.783908	18.3963	4.51786	0.000315205	0.00222037	-0.05211
ZNF34	-1.04506	14.2271	-4.88584	0.000315573	0.00222072	0.235193
LRRC4B	0.523327	13.3836	4.67071	0.000315771	0.00222072	0.0808445
CTNNB1	-0.301781	16.7366	-4.51623	0.000316296	0.0022226	-0.0555706
MRPS2	0.47178	13.9565	4.5141	0.000317727	0.00223083	-0.0600894
FGF13	0.667775	14.0336	4.51275	0.000318638	0.00223541	-0.0629577
MAN2B2	0.611043	13.5432	4.50733	0.000322317	0.00225937	-0.0744515
CHURC1	-0.366905	14.0308	-4.50685	0.000322645	0.00225983	-0.0754694
RPS19	0.512937	17.7896	4.50629	0.00032303	0.00226068	-0.0766612
IGF2R	0.412169	15.4718	4.49626	0.000329972	0.00230739	-0.0979484
GFM2	0.529429	13.6022	4.49499	0.000330859	0.00231171	-0.100634
LTF	-1.82582	15.0473	-4.49252	0.000332601	0.00232035	-0.105892
DFFA	-0.574005	15.2822	-4.49247	0.000332634	0.00232035	-0.105992
RPLP0	0.388166	18.2365	4.49141	0.000333381	0.00232367	-0.108236
PRSS3	-0.922061	11.721	-4.49098	0.000333684	0.0023239	-0.109147
PCYOX1L	0.491719	15.136	4.49051	0.000334018	0.00232434	-0.110147
DGKZ	0.462437	13.2306	4.48725	0.000336335	0.00233785	-0.117066
PDZD4	-0.683321	11.8249	-4.84937	0.000336502	0.00233785	0.159739
GADD45GIP1	0.554785	13.478	4.48329	0.000339179	0.00235221	-0.125494
EIF3B	0.291524	16.5474	4.48292	0.000339445	0.00235221	-0.126277
PLEKHG3	-0.409592	12.5625	-4.48268	0.000339616	0.00235221	-0.126781
STARD3NL	0.555145	14.4288	4.48261	0.000339663	0.00235221	-0.126922
TTC9	-0.531924	13.9563	-4.4821	0.000340036	0.0023529	-0.128021
WDR59	0.284279	12.7593	4.48083	0.000340952	0.00235698	-0.130711
BPGM	-0.537579	15.6242	-4.48005	0.000341517	0.00235698	-0.132369
TSN	0.347895	17.4016	4.47977	0.000341716	0.00235698	-0.132953
PDHX	0.386458	15.0018	4.47977	0.000341722	0.00235698	-0.132969
RUVBL1	-0.257641	16.7888	-4.47904	0.00034225	0.00235873	-0.134515
DIP2A	-0.311836	13.1603	-4.47575	0.00034465	0.00237336	-0.141507
PLXDC1	-0.615197	13.5505	-4.4751	0.000345119	0.00237469	-0.142869
STK39	-1.10602	12.1806	-4.62397	0.000346017	0.00237897	-0.0194591
SCPEP1	0.717326	14.8429	4.47222	0.000347237	0.00238479	-0.148991
MRPS23	0.521391	14.8738	4.47198	0.000347417	0.00238479	-0.149512
ACVR1	-0.39183	13.3746	-4.4712	0.00034799	0.00238594	-0.15116
EIF4G2	0.267984	15.7921	4.471	0.00034814	0.00238594	-0.151591
APPL2	-0.313682	14.4934	-4.47037	0.000348607	0.00238665	-0.152931
ZNRF2	-0.631356	14.0495	-4.46998	0.000348895	0.00238665	-0.15376
RNMT	0.292087	13.9323	4.46973	0.000349077	0.00238665	-0.15428
RNF157	0.846771	11.8156	4.61831	0.000349874	0.00239021	-0.0223848
MPRIP	-0.351185	14.8157	-4.46696	0.000351133	0.0023969	-0.160156
SEC23IP	0.472368	15.0819	4.46588	0.000351943	0.00240052	-0.162463
FKBP15	0.427184	15.1748	4.46456	0.000352927	0.00240533	-0.165257
PLXNA4	-0.534069	11.8597	-4.53292	0.000353352	0.00240533	-0.104384
SPARC	-0.772252	16.728	-4.46366	0.000353603	0.00240533	-0.167172
MIGA2	0.584958	12.111	4.53235	0.000353765	0.00240533	-0.105557
PHYHIP	-0.717274	13.3303	-4.45865	0.00035739	0.00242805	-0.177829
COG5	0.313779	14.3521	4.45712	0.00035855	0.00243401	-0.181072
SOGA3	0.542009	14.7222	4.45358	0.000361257	0.00245045	-0.188597
MFN2	0.353906	15.3289	4.45293	0.000361753	0.002451	-0.189971
UFL1	0.264378	16.7464	4.45273	0.000361908	0.002451	-0.190398
GPAM	-0.781215	11.7424	-4.44855	0.000365137	0.00247092	-0.199285
THEM4	0.449303	12.5082	4.4476	0.000365873	0.00247395	-0.201298
CEP290	0.873477	15.111	4.51466	0.000366801	0.00247828	-0.141865
GRK6	-0.310769	13.4013	-4.44566	0.000367382	0.00248026	-0.205416
CMTM6	-0.708175	13.3841	-4.44509	0.000367829	0.00248133	-0.206634
RHBDF2	-0.518113	14.0962	-4.44413	0.000368581	0.00248263	-0.208676
HSD17B7	0.560439	12.0753	4.44411	0.000368599	0.00248263	-0.208725
DCTN4	0.252622	16.1273	4.4424	0.000369937	0.00248969	-0.21235
TMEM11	0.254773	15.0562	4.44001	0.000371818	0.00250039	-0.217423
SHISA4	-0.692553	15.4172	-4.43539	0.000375492	0.00252086	-0.227258
ABCA8	0.777697	17.493	4.43525	0.000375603	0.00252086	-0.227554
VTA1	-0.30548	16.2685	-4.43508	0.00037574	0.00252086	-0.227919
TOMM70	0.31775	16.3102	4.43322	0.000377222	0.00252883	-0.231856
TMOD1	-0.519061	17.2936	-4.42724	0.000382051	0.00255921	-0.24458
EIF2AK2	0.660972	15.6178	4.42626	0.000382848	0.00256255	-0.246662
MRPS24	0.929325	13.6851	4.42476	0.000384068	0.00256872	-0.249845
TMEM33	0.392703	16.9192	4.42258	0.000385852	0.00257798	-0.25448
TMCO4	-0.545882	12.2662	-4.42234	0.000386053	0.00257798	-0.254999
MDH1	-0.344846	20.6695	-4.41771	0.000389872	0.00260147	-0.264845
UPRT	-0.318254	13.1121	-4.41437	0.000392655	0.00261801	-0.271957
RPL4	0.530552	18.2164	4.40935	0.000396867	0.00264404	-0.282625
GPX1	0.410148	18.435	4.40858	0.000397517	0.00264632	-0.284261
PIP5K1A	-0.618966	12.2144	-4.40375	0.000401625	0.0026716	-0.294541
RPL21	0.406253	18.7902	4.39681	0.000407594	0.00270921	-0.30929
CPNE9	0.713576	12.3369	4.46183	0.000408754	0.00271482	-0.250478
WDR11	0.316226	14.4293	4.3937	0.000410302	0.002723	-0.315911
MRPS11	0.506309	14.1955	4.39314	0.000410797	0.00272418	-0.317116
SDF4	0.325231	14.6053	4.39226	0.000411566	0.00272625	-0.318986
IDH3B	0.32297	16.8133	4.39206	0.000411742	0.00272625	-0.319413
PSMB10	0.574569	14.9764	4.39004	0.000413512	0.00273473	-0.323701
DIABLO	0.622538	14.7401	4.38987	0.000413659	0.00273473	-0.324057
SYNRG	0.447227	13.0194	4.38779	0.000415494	0.00274312	-0.328481
GCC2	0.30035	13.2815	4.38771	0.000415567	0.00274312	-0.328655
PTDSS2	0.376001	14.8844	4.38569	0.000417362	0.00275194	-0.332965
ARAF	-0.363516	13.8298	-4.38549	0.000417542	0.00275194	-0.333395
MFSD10	0.409461	15.2196	4.38457	0.000418358	0.00275521	-0.335348
RABGGTA	-0.34403	15.5333	-4.38352	0.000419297	0.00275928	-0.337588
TRAF2	-0.391834	13.2198	-4.38228	0.000420405	0.00276232	-0.340226
FOLH1	-0.594096	14.6665	-4.38187	0.000420771	0.00276232	-0.341095
YIF1B	0.555254	13.5515	4.38175	0.000420872	0.00276232	-0.341336
MICAL2	-0.542534	13.4599	-4.38156	0.000421044	0.00276232	-0.341743
PLXND1	-0.385495	14.4429	-4.38109	0.000421464	0.00276297	-0.342741
FTO	0.231459	14.3972	4.3753	0.000426694	0.00279512	-0.355067
NBN	0.38245	14.4003	4.37067	0.000430922	0.00282067	-0.364921
CHMP2B	-0.532479	13.6169	-4.36898	0.000432476	0.00282869	-0.368516
MAD1L1	0.35445	13.4561	4.36501	0.000436151	0.00285056	-0.376973
FGFBP2	-1.02038	11.8431	-4.83078	0.000438157	0.00286149	0.0587648
RBMS3	0.523609	12.5891	4.59182	0.000439446	0.00286737	-0.167449
MAPRE1	0.303869	17.0615	4.36118	0.000439723	0.00286737	-0.385125
SSU72	0.424088	12.8399	4.35966	0.00044115	0.00287123	-0.388362
CYTH3	0.403243	14.6046	4.35949	0.000441308	0.00287123	-0.388718
KLHL12	1.16823	11.8727	5.19397	0.000441317	0.00287123	0.354446
UBE2V1	-0.40694	14.8753	-4.35565	0.000444936	0.00289112	-0.3969
SLC9A1	-0.34667	13.2768	-4.35554	0.000445046	0.00289112	-0.397146
LGI2	-1.07981	13.2111	-4.82066	0.000445642	0.00289281	-0.0352702
PITHD1	-0.619309	13.2221	-4.35192	0.000448486	0.00290907	-0.40484
GALNT16	-0.698261	12.2259	-4.48503	0.000454767	0.00294759	-0.286065
RAB5B	-0.294164	18.6797	-4.34479	0.000455356	0.00294919	-0.420027
PDE8A	0.433675	12.6714	4.3441	0.000456027	0.00295131	-0.421498
SLC1A1	-0.803504	11.3104	-4.40759	0.000456933	0.00295495	-0.362158
AHCY	-0.376822	18.218	-4.34259	0.000457494	0.00295635	-0.424705
SMIM12	0.69953	12.2901	4.34097	0.000459081	0.00296438	-0.428166
KDM3B	0.271962	13.808	4.33475	0.000465205	0.00300167	-0.441403
ABL1	-0.433416	12.5422	-4.33071	0.000469233	0.00302373	-0.450013
IARS2	0.325723	17.0517	4.33062	0.000469326	0.00302373	-0.450212
PUM2	0.2721	13.7702	4.32915	0.000470794	0.00302805	-0.453329
MX1	1.55055	17.4578	4.32905	0.0004709	0.00302805	-0.453554
SLC35E1	0.56435	12.7532	4.3289	0.000471054	0.00302805	-0.45388
YIPF6	0.515669	14.2413	4.32803	0.000471924	0.00303096	-0.455724
RAB23	-0.363022	16.1013	-4.32775	0.00047221	0.00303096	-0.45633
ARPC1A	-0.274975	15.5344	-4.32597	0.000474002	0.00304018	-0.460112
CNKSR2	0.556637	13.0138	4.32545	0.000474524	0.00304127	-0.461212
CCDC28A	-0.442511	12.7486	-4.32405	0.000475948	0.00304812	-0.464205
THEM6	0.426663	15.7727	4.31706	0.000483098	0.00309161	-0.479095
KCTD5	0.504397	12.0534	4.31529	0.000484929	0.00310102	-0.482873
ZW10	0.328793	15.2066	4.31358	0.000486696	0.00311001	-0.486504
SCARF2	-0.633633	13.976	-4.31157	0.000488791	0.00312108	-0.490793
CANX	0.25227	18.8811	4.30961	0.000490843	0.00313185	-0.494976
GFOD2	0.260326	13.1398	4.30818	0.000492343	0.0031391	-0.498022
FGFBP3	1.5499	14.2814	4.30724	0.000493332	0.00314307	-0.500026
GBP1	0.51443	16.5798	4.30626	0.000494365	0.00314733	-0.502115
GPX8	-0.46154	14.8736	-4.30426	0.000496472	0.00315837	-0.506362
NHEJ1	0.28634	13.5344	4.30392	0.000496835	0.00315837	-0.507091
SH3BP4	0.336505	13.7253	4.30018	0.000500823	0.00317934	-0.515072
CDKN1C	-0.863135	12.2276	-4.36298	0.000500873	0.00317934	-0.454124
C8orf82	0.636783	13.8407	4.29972	0.000501315	0.0031798	-0.516053
TSPAN6	-0.483717	13.3777	-4.29139	0.000510303	0.00323443	-0.533791
UGCG	0.748503	12.7707	4.42631	0.000510743	0.00323483	-0.402673
EEA1	0.259594	16.6668	4.29064	0.000511123	0.00323486	-0.535394
ELMOD2	-0.304521	14.7813	-4.28818	0.000513815	0.0032495	-0.540638
TSPYL4	0.862153	11.6998	4.73546	0.000514208	0.0032496	-0.102417
LRRC57	-0.30784	16.0728	-4.28451	0.000517864	0.0032703	-0.548473
POLR3F	-0.412926	13.3467	-4.28192	0.000520736	0.00328603	-0.553993
MOV10	-0.353916	13.3177	-4.28088	0.000521891	0.0032909	-0.556203
TRPM4	-0.347309	12.9337	-4.27917	0.000523805	0.00330013	-0.559857
TMEM115	0.469183	12.9901	4.27888	0.000524123	0.00330013	-0.560463
HNRNPD	0.31226	19.0477	4.27443	0.000529134	0.00332925	-0.569959
VDAC1	0.357771	18.5281	4.27408	0.000529531	0.00332931	-0.570707
HS2ST1	0.478741	13.2468	4.27096	0.000533075	0.00334914	-0.577363
COPZ1	0.426714	16.2608	4.26973	0.000534469	0.00335545	-0.579971
ECHDC1	-0.780052	16.1966	-4.26898	0.000535328	0.00335839	-0.581573
DYNC1LI1	0.332951	16.7467	4.267	0.0005376	0.00337019	-0.585799
SELENOF	0.338803	15.1378	4.26665	0.000537999	0.00337023	-0.586538
COPA	0.438267	17.3339	4.26586	0.000538911	0.00337349	-0.588229
LLGL1	-0.276759	16.3785	-4.26237	0.000542942	0.00339516	-0.595664
RPL7	0.397349	18.8551	4.26218	0.000543162	0.00339516	-0.596068
RPS11	0.379275	18.1795	4.26115	0.000544361	0.00340018	-0.598269
PTPRU	-1.06713	13.077	-4.26042	0.000545213	0.00340303	-0.599829
TIAM1	-0.394245	13.3823	-4.25981	0.000545918	0.00340496	-0.601117
RPS3A	0.374852	18.8176	4.25889	0.000547003	0.00340926	-0.603099
ETFB	0.321475	16.5256	4.2565	0.000549794	0.00342417	-0.608176
SLC25A35	-0.325645	13.252	-4.25017	0.000557291	0.00346835	-0.621688
PDE3A	0.57864	12.2447	4.24882	0.000558905	0.00347397	-0.624573
DNM1	-0.624346	14.4317	-4.24867	0.000559081	0.00347397	-0.624888
RPL23	0.579494	16.7523	4.2484	0.000559405	0.00347397	-0.625466
MTRES1	0.292871	14.4441	4.2467	0.000561443	0.00348411	-0.629093
AP1G1	0.265932	16.16	4.24492	0.000563574	0.00349481	-0.632872
HNRNPA3	0.316404	19.0498	4.24287	0.00056606	0.00350755	-0.637263
ALAD	-0.757868	17.1076	-4.24255	0.000566444	0.00350755	-0.637939
EXOC1	0.438707	11.8163	4.24166	0.000567519	0.00351168	-0.63983
ARL3	-0.362154	17.4142	-4.2404	0.00056905	0.00351862	-0.642516
NADK2	-0.326506	14.6634	-4.23922	0.000570491	0.003525	-0.64504
LAT2	-0.581135	12.6077	-4.6723	0.000572128	0.00353257	-0.209877
ZFPL1	0.604965	13.8371	4.66976	0.000574595	0.00354526	-0.214209
RAB8A	-0.313875	16.2872	-4.23493	0.000575752	0.00354985	-0.654195
BPI	-1.64372	12.9884	-4.29294	0.000578742	0.00356573	-0.598754
COL1A2	-0.897632	20.439	-4.23138	0.000580142	0.0035718	-0.66177
TULP3	-0.469894	12.5544	-4.23058	0.000581136	0.00357536	-0.663477
CTSA	0.795026	15.0322	4.22901	0.00058308	0.00358475	-0.666808
FZD7	1.34288	13.1947	4.99891	0.000583516	0.00358487	0.0886763
PDCL	0.356367	14.3018	4.22638	0.000586375	0.00359987	-0.672428
ATP5F1C	0.338657	18.9832	4.22561	0.000587346	0.00360326	-0.674078
CHCHD4	-0.980916	11.8876	-5.24067	0.000588568	0.00360784	0.0163892
NEK3	0.408166	12.639	4.22406	0.000589294	0.00360784	-0.67738
MBOAT2	0.556698	13.7222	4.22401	0.000589352	0.00360784	-0.677478
RPL5	0.417909	18.0829	4.22313	0.000590473	0.00361213	-0.679373
GOSR2	0.337142	14.3288	4.22253	0.000591221	0.00361414	-0.680634
FLNC	-1.09992	15.9447	-4.21811	0.00059685	0.00364595	-0.690082
MTUS2	1.39143	14.4185	4.27589	0.0005995	0.00365955	-0.634003
RHBDD1	-0.440038	13.0734	-4.21555	0.000600128	0.00366078	-0.695543
TARBP1	-0.475742	15.5972	-4.21298	0.000603432	0.00367833	-0.701018
RBM33	0.392685	13.1829	4.33918	0.000607137	0.00369829	-0.584658
MAML1	0.394193	16.7437	4.26643	0.000611345	0.00372129	-0.65357
TEAD1	-0.397004	12.5954	-4.20555	0.000613108	0.00372938	-0.716877
NDUFS3	0.331231	17.3709	4.20496	0.00061388	0.00373144	-0.718132
CTBP1	0.421975	15.1123	4.2022	0.000617518	0.0037509	-0.724021
ERG28	0.520485	14.2013	4.26089	0.000618384	0.0037535	-0.665017
ATG9A	-0.308629	13.3433	-4.20122	0.00061882	0.0037535	-0.72612
GORASP2	0.44235	14.011	4.20035	0.00061997	0.00375783	-0.727972
LACTB2	-0.259959	15.1769	-4.19998	0.000620456	0.00375813	-0.728753
PSMB6	-0.279649	17.4653	-4.19758	0.000623653	0.00377484	-0.733876
ELANE	-2.37798	15.6715	-4.19339	0.000629273	0.00380617	-0.742816
SDHAF2	0.746793	14.5409	4.19298	0.000629825	0.00380684	-0.743691
MRPL9	0.448186	14.9639	4.19196	0.000631199	0.00381246	-0.745862
SASH1	0.442855	13.5966	4.19151	0.00063181	0.00381347	-0.746826
APBB1	-0.497357	13.0953	-4.61012	0.000635838	0.00383383	-0.395902
TPM4	-0.531849	20.8367	-4.18837	0.000636075	0.00383383	-0.753531
PPM1L	0.408781	13.1194	4.18657	0.000638537	0.00384598	-0.757381
ARMCX3	0.384605	14.9368	4.1838	0.000642334	0.0038648	-0.76329
ABHD17A	-0.28998	13.0154	-4.18363	0.000642561	0.0038648	-0.763643
PRKX	0.560705	13.3426	4.18313	0.00064326	0.0038663	-0.764726
PITRM1	0.769859	15.4766	4.18279	0.000643717	0.00386635	-0.765433
COG4	0.332791	13.2884	4.17604	0.000653092	0.00391532	-0.779841
KCTD8	0.823805	13.432	4.17603	0.00065311	0.00391532	-0.779868
CTBP2	0.323169	14.6426	4.17594	0.000653237	0.00391532	-0.780062
RACK1	0.4068	18.9124	4.17433	0.000655487	0.00392607	-0.783488
MRPL18	0.492837	13.5158	4.17255	0.000657995	0.00393836	-0.787293
JPT2	-0.637234	13.0557	-4.17034	0.000661127	0.00395435	-0.792024
RPL17	0.618787	15.9627	4.16893	0.000663126	0.00396355	-0.795031
ARFGEF3	0.461178	14.4544	4.1665	0.000666584	0.00397892	-0.800213
TGFBI	-0.552347	20.6949	-4.16647	0.000666623	0.00397892	-0.800271
DDX19B	0.306394	13.9387	4.16307	0.000671496	0.00400523	-0.807528
RPS7	0.398424	17.9348	4.16148	0.000673797	0.00401617	-0.810935
PLPP1	0.50963	13.1789	4.1594	0.000676797	0.00403082	-0.815361
TMEM63C	0.759401	12.9234	4.217	0.000677193	0.00403082	-0.755826
FAM107B	-0.596321	11.9032	-4.21168	0.000684703	0.00407271	-0.766846
LRRFIP2	0.500611	13.9683	4.15176	0.000687978	0.00408935	-0.83168
PDE1C	0.413672	13.3716	4.15125	0.000688726	0.00409098	-0.832764
ARL13B	-0.695843	12.1071	-4.20594	0.000692896	0.00411291	-0.77873
NAA10	0.269008	15.2587	4.14598	0.000696552	0.00413176	-0.844017
FUCA1	0.652064	16.288	4.14342	0.000700384	0.00415162	-0.84948
HERC1	0.297699	13.1897	4.14282	0.000701289	0.00415412	-0.850766
RAB9B	0.61871	12.4671	4.14107	0.000703926	0.00416688	-0.854504
TPP1	0.470864	15.8453	4.14073	0.000704428	0.00416698	-0.855213
CADPS	0.629237	13.8111	4.13625	0.000711229	0.00420313	-0.86478
YES1	-0.253741	16.387	-4.13606	0.000711516	0.00420313	-0.865183
NSUN4	1.35247	12.5926	4.86079	0.000713484	0.00421186	-0.103291
MYOC	-1.07662	11.7667	-4.85923	0.000715123	0.00421863	-0.209053
YWHAH	0.309243	19.7208	4.12722	0.000725141	0.0042748	-0.884068
MAGOH	0.788112	13.8781	4.12614	0.000726824	0.00428179	-0.886376
DRG1	0.242585	14.8407	4.12284	0.00073198	0.00430706	-0.893413
ZDHHC2	-0.706466	12.9019	-4.17938	0.000732115	0.00430706	-0.833725
SPHKAP	0.994725	12.8564	4.41188	0.000736614	0.00433056	-0.587295
SUMO3	0.669146	14.0243	4.11887	0.000738247	0.00433515	-0.901899
GIMAP4	0.614832	16.8372	4.11877	0.000738401	0.00433515	-0.902108
TFG	0.235797	17.7587	4.11632	0.000742298	0.00435505	-0.907348
HLA-DPA1	1.15567	16.0225	4.1108	0.000751136	0.0044039	-0.919128
MFAP5	-0.787015	16.8815	-4.10651	0.000758076	0.00444121	-0.92828
CNPY3	0.329307	14.1248	4.10623	0.000758533	0.00444121	-0.928881
SCAI	-0.297029	12.9757	-4.10278	0.000764176	0.00447121	-0.936257
FAM193A	-0.451341	12.7592	-4.10106	0.000767003	0.0044847	-0.939931
MTCL1	1.31087	13.2357	4.80773	0.000771353	0.00450707	-0.177868
RPS3	0.432417	19.7919	4.09585	0.000775624	0.00452895	-0.951053
TMEM87A	0.369712	14.9981	4.09489	0.000777217	0.00453517	-0.953095
LRIG1	-0.580691	11.8037	-4.09061	0.000784401	0.00457399	-0.96225
LRRC8C	-0.283107	14.5944	-4.08949	0.000786291	0.00458191	-0.964644
TECR	0.287375	17.227	4.08881	0.000787431	0.00458544	-0.966085
PIN1	-0.363296	16.4137	-4.08808	0.000788664	0.00458721	-0.967641
LRRN1	0.673147	12.7875	4.14344	0.000788802	0.00458721	-0.908182
CALD1	-0.756837	13.0681	-4.14287	0.000789736	0.00458954	-0.909363
MLIP	-1.44897	12.0177	-4.28207	0.00079135	0.00459375	-0.759182
PHLDA3	-0.65397	15.2209	-4.08639	0.000791528	0.00459375	-0.971249
MANBA	0.618573	13.7905	4.08495	0.000793978	0.00460253	-0.974322
TBC1D10B	-0.283104	13.6105	-4.08487	0.000794112	0.00460253	-0.974491
HIBCH	0.384997	16.5225	4.08415	0.000795349	0.00460271	-0.976039
EIF3F	0.265431	16.0694	4.08413	0.000795389	0.00460271	-0.976089
WASHC4	0.231729	15.7104	4.08392	0.000795749	0.00460271	-0.976539
SLC4A2	0.606118	13.8894	4.19774	0.000805005	0.00464972	-0.85889
SYNE3	-0.451677	14.8753	-4.07807	0.000805794	0.00464972	-0.989018
CKB	0.521141	19.4764	4.07782	0.000806224	0.00464972	-0.989548
RASAL2	-0.455222	12.6122	-4.07766	0.000806515	0.00464972	-0.989907
AP3M1	0.296708	14.9029	4.07762	0.000806578	0.00464972	-0.989985
GTF2H1	1.01629	11.9495	4.77686	0.000807313	0.00465084	-0.221473
HNRNPAB	0.42699	17.5584	4.07631	0.000808851	0.00465658	-0.992785
PRAF2	0.469062	17.1663	4.07543	0.000810386	0.00466229	-0.99467
CCDC149	0.757604	10.7773	4.35832	0.000812069	0.00466885	-0.720189
PPP5C	0.289835	15.4952	4.07379	0.000813238	0.00467159	-0.998165
AGK	0.226325	15.7587	4.07356	0.000813631	0.00467159	-0.998645
RTN3	0.494416	17.7724	4.07177	0.000816776	0.00468652	-1.00248
RGS3	0.924205	15.1484	4.06817	0.000823113	0.00471973	-1.01017
RRAGB	0.409624	12.7537	4.06389	0.000830702	0.00476007	-1.0193
ANKMY2	0.308547	14.6064	4.06103	0.000835833	0.00478629	-1.02542
USP35	0.475621	13.2447	4.05725	0.000842636	0.00482203	-1.03348
ARPP19	-0.879366	12.9981	-4.0566	0.00084381	0.00482554	-1.03486
NAPG	-0.414467	16.928	-4.05575	0.000845366	0.00483122	-1.0367
NARS2	0.354262	13.7999	4.05202	0.000852152	0.00486677	-1.04464
RAI14	-0.373437	15.8303	-4.05122	0.000853622	0.00487059	-1.04636
STRBP	0.609609	15.3613	4.05104	0.000853954	0.00487059	-1.04675
ENPP4	0.32954	15.761	4.04387	0.000867215	0.00494064	-1.06207
CDK16	-0.327993	12.1456	-4.04352	0.00086786	0.00494064	-1.0628
ANXA1	-0.497174	19.8804	-4.04347	0.000867959	0.00494064	-1.06292
CCDC154	0.557803	17.9464	4.93419	0.000882739	0.00502077	-0.414925
FBN1	-0.603097	19.0376	-4.03537	0.000883203	0.00502077	-1.08022
CAPN5	0.460759	16.0482	4.03101	0.000891502	0.0050646	-1.08952
LOX	-0.947016	13.4496	-4.03055	0.000892392	0.00506631	-1.09051
PI16	-0.580909	14.9321	-4.02979	0.000893846	0.00507122	-1.09213
MRPL57	0.546167	14.3076	4.02676	0.000899692	0.00510043	-1.09861
SDC3	-0.751629	10.5072	-4.21491	0.000900181	0.00510043	-0.908371
MRPL34	0.510179	13.5068	4.02499	0.000903121	0.00511372	-1.10239
METTL15	0.636977	11.9026	4.02327	0.000906453	0.00512921	-1.10605
KCNA1	-0.477762	13.2709	-4.02152	0.000909881	0.00514351	-1.1098
SLFN11	0.496648	13.467	4.02137	0.000910176	0.00514351	-1.11012
PTPRJ	0.361219	12.9734	4.01809	0.000916605	0.00517644	-1.11711
WDR35	-0.428298	12.6988	-4.01759	0.000917587	0.00517859	-1.11818
CDK17	-0.402178	13.2177	-4.01546	0.000921817	0.00519905	-1.12275
SYN1	-0.723926	13.2021	-4.01286	0.000926964	0.00522292	-1.12828
TMEM167A	0.61062	15.7457	4.0127	0.000927297	0.00522292	-1.12864
AGPAT3	0.314193	14.5378	4.01241	0.000927871	0.00522292	-1.12925
DYNC1H1	0.266815	18.5168	4.01117	0.000930348	0.00523047	-1.1319
PNPLA8	0.38871	13.6451	4.01089	0.000930911	0.00523047	-1.1325
SCRN1	-0.327419	17.4931	-4.01083	0.000931037	0.00523047	-1.13264
ALDH18A1	0.390866	14.6293	4.0068	0.000939133	0.00527251	-1.14124
PCMTD2	-0.472324	12.2903	-4.05738	0.000943368	0.00529283	-1.08665
MRGPRE	0.604021	12.9878	4.11748	0.000945455	0.00530108	-1.01979
TNPO2	0.266049	14.9035	3.99651	0.00096013	0.00537985	-1.1632
NAA35	0.292476	14.1498	3.99444	0.000964411	0.00540033	-1.16762
USE1	0.335969	14.1661	3.99384	0.000965674	0.00540388	-1.16892
LPIN1	0.406697	15.6435	3.99332	0.000966743	0.00540635	-1.17002
RAB5C	-0.265316	18.5873	-3.99136	0.000970837	0.00542571	-1.17421
SLC2A13	0.455504	13.491	3.98931	0.000975109	0.00544411	-1.17857
RNF14	0.39484	14.3885	3.98918	0.000975396	0.00544411	-1.17887
NDUFA10	0.30715	17.302	3.98847	0.000976881	0.00544887	-1.18038
MTG1	0.457441	12.9917	4.25351	0.000983733	0.00548353	-0.878269
ELMO1	-0.2235	16.1864	-3.98315	0.000988118	0.00550323	-1.19174
BDH2	0.375902	17.0728	3.98295	0.000988547	0.00550323	-1.19217
CACYBP	0.310102	16.5594	3.98224	0.000990066	0.00550812	-1.19369
KCNT1	-0.839747	12.63	-5.13222	0.000991795	0.00551417	-0.28768
FBXO17	-0.361209	12.8555	-3.97825	0.000998589	0.00554836	-1.2022
COG3	0.295945	13.8211	3.97757	0.00100006	0.00555294	-1.20366
STAC	0.810958	13.2737	3.97488	0.00100585	0.00558147	-1.20939
NSUN2	0.30386	14.3532	3.97447	0.00100675	0.00558289	-1.21028
S100A10	-0.631109	20.1597	-3.97408	0.00100758	0.00558388	-1.2111
CASP1	0.567954	15.133	3.97343	0.001009	0.00558817	-1.2125
API5	0.253962	16.8681	3.97184	0.00101246	0.00560371	-1.2159
RAB6A	-0.276879	18.0558	-3.9697	0.00101712	0.00562589	-1.22046
MAP3K11	-0.652612	10.4728	-4.14737	0.00102518	0.00566684	-1.03891
GPD1	-1.25571	11.6478	-3.96461	0.00102831	0.0056805	-1.23132
SH3TC2	-1.08547	12.0405	-4.3244	0.00103961	0.00573921	-0.810568
GPR137B	-0.406943	13.1263	-4.0074	0.00104687	0.00577558	-1.19036
POMK	0.829091	12.5042	4.00686	0.00104805	0.00577837	-1.19148
CLCN2	-0.789883	12.0392	-4.06573	0.00104902	0.00577939	-1.12368
SCAPER	0.676271	12.3067	3.9551	0.00104958	0.00577939	-1.25163
TPP2	0.31011	16.1196	3.95465	0.0010506	0.00578132	-1.2526
LYRM9	-0.685355	13.1209	-3.95362	0.00105292	0.00579039	-1.25479
LZTS1	0.43713	13.7829	3.95248	0.00105552	0.00580098	-1.25724
SLIT2	-0.47325	13.2012	-3.94832	0.00106501	0.00584939	-1.26612
MARCKSL1	-0.988431	17.465	-3.94802	0.00106569	0.00584939	-1.26675
STT3B	0.302409	17.2123	3.9458	0.0010708	0.00587038	-1.2715
MTG2	0.446263	12.5371	4.30737	0.00107088	0.00587038	-0.840338
NID1	-0.546666	19.66	-3.94495	0.00107276	0.00587696	-1.27331
MRPL1	0.327776	14.3561	3.94295	0.00107738	0.00589852	-1.27758
TOP2A	-0.998727	13.5171	-4.20334	0.00107879	0.00590249	-1.00636
FADS1	0.475604	13.6395	4.05065	0.00108133	0.00591235	-1.15399
ADAP1	-0.601887	14.0488	-3.94079	0.00108241	0.00591235	-1.2822
TSPAN11	0.691702	14.7542	3.9404	0.00108331	0.00591235	-1.28302
MMP28	-0.692996	12.9784	-3.99097	0.00108335	0.00591235	-1.22446
TUBB4B	-0.396215	20.1011	-3.93973	0.00108487	0.00591693	-1.28445
PGM5	0.503915	15.3913	3.93658	0.00109225	0.00595338	-1.29118
NUDCD3	0.332481	14.9655	3.93528	0.00109532	0.00595978	-1.29396
PUM1	0.435879	13.8128	3.93519	0.00109554	0.00595978	-1.29416
GSTK1	0.472072	16.9746	3.93477	0.00109653	0.00595978	-1.29505
USP14	-0.258214	18.308	-3.93474	0.00109658	0.00595978	-1.2951
MMP2	-0.664325	14.7336	-3.93461	0.00109689	0.00595978	-1.29538
NOVA2	0.51194	13.1884	3.93373	0.00109899	0.00596742	-1.29728
PRKAR1A	0.447554	17.9415	3.93243	0.00110207	0.00597793	-1.30005
CDH13	-1.07526	14.655	-3.93232	0.00110231	0.00597793	-1.30027
RPS24	0.372029	16.8019	3.93179	0.00110357	0.00598099	-1.30141
PSMB5	-0.246597	15.941	-3.93027	0.00110719	0.00599334	-1.30466
COX5B	0.520622	18.1934	3.93012	0.00110755	0.00599334	-1.30497
SSPN	-0.486249	15.769	-3.92996	0.00110794	0.00599334	-1.30533
TTC5	0.32982	13.7511	3.92836	0.00111174	0.00601012	-1.30872
ADCY6	-0.406213	12.8274	-3.92805	0.00111251	0.00601046	-1.3094
PIK3CA	-0.267021	13.9926	-3.92492	0.00112003	0.00604731	-1.31609
SET	0.311513	17.3854	3.92458	0.00112083	0.00604784	-1.3168
HSP90AB4P	0.322501	17.1564	3.91963	0.00113284	0.00610625	-1.32737
GGA3	0.388325	13.0469	3.91954	0.00113307	0.00610625	-1.32757
GOLGA4	0.316839	13.7642	3.91907	0.00113422	0.0061082	-1.32857
RPS21	0.382336	17.4079	3.91881	0.00113486	0.0061082	-1.32913
GAS6	-0.602121	12.9067	-3.9179	0.00113706	0.00611623	-1.33105
YIF1A	0.295743	13.9917	3.91499	0.00114421	0.00615085	-1.33727
ATP6V1H	-0.470078	14.5737	-3.91278	0.00114967	0.00617635	-1.34199
TRMT10C	0.294991	14.8256	3.91167	0.00115241	0.00618721	-1.34436
SREBF2	1.37241	11.242	4.53827	0.00115334	0.00618749	-0.563553
CLCN5	0.633677	11.7064	3.96072	0.00115391	0.00618749	-1.28725
RC3H2	0.363598	13.6275	3.90771	0.00116229	0.00622855	-1.35281
ARHGAP35	0.260347	14.8949	3.90439	0.00117064	0.00626939	-1.35991
RPL13A	0.415299	18.2976	3.90017	0.00118131	0.00632263	-1.36891
RPS6KA4	0.33774	13.6725	3.89969	0.00118255	0.0063253	-1.36994
LTBR	-0.602928	13.1477	-3.8983	0.00118608	0.00634026	-1.3729
RPS16	0.371623	18.8348	3.89737	0.00118845	0.00634901	-1.37488
UQCRFS1	0.339379	17.7371	3.89648	0.00119075	0.00635732	-1.3768
HLA-DRA	1.0252	17.511	3.8959	0.00119224	0.00636132	-1.37804
CCDC122	-0.447057	13.4289	-4.35834	0.00120587	0.00643004	-0.939643
SUOX	0.3495	14.251	3.88874	0.00121075	0.00645208	-1.39331
TAB1	-0.231801	14.3707	-3.88838	0.00121169	0.00645307	-1.39407
CAMK2B	-0.524557	14.2592	-3.88551	0.0012192	0.00648908	-1.4002
CALHM2	-0.414346	13.3425	-3.88513	0.00122021	0.00649041	-1.40102
RPS4X	0.4471	18.0642	3.88218	0.00122798	0.00652386	-1.40731
PLIN2	-0.732884	13.3538	-3.98749	0.00122801	0.00652386	-1.28097
CELSR2	0.454466	12.7595	3.98529	0.00123345	0.00654872	-1.28538
SEC24C	0.214124	15.9266	3.87345	0.00125129	0.00663933	-1.42594
B3GLCT	0.524829	13.3261	3.8714	0.00125682	0.00666456	-1.43031
FGD3	0.61102	11.8023	3.9191	0.00125867	0.00667024	-1.37367
A4GALT	-0.70195	12.8236	-3.87039	0.00125957	0.00667089	-1.43247
PRKAR2B	0.46043	14.5219	3.8672	0.00126826	0.00671278	-1.43928
KMT2D	0.419613	14.3062	3.86607	0.00127133	0.00672141	-1.44168
MRE11	0.548737	12.338	3.86603	0.00127145	0.00672141	-1.44177
PPP1R9A	-0.374413	13.6639	-3.86488	0.00127459	0.00673387	-1.44422
APOC1	-0.778299	14.6792	-3.8599	0.00128835	0.0068024	-1.45486
CDK14	0.347816	13.2089	3.85949	0.00128949	0.00680425	-1.45573
H2AZ1	0.642921	18.0045	3.85826	0.00129291	0.00681811	-1.45836
CRYL1	-0.385411	16.0868	-3.85714	0.00129603	0.00683035	-1.46074
TSNAX	0.271491	15.9242	3.85487	0.00130239	0.00685656	-1.46559
TMEM199	-0.663236	13.0781	-3.90268	0.0013026	0.00685656	-1.40776
HDHD5	0.306094	14.508	3.85427	0.00130406	0.00686008	-1.46686
GATD3A	0.402639	17.559	3.8536	0.00130596	0.00686586	-1.4683
ACSL3	0.422106	15.6199	3.85233	0.00130952	0.00688039	-1.471
COL6A2	-0.715496	21.3212	-3.84878	0.00131959	0.00692573	-1.47858
CALB1	-0.821303	14.9772	-3.84872	0.00131976	0.00692573	-1.47871
EXD2	0.362382	13.6131	3.84838	0.00132071	0.0069265	-1.47942
GAS2L1	-0.338054	11.9809	-3.84791	0.00132207	0.00692937	-1.48044
MAGI3	0.592437	12.9178	4.00912	0.00133948	0.00701636	-1.28669
BIN3	-0.411657	14.2251	-3.84132	0.00134097	0.00701991	-1.4945
GET1	0.623898	12.5771	3.84103	0.0013418	0.00701997	-1.49511
NFIB	-0.472444	13.5431	-3.83917	0.00134718	0.00704384	-1.49907
CSNK1G3	-0.399418	12.3405	-3.83388	0.00136264	0.00712032	-1.51036
NMD3	0.291159	13.3692	3.8327	0.00136611	0.00713174	-1.51288
SDR39U1	0.403976	15.1144	3.83257	0.00136648	0.00713174	-1.51315
MRPS35	0.463051	12.929	3.83133	0.00137013	0.00714644	-1.51579
LYPLA2	-0.593579	14.8232	-3.83069	0.00137204	0.00715209	-1.51717
CRABP1	-2.15388	14.9129	-3.83004	0.00137396	0.00715372	-1.51856
P4HTM	0.382801	13.7582	3.83002	0.00137402	0.00715372	-1.5186
CKAP4	0.359374	17.3839	3.82671	0.00138384	0.0072005	-1.52565
MSI1	0.907666	11.7055	4.27409	0.00138512	0.0072028	-0.939813
ALDH4A1	0.70881	15.0842	3.82592	0.0013862	0.00720405	-1.52733
LHFPL2	-0.646511	12.4509	-3.98906	0.00139268	0.00723338	-1.34593
DEGS1	0.468646	13.7266	3.82345	0.00139359	0.00723372	-1.53259
EWSR1	0.455341	17.7377	3.81894	0.00140721	0.00729033	-1.54222
MICALL2	0.617887	12.9431	3.81884	0.00140751	0.00729033	-1.54243
C6orf47	0.378998	13.5465	3.81883	0.00140754	0.00729033	-1.54245
GNAO1	-0.551371	15.2314	-3.81872	0.00140789	0.00729033	-1.5427
SCARA3	-0.510118	13.5549	-3.81829	0.00140918	0.00729266	-1.54361
WBP2	-0.375133	17.4808	-3.81793	0.00141029	0.00729398	-1.54438
ADGRG1	0.852974	12.7463	3.81557	0.00141748	0.00732677	-1.54941
RPS5	0.381065	17.5131	3.81321	0.00142469	0.00735962	-1.55444
C3orf33	0.536062	11.0215	3.91182	0.00143063	0.00738584	-1.43323
PIP4K2A	-0.267583	15.5766	-3.80981	0.00143518	0.00740489	-1.56169
MTA3	0.373253	12.0865	4.04654	0.00144164	0.00743377	-1.26185
ADD1	-0.390601	18.285	-3.80697	0.00144398	0.00744139	-1.56774
ANP32A	0.30544	17.6127	3.8054	0.00144889	0.00746222	-1.5711
COPB2	0.282629	16.698	3.80442	0.00145193	0.00747341	-1.57317
PSMB8	0.382056	16.193	3.80216	0.00145903	0.00750548	-1.578
DSC2	-1.1953	12.7519	-3.90129	0.00146141	0.00751321	-1.45444
TMEM233	0.805513	13.6711	3.80067	0.00146372	0.00752058	-1.58117
TOP1MT	-0.461748	14.9096	-3.79499	0.00148177	0.00760877	-1.59329
CDC16	0.542341	12.3924	3.83948	0.00148658	0.0076289	-1.53896
MPO	-1.64995	15.1611	-3.79306	0.00148793	0.00763132	-1.5974
FRS2	-0.779502	9.16599	-3.83665	0.00149539	0.00766498	-1.54483
HACD3	0.311879	16.546	3.79013	0.00149735	0.00767046	-1.60364
MTIF2	0.354945	14.1157	3.78868	0.00150205	0.00768995	-1.60674
MRPL10	0.383122	14.1879	3.78818	0.00150365	0.00769338	-1.60779
PARP12	0.342536	14.0335	3.78792	0.00150451	0.00769338	-1.60836
AHCYL1	0.289456	15.9402	3.78662	0.00150873	0.00771037	-1.61112
LGI1	-0.477671	13.8002	-3.78622	0.00151004	0.0077125	-1.61198
GK	0.338133	15.1113	3.78506	0.0015138	0.00772659	-1.61445
INPP5F	-0.373262	13.9447	-3.78482	0.00151459	0.00772659	-1.61496
GNAS	-0.318838	18.7251	-3.78424	0.00151648	0.00773163	-1.6162
NAA15	0.28019	15.3767	3.78058	0.00152849	0.00778825	-1.62399
FRMD8	-0.389958	14.7017	-3.78019	0.00152978	0.00779018	-1.62483
MBLAC2	-0.356691	15.0761	-3.77693	0.00154058	0.00784056	-1.63178
DNAJB4	-0.337552	15.0443	-3.77533	0.00154589	0.00786293	-1.63518
HLA-DPB1	1.06358	15.6669	3.77346	0.00155216	0.00789013	-1.63918
KRT10	-0.856809	15.8617	-3.77257	0.00155513	0.00789929	-1.64107
CRTAC1	-0.357509	14.2707	-3.77237	0.0015558	0.00789929	-1.6415
RPSA	0.337636	18.6325	3.77117	0.00155981	0.00791502	-1.64405
TRAPPC9	-0.227042	14.8547	-3.7703	0.00156275	0.00792522	-1.6459
TMEM120A	0.463574	12.9662	3.76899	0.00156717	0.00794295	-1.6487
MMRN1	-1.39038	11.7753	-3.76868	0.00156822	0.00794362	-1.64936
RAB3GAP2	0.256993	15.1748	3.76816	0.00156997	0.00794782	-1.65047
DPT	-0.68687	20.0721	-3.7662	0.00157663	0.00797681	-1.65465
LIMS2	-0.399858	15.9459	-3.7641	0.00158377	0.00800821	-1.65911
TRIM67	0.54902	14.116	3.76267	0.00158866	0.00802825	-1.66216
RALGAPA2	0.340271	12.8964	3.76202	0.00159091	0.00803207	-1.66356
RP2	-0.304398	16.2487	-3.76182	0.00159156	0.00803207	-1.66396
ABI3	0.463163	14.9187	3.76163	0.00159222	0.00803207	-1.66437
PRDX2	-0.326143	20.0528	-3.76069	0.00159547	0.00804374	-1.66639
FAAH	0.575684	13.7753	3.7576	0.00160612	0.00809257	-1.67296
MAP2	1.0345	14.6896	3.75734	0.00160704	0.00809257	-1.67352
COPZ2	-0.419939	13.803	-3.75087	0.00162959	0.00820137	-1.6873
RPL14	0.472222	18.3556	3.74949	0.00163447	0.00822109	-1.69025
TSPAN9	-0.390578	15.0986	-3.7479	0.00164007	0.00824443	-1.69363
ITGA4	0.540631	14.3371	3.74758	0.0016412	0.00824531	-1.69431
LAMC1	-0.474606	20.6398	-3.74716	0.00164267	0.00824789	-1.6952
PPP1R7	-0.264813	17.1699	-3.74654	0.00164487	0.00825409	-1.69652
EPM2AIP1	0.248618	15.0884	3.74499	0.00165038	0.00827694	-1.69982
ZFAND5	0.74747	12.6877	3.74369	0.00165502	0.00829535	-1.70259
DPM1	0.290874	16.5654	3.74274	0.0016584	0.00830599	-1.70461
MFSD6	-0.503025	14.1055	-3.74255	0.00165907	0.00830599	-1.70501
KAT14	0.768921	11.0338	4.05562	0.00166615	0.00833656	-1.28384
RPS6	0.401505	18.7433	3.73855	0.00167345	0.00836824	-1.71354
MICAL1	-0.246759	15.0586	-3.73638	0.00168131	0.0083983	-1.71816
MRPL11	0.470325	14.03	3.73635	0.00168142	0.0083983	-1.71823
TIMMDC1	0.360217	14.6519	3.73583	0.00168331	0.00840289	-1.71934
CCS	-0.321306	15.2626	-3.7344	0.00168851	0.00842394	-1.72238
CNPY2	0.387083	15.9235	3.73384	0.00169054	0.00842918	-1.72357
GALNT11	0.498315	13.1394	3.77706	0.00169403	0.00843762	-1.66852
MXRA5	-0.638704	12.2641	-3.88833	0.00169419	0.00843762	-1.5419
LARP1	0.344696	14.3822	3.73225	0.00169634	0.00844339	-1.72695
TAMALIN	0.476064	12.6142	3.73124	0.00170003	0.00844983	-1.7291
PCDH7	0.398774	13.2945	3.73121	0.00170015	0.00844983	-1.72917
MT-ND1	0.322136	14.4079	3.73109	0.00170058	0.00844983	-1.72941
ECE1	0.331962	14.6956	3.73068	0.00170211	0.00845258	-1.73031
CISD1	0.429723	14.8316	3.72819	0.00171124	0.00849303	-1.73559
TM9SF1	0.234099	14.4493	3.7255	0.00172121	0.00853754	-1.74132
BCAP31	0.249576	17.2424	3.72167	0.00173548	0.00860339	-1.74948
ADAMTSL3	-1.25007	12.2649	-3.9443	0.00174394	0.00864033	-1.48897
LSM2	0.26843	16.4883	3.71449	0.00176257	0.00872761	-1.76477
FILIP1	-0.427985	13.4064	-3.71278	0.00176907	0.00875231	-1.7684
KIF3B	-0.2753	12.7629	-3.71264	0.00176959	0.00875231	-1.76869
NDUFS1	0.34534	16.6984	3.7077	0.00178854	0.00884094	-1.77921
RHBDF1	-0.491526	15.2019	-3.70463	0.00180044	0.0088906	-1.78575
PLXDC2	-0.530874	17.0844	-3.70457	0.00180065	0.0088906	-1.78587
RPS6KA2	0.333018	14.1316	3.70419	0.00180212	0.00889273	-1.78667
TSC22D4	-0.646205	14.8728	-3.70369	0.00180409	0.00889734	-1.78775
WASHC5	0.214585	15.5729	3.70303	0.00180665	0.00890094	-1.78915
TMEM30A	0.294327	16.158	3.70297	0.00180689	0.00890094	-1.78928
CEP68	-0.986996	11.0159	-4.24413	0.00181042	0.00890656	-1.22272
SORL1	0.495227	14.8736	3.70206	0.00181043	0.00890656	-1.79121
PIP4P2	0.639423	13.7809	3.70188	0.00181113	0.00890656	-1.7916
ZFYVE9	0.4571	12.5217	3.70009	0.00181813	0.00893587	-1.7954
EFEMP2	-0.580225	16.0251	-3.69834	0.00182502	0.00896461	-1.79913
HSPA13	0.268318	14.37	3.69782	0.00182704	0.00896941	-1.80023
LANCL2	-0.233818	15.9504	-3.69607	0.00183396	0.00899825	-1.80396
CHPT1	-0.499737	14.5441	-3.69278	0.001847	0.00905704	-1.81095
UBE2F	-0.448354	13.6008	-3.6886	0.00186375	0.00913396	-1.81985
TNRC6A	0.662125	11.6843	3.83863	0.00186671	0.00914326	-1.61816
AVIL	0.734792	16.8134	3.68629	0.00187304	0.00916905	-1.82476
HNRNPLL	0.242357	16.077	3.68555	0.00187602	0.00917842	-1.82633
GAPDH	-0.297421	20.7504	-3.68521	0.00187742	0.00917885	-1.82706
PHB2	0.251531	18.5074	3.685	0.00187824	0.00917885	-1.82749
TMEM63B	0.452527	13.9026	3.6846	0.00187989	0.00918169	-1.82836
NECTIN3	-0.326759	12.6791	-3.72541	0.00188754	0.0092138	-1.77565
PRRC2C	0.295589	14.5932	3.68164	0.00189191	0.00922989	-1.83464
TIAL1	0.354308	15.2098	3.68096	0.00189471	0.00923831	-1.8361
WIPF2	-0.672731	12.3991	-3.82953	0.00190019	0.00925982	-1.65648
SCARA5	-0.913534	13.6474	-3.67878	0.00190361	0.00926898	-1.84073
S100P	-1.51625	12.1705	-3.77056	0.00190423	0.00926898	-1.71773
SLC45A1	0.789162	11.6319	3.82717	0.00190898	0.00928683	-1.64048
RAB20	-0.542031	13.733	-3.67697	0.00191106	0.00929171	-1.84458
ABCB9	-0.616996	13.1749	-3.67655	0.00191278	0.00929482	-1.84547
NONO	0.312269	17.9795	3.67535	0.00191776	0.00931378	-1.84803
TLE2	-0.668901	12.9969	-3.6741	0.00192291	0.0093335	-1.85068
ARFGAP2	0.28178	14.5651	3.67335	0.00192606	0.0093435	-1.85229
DMWD	-0.391577	13.621	-3.67145	0.00193395	0.00937651	-1.85632
ASB6	0.401855	13.43	3.67047	0.00193802	0.00939095	-1.85839
NRAS	-0.444109	14.9724	-3.66709	0.0019522	0.0094543	-1.86558
CHUK	-0.277395	14.2214	-3.66593	0.00195712	0.0094728	-1.86806
DENND4A	0.315737	11.8785	3.6655	0.00195893	0.00947626	-1.86898
GRIK3	0.513606	13.9153	3.66519	0.00196024	0.00947725	-1.86963
SLIT3	-0.270644	12.0659	-3.66295	0.00196972	0.00951775	-1.87439
STK10	-0.398169	15.8035	-3.66234	0.00197229	0.00952478	-1.87567
CCDC43	-0.392273	13.8331	-3.66155	0.00197566	0.00953571	-1.87736
ITGA5	-0.481461	15.6821	-3.66082	0.00197876	0.00954535	-1.87891
DDX39B	0.523862	13.9142	3.66043	0.00198045	0.00954811	-1.87975
AK6	-0.376039	13.7859	-3.65844	0.00198896	0.00958379	-1.88398
NRXN3	0.572677	12.4264	3.65797	0.00199099	0.0095882	-1.88498
NEMP1	-0.393403	13.0202	-3.65719	0.00199431	0.00959879	-1.88662
NME3	0.264431	15.682	3.6565	0.00199728	0.00960653	-1.88809
PDHB	0.3142	17.2498	3.6563	0.00199815	0.00960653	-1.88852
COX7A2	0.625779	16.8289	3.65455	0.0020057	0.00963745	-1.89224
TSPAN3	1.19127	14.8571	5.34705	0.00201434	0.00967355	-0.787136
SARM1	0.48547	14.833	3.65093	0.00202142	0.00970102	-1.89993
UBLCP1	0.323779	15.4997	3.65073	0.00202231	0.00970102	-1.90037
USP32	-0.322946	13.7824	-3.65042	0.00202366	0.00970205	-1.90102
NADSYN1	-0.419107	13.11	-3.69171	0.00202564	0.00970617	-1.84553
RAC3	-0.425157	14.6411	-3.64803	0.00203409	0.00974121	-1.90609
TENM3	-0.340096	12.9544	-3.64451	0.00204962	0.00980906	-1.91358
VPS41	0.476151	12.7526	3.6443	0.00205054	0.00980906	-1.91403
SBDS	-0.276312	16.7317	-3.64297	0.00205642	0.00983174	-1.91685
HSPB7	-1.07859	12.7251	-3.85432	0.00206361	0.00985662	-1.66933
CYP7B1	-0.35708	15.7476	-3.64128	0.00206392	0.00985662	-1.92044
AP3D1	0.25002	15.5022	3.63943	0.00207215	0.00989045	-1.92436
TMEM161A	0.551677	11.932	3.68015	0.00207531	0.00989939	-1.86948
TBXAS1	0.460192	15.0784	3.6385	0.00207633	0.00989939	-1.92634
BIN1	-0.30906	17.1242	-3.63682	0.00208387	0.00992986	-1.92992
DMXL1	-0.248079	14.0778	-3.63561	0.00208932	0.00995029	-1.93249
MRPS18B	0.614766	13.9246	3.63338	0.00209937	0.00999262	-1.93721
UCHL3	-0.511165	16.9342	-3.63293	0.00210142	0.00999686	-1.93818
RAD23A	-0.42046	14.8683	-3.63218	0.00210479	0.0100064	-1.93976
TXNDC15	0.417651	12.4925	3.63197	0.00210576	0.0100064	-1.94021
HNRNPA2B1	0.276158	18.9769	3.63118	0.00210935	0.0100179	-1.94189
PTBP1	0.409122	16.1204	3.62992	0.00211509	0.0100397	-1.94456
DHPS	0.500902	13.0637	3.62709	0.00212806	0.0100956	-1.95058
SLC25A33	0.990136	14.8424	4.13955	0.00213138	0.0101058	-1.15483
EMC1	0.361272	14.611	3.62377	0.00214333	0.0101569	-1.95763
CRACD	-0.595596	12.9827	-3.62332	0.00214542	0.0101598	-1.95859
PRUNE2	0.593034	15.321	3.62305	0.00214665	0.0101598	-1.95915
DPH5	-0.352416	14.1981	-3.62287	0.00214747	0.0101598	-1.95953
SMG7	-0.429787	13.1849	-3.62246	0.0021494	0.0101633	-1.96041
NOTCH1	-0.336539	13.6461	-3.62148	0.00215393	0.0101791	-1.96249
PCM1	0.253766	13.6599	3.61842	0.0021682	0.0102409	-1.96899
ARHGAP32	0.574097	12.1029	3.61723	0.00217374	0.0102614	-1.9715
CD38	-0.903221	13.679	-3.61461	0.00218606	0.0103139	-1.97707
NOA1	0.467006	11.7089	3.61224	0.00219729	0.0103612	-1.98211
CHD1	-0.469481	11.6016	-3.61184	0.00219915	0.0103643	-1.98295
CHADL	0.831161	13.1937	3.6102	0.00220696	0.0103954	-1.98644
FYB1	0.584026	13.2434	3.60885	0.00221339	0.01042	-1.9893
CLEC2L	-0.564768	13.7706	-3.6067	0.00222368	0.0104628	-1.99387
MRPS27	0.832166	14.415	3.69333	0.00222737	0.01047	-1.88225
APOD	-0.828518	22.3485	-3.60555	0.00222919	0.01047	-1.9963
ARHGAP21	-0.389298	12.7547	-3.60545	0.00222968	0.01047	-1.99652
ACAN	-1.47864	12.4343	-3.74764	0.00223027	0.01047	-1.81618
CHI3L1	-1.70779	14.3649	-3.60511	0.00223131	0.01047	-1.99724
ABLIM1	-0.373623	15.5051	-3.60451	0.00223421	0.0104736	-1.99852
MTUS1	-0.328489	12.502	-3.60444	0.00223452	0.0104736	-1.99866
PHB	0.241498	18.1118	3.60246	0.00224408	0.0105127	-2.00286
CLEC16A	-0.45283	11.7594	-3.60201	0.00224628	0.0105173	-2.00382
RTN1	0.588335	16.9475	3.6011	0.00225068	0.0105322	-2.00575
GNAZ	-0.435206	16.4472	-3.59767	0.00226739	0.0106046	-2.01303
MAFF	-0.546557	13.5804	-3.59534	0.0022788	0.0106521	-2.01797
PSEN2	1.64112	12.8213	4.09507	0.00228562	0.0106782	-1.22223
SPIRE1	-0.286593	14.9044	-3.5915	0.00229774	0.010729	-2.02611
DNAAF5	-0.292761	13.8148	-3.59088	0.0023008	0.0107375	-2.02742
USP46	-0.330641	12.9869	-3.59051	0.00230265	0.0107403	-2.02822
NECAP2	0.334847	13.8356	3.58735	0.00231837	0.0108073	-2.03491
SH2B1	-0.22216	13.1369	-3.58712	0.00231953	0.0108073	-2.0354
CPNE2	0.345749	14.8621	3.58639	0.00232318	0.0108184	-2.03695
SLC25A11	0.362876	16.8571	3.58351	0.00233762	0.0108798	-2.04305
LETMD1	0.729393	13.722	3.78473	0.00235159	0.0109389	-1.75125
SLC13A3	-1.03839	12.3819	-3.57967	0.00235705	0.010958	-2.05119
FAM234B	0.906725	12.7712	3.78323	0.00235825	0.010958	-1.75408
MBNL1	0.582298	10.3626	3.61789	0.00236465	0.0109818	-1.99844
PCYT2	-0.355092	16.5247	-3.57713	0.00237001	0.0110008	-2.05659
CLCN4	0.548809	12.6459	3.61581	0.00237498	0.0110179	-2.00275
RPL30	0.530305	18.3791	3.57453	0.00238335	0.0110508	-2.0621
AUH	0.391931	15.3526	3.57352	0.00238853	0.0110688	-2.06424
RPS6KA5	-0.385543	13.0874	-3.57307	0.00239086	0.0110737	-2.0652
KRT2	-0.816129	15.534	-3.57204	0.00239614	0.0110921	-2.06737
B9D2	-0.661975	13.3036	-3.65697	0.00239809	0.0110952	-1.94651
TAMM41	0.345684	13.9483	3.57065	0.00240334	0.0111135	-2.07032
ATP5PD	0.630238	16.9616	3.57019	0.0024057	0.0111141	-2.07129
TRPV2	0.410713	15.3393	3.57013	0.00240605	0.0111141	-2.07143
FBLN1	-0.948654	15.987	-3.56965	0.00240853	0.0111196	-2.07244
JUND	-0.225524	13.7876	-3.56711	0.00242173	0.0111745	-2.07782
CSAD	-0.809322	13.4657	-3.56685	0.00242312	0.011175	-2.07838
RPLP1	0.532159	17.8422	3.56616	0.0024267	0.0111854	-2.07983
NPNT	-0.618646	13.118	-3.56437	0.00243608	0.0112227	-2.08363
PHF24	0.457757	14.2684	3.56309	0.00244284	0.0112478	-2.08635
ALG9	0.347516	14.8631	3.56162	0.00245056	0.0112773	-2.08945
TRMT2A	0.226809	14.1326	3.55902	0.00246433	0.0113346	-2.09496
RPS8	0.360024	19.1258	3.55776	0.00247105	0.0113594	-2.09764
TMEM230	0.310718	15.1787	3.55676	0.00247638	0.0113737	-2.09976
ART3	-0.787739	14.5929	-3.55668	0.0024768	0.0113737	-2.09993
CAPZA2	0.516645	17.6884	3.55624	0.00247914	0.0113784	-2.10085
NDUFB5	0.397263	13.92	3.55208	0.00250149	0.0114748	-2.10968
GSDME	0.420828	14.8405	3.55045	0.00251025	0.0115089	-2.11312
GOT1	-0.353642	17.4413	-3.54635	0.00253254	0.0116049	-2.1218
RAB34	-0.235877	16.0934	-3.54411	0.00254482	0.011655	-2.12656
ATL2	0.338241	12.8501	3.54227	0.00255492	0.011695	-2.13045
CBX5	0.309097	14.9799	3.54001	0.00256738	0.0117458	-2.13523
RANBP3	0.205974	14.9608	3.53958	0.00256976	0.0117504	-2.13614
MTHFR	-0.374051	13.0537	-3.53758	0.00258088	0.0117935	-2.14038
NSUN5	0.346411	12.3238	3.53739	0.00258194	0.0117935	-2.14079
CTNNA2	0.375283	16.1829	3.53254	0.00260905	0.011909	-2.15105
USP6NL	-0.91677	10.9162	-3.66742	0.00261017	0.011909	-1.95185
UBAP2L	0.850524	13.4426	3.53213	0.00261136	0.011909	-2.15192
IGFBP5	-0.743476	12.4488	-3.52967	0.00262524	0.0119659	-2.15713
NAA50	0.266707	15.2531	3.52794	0.00263499	0.0119998	-2.16077
C1QB	-0.640276	17.4226	-3.52786	0.00263547	0.0119998	-2.16095
MRPL47	0.424157	14.3171	3.52663	0.00264246	0.0120253	-2.16355
GRAMD4	-0.275276	13.6497	-3.52638	0.00264391	0.0120255	-2.16409
REPIN1	0.370701	10.9719	3.52345	0.00266061	0.0120892	-2.17027
BSG	-0.349464	18.301	-3.52344	0.00266071	0.0120892	-2.17031
MPI	-0.376971	16.6612	-3.521	0.00267471	0.0121462	-2.17547
SYT2	-0.396959	13.1983	-3.52064	0.00267681	0.0121462	-2.17624
VPS50	0.304515	13.6413	3.52052	0.00267751	0.0121462	-2.17649
ALCAM	0.433867	17.5207	3.51998	0.00268062	0.0121539	-2.17763
UQCRC1	0.321913	18.2727	3.51937	0.00268414	0.0121635	-2.17892
PRTN3	-1.9548	14.4007	-3.51847	0.00268933	0.0121806	-2.18082
RGS10	0.571893	12.8101	3.51505	0.00270922	0.0122642	-2.18806
ACSS3	0.340647	15.7922	3.5137	0.00271709	0.0122934	-2.1909
ATM	0.246446	13.4843	3.51205	0.0027268	0.0123308	-2.19441
OTOF	-0.566108	15.9354	-3.50969	0.00274067	0.012387	-2.19939
EGFL7	-0.409378	13.5017	-3.50881	0.0027459	0.0124013	-2.20126
BRD1	-0.361288	15.2084	-3.50867	0.00274671	0.0124013	-2.20155
TMEM159	0.695422	13.0414	3.54446	0.00275822	0.0124467	-2.15029
TUBB2B	-0.428013	19.0714	-3.50437	0.00277227	0.0125036	-2.21064
CPSF6	0.229047	15.4724	3.50304	0.00278021	0.0125328	-2.21345
ADH1B	-0.634523	20.1664	-3.50254	0.00278319	0.0125397	-2.2145
TPK1	-0.348092	14.5968	-3.49787	0.00281132	0.0126568	-2.22438
ANKRD46	0.831241	13.3594	3.96406	0.00281213	0.0126568	-1.42231
MIA2	0.406542	12.9876	3.49697	0.00281677	0.012661	-2.22628
ACADSB	-0.320234	16.3206	-3.49681	0.00281776	0.012661	-2.22662
DCAF8	-0.215179	14.2619	-3.49663	0.00281884	0.012661	-2.227
TRAF7	-0.347095	12.9987	-3.49661	0.00281896	0.012661	-2.22704
EIF3C	0.235736	17.2032	3.49488	0.00282953	0.0127019	-2.23071
PC	-0.377002	16.75	-3.49259	0.0028435	0.0127579	-2.23554
LPCAT1	0.339433	14.3416	3.49197	0.00284731	0.0127684	-2.23686
GTPBP10	0.516178	12.4595	3.4909	0.00285387	0.0127911	-2.23912
TPPP3	-0.737263	18.3409	-3.48732	0.00287594	0.0128829	-2.24667
CDH7	-0.890643	12.1028	-3.5243	0.00287736	0.0128829	-2.19195
RPL27	0.407619	18.156	3.48364	0.00289883	0.0129723	-2.25445
ENTPD2	1.08033	17.7212	3.48319	0.00290162	0.0129781	-2.2554
MTCH2	0.276302	17.1188	3.4825	0.00290593	0.0129906	-2.25685
RIOX1	0.41525	12.6912	3.4806	0.00291784	0.0130371	-2.26087
MAOB	-0.350099	15.7723	-3.47942	0.00292529	0.0130636	-2.26337
CYLD	-0.202836	13.7554	-3.47902	0.00292779	0.0130679	-2.26421
TMEM160	0.39542	15.0934	3.47785	0.00293522	0.0130943	-2.26669
ATP5MG	0.332699	19.3809	3.47753	0.00293719	0.0130963	-2.26735
MRPL54	0.555333	14.5935	3.47325	0.00296439	0.0132107	-2.27639
CCT3	0.240002	17.4401	3.47278	0.0029674	0.0132173	-2.27739
MAPKBP1	-0.67606	11.4193	-3.92672	0.00298451	0.0132867	-1.76847
MAP6	-0.788524	15.2315	-3.4697	0.00298711	0.0132913	-2.28388
GAREM1	-0.292458	12.1653	-3.46843	0.00299532	0.013321	-2.28657
DIS3L2	-0.25184	14.066	-3.46666	0.00300678	0.013365	-2.29032
PATJ	0.486282	12.313	3.46377	0.00302554	0.0134415	-2.29641
HLA-DRB3	0.834775	13.8713	3.49996	0.00302797	0.0134453	-2.24218
FUBP3	0.176196	15.9408	3.46245	0.0030341	0.0134656	-2.29919
FAR1	0.343977	13.6253	3.46026	0.00304846	0.0135223	-2.30382
ATP5PO	0.25539	18.2312	3.45977	0.00305168	0.0135296	-2.30485
CD276	-0.381275	14.4891	-3.45599	0.00307661	0.0136331	-2.31283
PRRC1	0.273205	15.4246	3.45487	0.00308405	0.0136591	-2.31519
TMED2	0.413415	16.6188	3.45441	0.00308707	0.0136654	-2.31615
ALMS1	0.524995	17.148	3.45366	0.00309206	0.0136755	-2.31773
PRKCD	0.479278	12.4883	3.45359	0.00309254	0.0136755	-2.31789
PTPRM	-0.463031	11.7384	-3.45067	0.00311206	0.0137493	-2.32405
DNAJB11	0.350323	16.0537	3.45061	0.00311242	0.0137493	-2.32417
RBPMS	-0.662716	13.1691	-3.44967	0.00311878	0.0137703	-2.32617
NDUFV1	0.477438	13.1668	3.52679	0.00312499	0.0137907	-2.20841
TOMM34	0.384495	15.9829	3.44844	0.00312702	0.0137926	-2.32876
CASQ2	-1.11282	13.0706	-3.63147	0.00313957	0.0138408	-2.07684
SEPHS1	0.32899	15.0679	3.44282	0.00316504	0.013945	-2.3406
DCTN1	0.222272	16.845	3.44262	0.00316645	0.013945	-2.34104
COL20A1	1.04413	14.9865	4.02662	0.00317547	0.0139776	-1.70005
POTEI	-0.668366	21.6292	-3.44068	0.00317965	0.0139888	-2.34511
PEX13	0.451555	12.7891	3.51593	0.00319482	0.0140484	-2.23023
IER3IP1	0.343484	13.1076	3.43806	0.00319764	0.0140536	-2.35064
UQCRC2	0.301097	17.3592	3.43773	0.00319994	0.0140565	-2.35134
TMTC1	0.738447	12.3372	3.51391	0.00320801	0.0140848	-2.2343
ZHX2	-0.287616	13.8799	-3.43612	0.00321104	0.0140909	-2.35474
TBL3	-0.275099	14.4223	-3.43546	0.00321561	0.0141037	-2.35613
PCIF1	0.239895	13.7827	3.43098	0.00324673	0.0142271	-2.36556
MDP1	-0.378777	14.5091	-3.43094	0.00324704	0.0142271	-2.36566
ALKAL2	-0.634356	11.8702	-3.6817	0.00325323	0.0142469	-2.01465
ZNF66	0.593784	12.985	3.55477	0.00325699	0.0142562	-2.1926
GLT8D2	-0.488209	12.9843	-3.55379	0.0032633	0.0142765	-2.17343
MTR	-0.384578	13.8014	-3.42751	0.00327108	0.0143033	-2.37288
IDH3G	0.330344	15.5217	3.4259	0.00328245	0.0143457	-2.37628
GCAT	0.783997	12.1515	3.5023	0.00328468	0.0143482	-2.25761
FGF12	0.530271	12.0874	3.42455	0.00329197	0.0143727	-2.37912
VSNL1	-0.612292	18.5252	-3.4234	0.00330013	0.014401	-2.38154
SPECC1L	-0.279248	14.031	-3.42168	0.00331236	0.0144471	-2.38516
CARD19	0.320539	14.4285	3.421	0.00331717	0.0144607	-2.38658
PIP4P1	0.229911	14.5116	3.42047	0.00332097	0.0144699	-2.38771
C1GALT1C1	0.556562	12.8892	3.4966	0.00332304	0.0144716	-2.26907
DMAC1	0.44254	13.6697	3.4197	0.00332651	0.0144723	-2.38934
SNRPG	0.389917	16.8994	3.41969	0.00332656	0.0144723	-2.38935
SORD	-0.634879	17.5067	-3.41751	0.00334222	0.0145331	-2.39395
FAHD2A	-0.369683	16.4508	-3.41711	0.00334507	0.0145381	-2.39479
FDX1	0.277079	15.7724	3.41551	0.00335662	0.0145809	-2.39816
BIRC2	-0.201982	13.4376	-3.41346	0.00337143	0.0146379	-2.40247
LDB2	0.805116	11.6386	3.8477	0.00338698	0.014698	-1.6019
GNB1	-0.420622	16.717	-3.41082	0.00339065	0.0147065	-2.40804
PDP1	0.282931	15.1135	3.41029	0.00339448	0.0147157	-2.40914
PCNT	0.383963	11.4307	3.40983	0.00339789	0.014723	-2.41012
DYNC2H1	-0.222268	14.2729	-3.40897	0.00340419	0.0147429	-2.41194
SYN2	-0.421005	13.2792	-3.40719	0.00341724	0.014792	-2.41568
PRG4	-1.25162	13.5011	-3.40564	0.00342859	0.0148336	-2.41893
PDCD6IP	-0.286744	16.4574	-3.40437	0.00343799	0.0148639	-2.42161
FNTB	-0.326072	15.1487	-3.40417	0.00343949	0.0148639	-2.42204
CRIP1	-0.700349	17.9848	-3.439	0.00344077	0.0148639	-2.36784
MSMO1	0.495661	14.1004	3.40342	0.00344505	0.0148749	-2.42362
CDKN2D	0.543133	12.7253	3.40219	0.00345413	0.0149067	-2.42619
PNPLA6	0.292183	15.3194	3.40137	0.00346027	0.0149147	-2.42793
APBB1IP	0.626388	14.7364	3.40133	0.00346055	0.0149147	-2.42801
EVI5	-0.243183	13.0444	-3.40124	0.00346121	0.0149147	-2.4282
PPFIA1	-0.186517	14.5942	-3.39986	0.00347151	0.0149517	-2.4311
TARS1	0.332662	16.6602	3.39935	0.00347531	0.0149534	-2.43217
ABHD16A	0.377852	14.038	3.39934	0.00347539	0.0149534	-2.4322
[truncated: 6,674 more rows]

## Sheet: ST2
	ID	Description	GeneRatio	BgRatio	pvalue	p.adjust	qvalue	geneID	Count
GO:0006418	GO:0006418	tRNA aminoacylation for protein translation	8/153	40/8169	5.83323e-07	0.000691835	0.000678569	FARSA/MARS1/FARSB/EPRS1/RARS1/IARS1/VARS1/DARS1	8
GO:0043038	GO:0043038	amino acid activation	8/153	43/8169	1.04876e-06	0.000691835	0.000678569	FARSA/MARS1/FARSB/EPRS1/RARS1/IARS1/VARS1/DARS1	8
GO:0043039	GO:0043039	tRNA aminoacylation	8/153	43/8169	1.04876e-06	0.000691835	0.000678569	FARSA/MARS1/FARSB/EPRS1/RARS1/IARS1/VARS1/DARS1	8

## Sheet: ST3
	ID	Description	GeneRatio	BgRatio	pvalue	p.adjust	qvalue	geneID	Count
GO:0007272	GO:0007272	ensheathment of neurons	19/205	106/8169	1.11592e-11	1.54388e-08	1.42955e-08	MPZ/MBP/PRX/PLLP/DHH/PLP1/EPB41L3/CD9/BCAS1/NFASC/FA2H/SERINC5/EGR2/GJC3/CLDN11/SIRT2/MAG/MYOC/SH3TC2	19
GO:0008366	GO:0008366	axon ensheathment	19/205	106/8169	1.11592e-11	1.54388e-08	1.42955e-08	MPZ/MBP/PRX/PLLP/DHH/PLP1/EPB41L3/CD9/BCAS1/NFASC/FA2H/SERINC5/EGR2/GJC3/CLDN11/SIRT2/MAG/MYOC/SH3TC2	19
GO:0042552	GO:0042552	myelination	18/205	105/8169	8.68234e-11	8.00801e-08	7.41502e-08	MPZ/MBP/PRX/PLLP/DHH/PLP1/EPB41L3/CD9/BCAS1/NFASC/FA2H/SERINC5/EGR2/GJC3/SIRT2/MAG/MYOC/SH3TC2	18
GO:0007517	GO:0007517	muscle organ development	17/205	159/8169	4.26469e-07	0.00029501	0.000273164	SHH/SGCB/CRYAB/IGSF8/SGCE/EPHB1/VAMP5/SMTN/EGR2/SIRT2/CNTF/PKP2/COL3A1/STRA6/DES/TRIM72/ACTA1	17
GO:0030007	GO:0030007	intracellular potassium ion homeostasis	5/205	8169-10-01	2.15661e-06	0.00119347	0.00110509	SLC12A2/ATP1B1/ATP1A3/ATP1A4/ATP4A	5
GO:0042063	GO:0042063	gliogenesis	18/205	202/8169	2.84953e-06	0.00131411	0.0012168	DUSP15/PRX/PLP1/CD9/SLC7A5/CNP/SHH/FA2H/HDAC11/EGR2/SIRT2/CNTF/MAG/AZU1/COL3A1/MYOC/SH3TC2/ACAN	18
GO:0034113	GO:0034113	heterotypic cell-cell adhesion	8/205	41/8169	6.43216e-06	0.00216783	0.0020073	MBP/GLDN/CTNNA3/SIRPA/THY1/PKP2/DSC2/DSG2	8
GO:0006883	GO:0006883	intracellular sodium ion homeostasis	5/205	8169-12-01	6.50473e-06	0.00216783	0.0020073	SLC12A2/ATP1B1/ATP1A3/ATP1A4/ATP4A	5
GO:0086065	GO:0086065	cell communication involved in cardiac conduction	7/205	30/8169	7.05112e-06	0.00216783	0.0020073	CTNNA3/ATP1B1/ATP1A3/PKP2/DSC2/CASQ2/DSG2	7
GO:0045123	GO:0045123	cellular extravasation	8/205	44/8169	1.11839e-05	0.0030946	0.00286544	ADD2/SIRPA/PLCB1/THY1/AZU1/ELANE/PRTN3/CD177	8
GO:0061061	GO:0061061	muscle structure development	23/205	341/8169	1.3655e-05	0.00343486	0.00318051	CD9/CMTM5/SHH/SGCB/CRYAB/IGSF8/SGCE/EPHB1/HSPB2/VAMP5/PLCB1/SMTN/EGR2/SIRT2/CNTF/PKP2/COL3A1/STRA6/FLNC/DES/TNNT1/TRIM72/ACTA1	23
GO:1990573	GO:1990573	potassium ion import across plasma membrane	5/205	15/8169	2.31897e-05	0.00534716	0.0049512	SLC12A2/ATP1B1/ATP1A3/ATP1A4/ATP4A	5
GO:0006814	GO:0006814	sodium ion transport	11/205	96/8169	2.59205e-05	0.00551707	0.00510854	SLC12A2/SNTA1/SLC3A2/ATP1B1/ATP1A3/ATP1A4/NKAIN2/ATP4A/PKP2/STK39/SLC13A3	11
GO:0003013	GO:0003013	circulatory system process	20/205	286/8169	3.075e-05	0.00571688	0.00529355	SLC12A2/SNTA1/SLC7A5/CTNNA3/SLC44A1/DDAH1/ATP1B1/ATP1A3/SLC16A7/ATP1A4/EMILIN2/AZU1/PKP2/STK39/DSC2/HSPB7/SLC13A3/CASQ2/DES/DSG2	20
GO:0055075	GO:0055075	potassium ion homeostasis	5/205	16/8169	3.30453e-05	0.00571688	0.00529355	SLC12A2/ATP1B1/ATP1A3/ATP1A4/ATP4A	5
GO:0098742	GO:0098742	cell-cell adhesion via plasma-membrane adhesion molecules	12/205	117/8169	3.43056e-05	0.00571688	0.00529355	CLDN19/MPZ/MBP/CADM4/MPZL2/CADM3/CLDN11/MAG/CDH13/DSC2/DSG2/CD177	12
GO:0010799	GO:0010799	regulation of peptidyl-threonine phosphorylation	6/205	26/8169	3.51236e-05	0.00571688	0.00529355	CADM4/PLK1/SIRT2/DMTN/AZU1/CHI3L1	6
GO:0098609	GO:0098609	cell-cell adhesion	28/205	493/8169	3.74893e-05	0.00576294	0.0053362	CLDN19/MPZ/MBP/CADM4/CD55/GLDN/CD9/ADD2/CTNNA3/SIRPA/SHH/NFASC/MPZL2/CADM3/THY1/CLDN11/MAG/EMILIN2/PKP2/PDIA2/PTPRU/ELANE/CDH13/DSC2/MMRN1/DSG2/CD177/SPTA1	28
GO:0010001	GO:0010001	glial cell differentiation	14/205	158/8169	4.0076e-05	0.00583633	0.00540415	DUSP15/PRX/PLP1/CNP/SHH/FA2H/HDAC11/EGR2/SIRT2/CNTF/MAG/MYOC/SH3TC2/ACAN	14
GO:0044057	GO:0044057	regulation of system process	18/205	247/8169	4.54555e-05	0.0060431	0.00559562	SNTA1/CTNNA3/STX1B/MGLL/ATP1B1/ATP1A3/EGR2/EPB41/MAG/PKP2/STK39/MLIP/DSC2/HSPB7/CASQ2/DES/TNNT1/DSG2	18
GO:0086005	GO:0086005	ventricular cardiac muscle cell action potential	5/205	17/8169	4.58638e-05	0.0060431	0.00559562	SNTA1/CTNNA3/PKP2/DSC2/DSG2	5
GO:0021782	GO:0021782	glial cell development	10/205	85/8169	4.82774e-05	0.00607198	0.00562236	PRX/PLP1/SHH/FA2H/HDAC11/SIRT2/CNTF/MAG/MYOC/SH3TC2	10
GO:0034109	GO:0034109	homotypic cell-cell adhesion	9/205	72/8169	7.16667e-05	0.00826257	0.00765073	CD9/CTNNA3/EMILIN2/PKP2/PDIA2/PTPRU/DSC2/MMRN1/DSG2	9
GO:0035725	GO:0035725	sodium ion transmembrane transport	9/205	72/8169	7.16667e-05	0.00826257	0.00765073	SLC12A2/SNTA1/SLC3A2/ATP1B1/ATP1A3/ATP1A4/ATP4A/STK39/SLC13A3	9
GO:0042391	GO:0042391	regulation of membrane potential	15/205	190/8169	8.11979e-05	0.00898698	0.0083215	CLDN19/SNTA1/PIP5KL1/CTNNA3/STX1B/ATP1B1/ATP1A3/DCN/ATP1A4/SNCA/PKP2/MYOC/DSC2/CASQ2/DSG2	15

## Sheet: ST4
	logFC	AveExpr	t	P.Value	adj.P.Val	B
CMA1	-1.55909	16.3915	-5.36089	0.000448355	0.999301	-3.3078
CPA3	-1.55721	17.723	-5.00446	0.00072378	0.999301	-3.36678
CDKN1C	-0.674536	12.1536	-4.60552	0.00171812	0.999301	-3.64813
PLIN1	-1.88538	12.2811	-4.3197	0.00191224	0.999301	-3.50313
SELENOO	0.439355	11.1059	4.21505	0.00223162	0.999301	-3.527
SENP6	-0.866354	11.2703	-4.39581	0.00226949	0.999301	-3.68154
TUSC2	-0.707925	13.9291	-4.06021	0.00281258	0.999301	-3.56393
DLG5	-0.651814	13.6224	-4.05408	0.00283865	0.999301	-3.56543
CPXM1	0.443973	13.2733	4.04844	0.00286286	0.999301	-3.56682
TIMM8A	-0.513712	13.2913	-4.04584	0.00287409	0.999301	-3.56746
PSEN2	-0.637836	13.1435	-4.04304	0.00367803	0.999301	-3.74407
EDF1	-0.579352	15.3494	-3.83478	0.00396247	0.999301	-3.6213
MTSS1	-0.421608	12.9689	-3.78724	0.00426323	0.999301	-3.63396
NDUFA4L2	-0.655649	11.9981	-3.69904	0.00488672	0.999301	-3.65798
NOC3L	0.458537	13.1272	3.65317	0.0052483	0.999301	-3.67075
GSTM5	-1.44614	14.7387	-3.62667	0.00546995	0.999301	-3.67822
SETD9	0.485019	12.272	3.58858	0.00580578	0.999301	-3.68906
C1orf174	-0.662196	11.8367	-3.58756	0.00581511	0.999301	-3.68935
MYH11	-0.425645	15.2568	-3.57669	0.00591509	0.999301	-3.69247
FAM107B	-0.527735	11.8744	-3.55161	0.00615259	0.999301	-3.69971
ACTA1	-0.850987	18.4955	-3.53145	0.00635082	0.999301	-3.70557
CNN1	-0.795878	14.3537	-3.42999	0.00745477	0.999301	-3.73562
LOXL2	0.555118	11.9667	3.42974	0.00745769	0.999301	-3.7357
ADGRL3	0.376082	13.563	3.41654	0.00761546	0.999301	-3.73968
PCGF5	0.428225	11.6338	3.41643	0.00761683	0.999301	-3.73971
TMSB4X	-0.692316	17.6096	-3.40222	0.00779061	0.999301	-3.74402
CYP4V2	0.792652	11.8297	3.39282	0.00790786	0.999301	-3.74687
PRMT7	0.450599	11.6308	3.39165	0.0079226	0.999301	-3.74723
EIF4H	-1.08862	15.3729	-3.34593	0.00852073	0.999301	-3.76125
SHISA3	-1.07903	11.7991	-3.34156	0.00858028	0.999301	-3.7626
LY6D	-0.945738	14.1683	-3.33639	0.00865134	0.999301	-3.7642
LRRC45	0.505692	8.82208	3.42683	0.00892291	0.999301	-3.87497
TFAP4	0.508039	12.3367	3.29883	0.0091864	0.999301	-3.77589
IGHM	-0.859439	18.7504	-3.29518	0.0092401	0.999301	-3.77704
CLEC1A	-0.732745	13.4555	-3.28915	0.00932978	0.999301	-3.77893
ISCU	-0.346285	16.188	-3.24138	0.0100721	0.999301	-3.79404
NDUFB4	-0.501632	15.1556	-3.20969	0.0105981	0.999301	-3.80417
PANK1	0.33073	12.095	3.1972	0.0108133	0.999301	-3.80819
APOH	-0.833268	20.3003	-3.19655	0.0108245	0.999301	-3.8084
FILIP1	-0.358075	14.1124	-3.1922	0.0109006	0.999301	-3.80981
MASP1	-0.864637	12.1918	-3.15702	0.0115364	0.999301	-3.82123
PON2	0.542301	17.7712	3.15327	0.0116064	0.999301	-3.82245
CDYL	0.337213	12.9928	3.13782	0.0118994	0.999301	-3.82751
PHF10	0.683637	10.4567	3.13554	0.0119434	0.999301	-3.82826
CDC42EP4	-0.673003	14.7508	-3.12168	0.0122137	0.999301	-3.83282
TUBAL3	0.440287	14.4087	3.11138	0.0124187	0.999301	-3.83621
BRSK1	-0.493351	11.1501	-3.09473	0.0127577	0.999301	-3.84173
CUSTOS	-0.452348	11.0954	-3.09303	0.0127928	0.999301	-3.84229
RNF13	-0.594594	13.8116	-3.09056	0.0128441	0.999301	-3.84311
GGT1	0.448556	15.9849	3.08646	0.0129296	0.999301	-3.84448
SRPX	0.540005	15.2236	3.08355	0.0129907	0.999301	-3.84545
ATP5MJ	-0.484209	14.2053	-3.17154	0.0130719	0.999301	-3.93814
DLC1	-0.462027	10.9235	-3.06856	0.0133099	0.999301	-3.85045
NOP16	0.383269	12.7599	3.0682	0.0133177	0.999301	-3.85057
RAD17	0.336868	11.3775	3.05601	0.0135836	0.999301	-3.85465
TRARG1	-0.476142	13.1159	-3.04306	0.0138719	0.999301	-3.85901
LONRF2	-0.513892	13.0199	-3.04241	0.0138865	0.999301	-3.85922
SNAPIN	-0.582248	13.5868	-3.04032	0.0139336	0.999301	-3.85993
NECAB2	-0.87736	10.9258	-3.12366	0.0140542	0.999301	-3.9506
CLYBL	-0.699052	14.115	-3.03194	0.0141243	0.999301	-3.86275
HNRNPA1	-0.481863	14.0371	-3.03127	0.0141398	0.999301	-3.86298
HMGCL	-0.352885	14.7988	-3.02914	0.0141887	0.999301	-3.8637
APC2	-0.535531	10.548	-3.07777	0.0150684	0.999301	-3.96272
TSPAN7	-0.318488	13.2408	-2.99191	0.0150736	0.999301	-3.87634
FABP4	-0.988967	17.1997	-2.98218	0.015314	0.999301	-3.87967
CHST15	0.69717	10.9621	3.06085	0.0154616	0.999301	-3.96724
TRMU	-0.376039	12.4113	-2.97125	0.0155887	0.999301	-3.88341
GUCY1B1	-0.425664	11.0942	-2.96071	0.0158586	0.999301	-3.88704
JCHAIN	-0.680186	16.1849	-2.94273	0.01633	0.999301	-3.89324
NCBP2AS2	-0.674429	10.8542	-3.01882	0.0164847	0.999301	-3.97856
RNASEH2A	0.447062	12.3879	2.92235	0.0168815	0.999301	-3.9003
ALDH1A2	0.959918	10.8887	2.99907	0.0169896	0.999301	-3.98394
NAA40	0.457833	11.6143	2.91549	0.0170714	0.999301	-3.90269
FAM162A	-0.388202	15.495	-2.91317	0.0171361	0.999301	-3.90349
ITGA3	-0.273158	15.9347	-2.91277	0.0171475	0.999301	-3.90364
NDUFA7	-0.41775	14.2362	-2.9124	0.0171577	0.999301	-3.90376
HNRNPA0	-0.395247	17.7746	-2.90526	0.0173589	0.999301	-3.90625
PGPEP1	-0.513947	13.1621	-2.90185	0.0174558	0.999301	-3.90744
CA14	0.473752	14.2041	2.90084	0.0174845	0.999301	-3.9078
KIAA1671	-0.513119	13.382	-2.87921	0.0181129	0.999301	-3.91537
ATG12	0.411711	11.5949	2.87736	0.0181678	0.999301	-3.91602
GPR108	-1.72084	10.5022	-2.95036	0.0183052	0.999301	-3.99733
MYCT1	-0.363773	13.3682	-2.86834	0.0184376	0.999301	-3.9192
GCHFR	-0.403953	14.0478	-2.86379	0.0185752	0.999301	-3.9208
RGN	-0.583129	14.0905	-2.85484	0.0188487	0.999301	-3.92396
PPP1R12B	-0.678867	13.9951	-2.83197	0.019567	0.999301	-3.93206
TM7SF3	-0.377443	12.9924	-2.83098	0.0195988	0.999301	-3.93241
RPP40	-0.49771	12.3649	-2.81497	0.020119	0.999301	-3.93811
ENPP1	0.500981	15.1236	2.81001	0.0202831	0.999301	-3.93989
PLEKHG3	-0.314768	11.7521	-2.80857	0.020331	0.999301	-3.9404
YTHDF2	-0.670436	13.1799	-2.80795	0.0203516	0.999301	-3.94062
ADGRE2	0.724332	11.7982	2.80459	0.0204639	0.999301	-3.94182
C9orf72	0.423267	12.434	2.79766	0.0206975	0.999301	-3.9443
LZTFL1	0.587818	13.9614	2.78804	0.021026	0.999301	-3.94775
DNM2	0.236165	14.8781	2.77472	0.0214898	0.999301	-3.95254
IGFBP3	0.41419	14.4684	2.75888	0.0220552	0.999301	-3.95826
LDHD	0.370466	14.956	2.74407	0.0225972	0.999301	-3.96362
THBS4	-0.56631	15.0799	-2.74104	0.0227097	0.999301	-3.96472
ACE	0.444383	14.8908	2.73142	0.0230709	0.999301	-3.96821
CD36	-0.664924	15.2489	-2.72743	0.0232224	0.999301	-3.96967
TDP1	0.665382	11.8845	2.72662	0.0232534	0.999301	-3.96996
EEF1AKMT2	0.317259	14.0293	2.72535	0.023302	0.999301	-3.97043
TMEM176B	-0.593584	15.2525	-2.71598	0.0236627	0.999301	-3.97384
SHROOM1	-0.780614	10.7125	-2.71568	0.0236746	0.999301	-3.97395
CRIP1	-0.566605	18.175	-2.70373	0.0241434	0.999301	-3.97832
RCBTB2	-0.482672	13.1783	-2.69905	0.0243295	0.999301	-3.98003
NDUFC2	-0.317325	15.114	-2.69857	0.0243488	0.999301	-3.98021
PTPRA	-0.631501	12.7617	-2.6975	0.0243913	0.999301	-3.9806
OARD1	-0.335855	11.9807	-2.68756	0.0247928	0.999301	-3.98425
C19orf53	-0.709372	14.3969	-2.68683	0.0248224	0.999301	-3.98451
PEG10	-0.59885	10.3754	-2.68538	0.0248816	0.999301	-3.98505
LGALS3BP	-0.469725	18.9995	-2.67238	0.0254185	0.999301	-3.98983
KRT9	-1.16578	15.8733	-2.65649	0.0260905	0.999301	-3.99569
TIMP2	-0.248846	13.7041	-2.64802	0.026456	0.999301	-3.99883
LYRM4	-0.343672	13.5631	-2.64746	0.0264802	0.999301	-3.99903
FOXRED1	-0.390611	12.58	-2.64501	0.0265872	0.999301	-3.99994
CALD1	-0.356963	12.6505	-2.64335	0.02666	0.999301	-4.00056
CALCRL	0.448421	11.208	2.64255	0.0266949	0.999301	-4.00085
CRISPLD2	0.544442	13.9105	2.6399	0.0268112	0.999301	-4.00183
PTK7	0.290108	14.4219	2.63945	0.0268313	0.999301	-4.002
GAPDH	-0.24653	20.754	-2.63347	0.0270959	0.999301	-4.00422
STRN	-0.363154	14.0677	-2.63312	0.0271114	0.999301	-4.00435
C1orf198	-0.566243	13.5373	-2.63252	0.0271385	0.999301	-4.00458
CXCL14	-0.671708	15.748	-2.62859	0.0273144	0.999301	-4.00604
FIS1	-0.348213	15.7139	-2.62858	0.0273146	0.999301	-4.00604
ASCC1	0.236589	13.9571	2.62683	0.0273933	0.999301	-4.00669
GAA	-0.421292	17.7886	-2.62658	0.0274045	0.999301	-4.00678
MFGE8	-0.627914	13.9784	-2.61519	0.0279222	0.999301	-4.01102
GDAP2	0.253508	13.4989	2.61493	0.0279342	0.999301	-4.01112
PDLIM3	-0.573333	11.9022	-2.61165	0.028085	0.999301	-4.01234
MRPS36	-0.441838	14.7031	-2.61139	0.0280973	0.999301	-4.01244
ATP5MG	-0.276696	19.7515	-2.61134	0.0280997	0.999301	-4.01246
GNL2	0.570303	11.9575	2.67271	0.0281076	0.999301	-4.07742
DUS2	0.382902	12.5662	2.60858	0.0282271	0.999301	-4.01349
TLE5	-0.787282	12.3779	-2.59329	0.0289457	0.999301	-4.01921
STX17	-0.256194	14.547	-2.58798	0.0291994	0.999301	-4.0212
CCDC28A	-0.332775	12.5158	-2.58792	0.0292025	0.999301	-4.02122
COBLL1	-0.463763	15.1366	-2.5845	0.0293669	0.999301	-4.0225
CD248	0.446716	14.6882	2.58339	0.0294206	0.999301	-4.02292
IPO8	0.275502	13.9264	2.58294	0.0294426	0.999301	-4.02309
OSBPL8	-0.380341	13.9427	-2.56931	0.0301093	0.999301	-4.02821
NEK3	-0.324274	13.079	-2.5611	0.0305189	0.999301	-4.0313
RHBDD3	-0.364362	12.6335	-2.55294	0.0309308	0.999301	-4.03438
EBF2	-0.323884	13.2574	-2.54969	0.0310965	0.999301	-4.0356
DNAAF2	-0.577865	9.40071	-2.60307	0.0313249	0.999301	-4.09849
RBM22	-0.366825	12.4537	-2.54211	0.0314866	0.999301	-4.03847
GPATCH8	-0.328879	12.1552	-2.54171	0.0315075	0.999301	-4.03862
TMEM159	-0.65017	13.6208	-2.53822	0.0316885	0.999301	-4.03994
ZSCAN18	-0.405847	12.6525	-2.52581	0.0323416	0.999301	-4.04464
CC2D1A	0.831046	13.6172	2.51941	0.0326837	0.999301	-4.04707
ZNF740	-0.329363	11.5291	-2.51414	0.0329682	0.999301	-4.04907
LTBP3	-0.342924	12.6102	-2.51286	0.0330377	0.999301	-4.04956
HNRNPK	0.300454	15.7391	2.50681	0.033368	0.999301	-4.05186
ITGB3	-0.275191	15.5623	-2.50621	0.033401	0.999301	-4.05209
MEGF8	0.368085	10.9362	2.50411	0.0335164	0.999301	-4.05289
SAAL1	0.375467	11.8696	2.49676	0.0339241	0.999301	-4.05569
CALHM5	0.382533	14.9831	2.4923	0.0341735	0.999301	-4.05739
AOC3	-0.383131	16.6042	-2.49205	0.0341878	0.999301	-4.05749
ABHD10	-0.252109	14.5217	-2.48936	0.0343394	0.999301	-4.05851
ANXA3	-0.310778	18.1598	-2.48559	0.0345526	0.999301	-4.05995
TTPAL	0.3783	12.2305	2.48552	0.0345568	0.999301	-4.05998
STXBP6	-0.567372	14.6553	-2.48526	0.0345715	0.999301	-4.06008
TNNC1	-0.497388	13.1604	-2.48502	0.0345854	0.999301	-4.06017
CGNL1	-0.339627	13.4435	-2.47725	0.0350297	0.999301	-4.06314
PTPN5	-0.348054	13.9014	-2.47478	0.0351724	0.999301	-4.06409
CD5L	-0.549449	15.6221	-2.47063	0.035413	0.999301	-4.06567
ADD3	-0.283274	14.7677	-2.46849	0.0355379	0.999301	-4.06649
PRPH	-0.304136	19.0916	-2.45674	0.0362311	0.999301	-4.071
PTK2	-0.384742	14.455	-2.45611	0.0362684	0.999301	-4.07124
TMCC1	-0.265403	13.2228	-2.45246	0.0364869	0.999301	-4.07265
GPRIN3	-0.300876	12.1898	-2.44798	0.0367562	0.999301	-4.07436
SNRK	-0.348105	12.5607	-2.44752	0.0367843	0.999301	-4.07454
PANX1	0.517124	11.6283	2.49899	0.0368478	0.999301	-4.13066
ANGPTL7	-1.09205	15.1609	-2.44592	0.0368812	0.999301	-4.07516
VASH1	-0.683176	10.2398	-2.44541	0.0369123	0.999301	-4.07536
SLC39A6	-0.375246	12.5492	-2.44498	0.036938	0.999301	-4.07552
SREK1	0.327575	11.9651	2.44442	0.0369724	0.999301	-4.07574
TMEM35B	-0.417465	13.602	-2.44421	0.0369851	0.999301	-4.07582
TTC21B	0.220715	13.2738	2.44171	0.0371373	0.999301	-4.07678
SLC35C1	-0.497007	12.87	-2.43929	0.0372856	0.999301	-4.07771
RBBP4	-0.378451	14.8433	-2.43806	0.0373605	0.999301	-4.07818
SENP3	0.287079	13.6034	2.4311	0.0377909	0.999301	-4.08087
ALAD	0.373401	16.5071	2.41995	0.0384892	0.999301	-4.08517
CLIP4	-0.416775	11.6	-2.41127	0.0390425	0.999301	-4.08853
ARHGAP29	-0.344361	12.032	-2.41033	0.0391027	0.999301	-4.08889
PBX1	0.357875	11.6637	2.40881	0.0392007	0.999301	-4.08948
INTS6	0.373381	9.85063	2.45708	0.0393414	0.999301	-4.14384
PTAR1	0.23674	13.3978	2.39859	0.039864	0.999301	-4.09343
NBPF7	-0.550284	12.5477	-2.44858	0.039868	0.999301	-4.14653
ZDHHC8	-0.611161	10.7613	-2.39168	0.0403193	0.999301	-4.09611
KLHL13	0.313533	12.6531	2.39083	0.0403757	0.999301	-4.09644
C19orf12	-0.29091	14.1945	-2.39013	0.0404222	0.999301	-4.09672
CHI3L1	1.27185	13.6254	2.38354	0.0408622	0.999301	-4.09928
FGL2	-0.417048	17.6276	-2.37982	0.0411122	0.999301	-4.10072
HDAC6	-0.408938	13.654	-2.37667	0.0413257	0.999301	-4.10194
ACTG2	-0.467226	18.9681	-2.37461	0.0414657	0.999301	-4.10274
EYA3	0.237521	12.6489	2.3684	0.0418907	0.999301	-4.10516
AREL1	-0.37578	10.5972	-2.36491	0.0421312	0.999301	-4.10652
STAMBPL1	0.327259	12.002	2.36089	0.0424101	0.999301	-4.10809
PLD4	-0.520594	12.8399	-2.35692	0.0426875	0.999301	-4.10963
HSP90B2P	0.277731	15.9125	2.35416	0.0428814	0.999301	-4.11071
PRIM2	0.596701	10.88	2.40119	0.0429347	0.999301	-4.1616
JAG1	-0.296603	13.0072	-2.39882	0.0430942	0.999301	-4.16236
SEPTIN9	-0.290177	18.5371	-2.35105	0.043101	0.999301	-4.11193
MFSD14B	0.344267	10.3416	2.34479	0.0435457	0.999301	-4.11437
PEA15	-0.406828	15.2522	-2.34429	0.0435816	0.999301	-4.11456
TEFM	0.432195	12.7881	2.34101	0.043817	0.999301	-4.11585
YTHDF3	-0.403547	14.9554	-2.32932	0.0446658	0.999301	-4.12042
DPCD	0.28905	13.6677	2.31877	0.0454451	0.999301	-4.12455
GORASP2	-0.222946	14.6345	-2.31536	0.0457001	0.999301	-4.12589
NOM1	0.308133	11.427	2.31282	0.0458906	0.999301	-4.12688
CASTOR2	0.25294	13.5003	2.31063	0.046056	0.999301	-4.12774
COA3	-0.503694	13.2098	-2.30218	0.0466989	0.999301	-4.13106
MYH7	-1.19065	12.9585	-2.34721	0.0467179	0.999301	-4.17895
GTPBP10	0.374117	13.0312	2.30171	0.0467345	0.999301	-4.13125
POLR2I	-0.3337	13.3316	-2.29641	0.047142	0.999301	-4.13333
TMEM179B	-0.303349	14.2157	-2.29426	0.0473087	0.999301	-4.13418
RGPD1	-0.679108	11.0528	-2.33289	0.0477764	0.999301	-4.18359
FAM102A	-0.246082	12.5855	-2.28754	0.0478323	0.999301	-4.13682
AHCYL1	-0.242522	16.3283	-2.28296	0.048193	0.999301	-4.13862
THNSL2	0.75359	11.9285	2.28012	0.0484179	0.999301	-4.13974
SP2	-0.441734	13.0247	-2.27661	0.0486974	0.999301	-4.14113
CCDC88B	-0.410759	10.5193	-2.32023	0.0487326	0.999301	-4.1877
KATNA1	-0.519293	10.746	-2.27384	0.0489184	0.999301	-4.14222
GABPB1	-0.61014	11.6385	-2.27026	0.0492065	0.999301	-4.14363
CYP27A1	0.219978	16.1839	2.26936	0.0492785	0.999301	-4.14398
GATAD2A	-0.325776	14.2097	-2.2675	0.0494293	0.999301	-4.14472
DPP7	-1.14647	16.6282	-2.26721	0.0494523	0.999301	-4.14483
MAP6	-0.73571	15.0566	-2.26549	0.0495921	0.999301	-4.14551
UTP6	0.284749	12.7609	2.26417	0.0496995	0.999301	-4.14603
CTHRC1	0.447714	14.1875	2.25599	0.0503698	0.999301	-4.14926
AEBP1	0.425563	17.6352	2.25517	0.0504373	0.999301	-4.14959
ITIH4	-0.944497	15.5396	-2.25447	0.0504953	0.999301	-4.14987
CDK16	0.234778	12.1036	2.25326	0.0505955	0.999301	-4.15034
LRRC20	-0.336007	13.7237	-2.25164	0.0507292	0.999301	-4.15098
KLF13	-0.67051	11.4807	-2.24821	0.0510149	0.999301	-4.15234
EXOSC3	0.233857	12.5342	2.24626	0.0511784	0.999301	-4.15311
MCRIP1	-0.307917	12.9349	-2.24504	0.0512802	0.999301	-4.15359
CAVIN1	-0.431307	20.9749	-2.2341	0.0522062	0.999301	-4.15792
SNCG	-0.564155	20.4818	-2.23208	0.0523793	0.999301	-4.15872
TTC9C	-0.263409	12.6386	-2.23161	0.0524194	0.999301	-4.15891
SPTAN1	-0.373622	16.511	-2.22817	0.0527156	0.999301	-4.16027
METTL2B	0.260831	13.1584	2.22627	0.0528798	0.999301	-4.16103
CAND2	0.364297	14.4161	2.22528	0.0529652	0.999301	-4.16142
PLEKHB1	-0.446399	15.6853	-2.22277	0.0531831	0.999301	-4.16241
TJP1	-0.368503	16.6503	-2.21649	0.0537323	0.999301	-4.16491
TNC	1.42742	16.6365	2.21145	0.0541764	0.999301	-4.16691
ISYNA1	-0.369439	18.3065	-2.20944	0.0543549	0.999301	-4.16771
PLAC9	-0.388588	13.1719	-2.20923	0.0543733	0.999301	-4.16779
TCEAL1	-0.444077	11.1461	-2.20413	0.0548288	0.999301	-4.16982
TSPAN11	-0.34072	13.9724	-2.20298	0.0549314	0.999301	-4.17027
ZNF207	-0.2938	14.8746	-2.20255	0.0549702	0.999301	-4.17044
NEBL	-0.396376	15.7846	-2.20126	0.0550864	0.999301	-4.17096
IL4I1	-0.403267	13.1405	-2.2004	0.0551635	0.999301	-4.1713
PLCH1	0.30274	14.126	2.19997	0.0552024	0.999301	-4.17147
KHK	0.420852	12.5507	2.1986	0.0553263	0.999301	-4.17201
LYZ	0.775273	18.1938	2.19636	0.0555285	0.999301	-4.1729
UBQLN1	-0.250728	13.3717	-2.19543	0.0556134	0.999301	-4.17327
PJA2	-0.429212	13.212	-2.19484	0.0556672	0.999301	-4.17351
FABP5	0.358306	18.9757	2.1924	0.0558891	0.999301	-4.17448
DMGDH	0.450036	13.0549	2.18779	0.0563112	0.999301	-4.17631
MAP4	-0.744786	16.6368	-2.18753	0.0563349	0.999301	-4.17642
ALG8	-0.459133	12.3954	-2.18506	0.0565628	0.999301	-4.1774
MEAK7	-0.269391	15.1472	-2.1844	0.0566239	0.999301	-4.17766
ABHD2	-0.389821	13.5734	-2.22115	0.0569013	0.999301	-4.22018
TMEM267	-0.338334	11.7189	-2.17955	0.0570739	0.999301	-4.17959
WDR54	-0.3851	14.1268	-2.17587	0.0574175	0.999301	-4.18106
APOF	-0.736809	13.1242	-2.17532	0.0574698	0.999301	-4.18128
BAD	-0.273309	14.228	-2.17413	0.0575807	0.999301	-4.18175
VAMP3	-0.264886	15.9107	-2.17326	0.0576627	0.999301	-4.1821
MARK2	-0.484738	13.0281	-2.17286	0.0577002	0.999301	-4.18226
GYS1	-0.556705	13.0215	-2.17124	0.0578534	0.999301	-4.18291
MEOX2	-0.284291	13.4625	-2.16912	0.0580539	0.999301	-4.18375
GUCY1A1	-0.348709	12.5054	-2.16794	0.0581653	0.999301	-4.18422
TMOD1	-0.253574	17.1196	-2.16749	0.058208	0.999301	-4.1844
GDPD2	0.568231	12.7464	2.16689	0.0582649	0.999301	-4.18464
CRY2	0.324549	14.2908	2.16609	0.058341	0.999301	-4.18496
DMTN	-0.473536	13.2002	-2.16509	0.0584368	0.999301	-4.18536
CDV3	-0.689532	14.7617	-2.16492	0.0584528	0.999301	-4.18543
WDR6	0.404842	11.6814	2.16483	0.0584618	0.999301	-4.18546
SCN7A	0.311478	16.6551	2.15586	0.0593229	0.999301	-4.18904
MMRN2	-0.280437	13.9577	-2.15078	0.0598164	0.999301	-4.19107
SLC1A1	0.491162	11.2491	2.14889	0.0600003	0.999301	-4.19182
ANKRD28	0.197061	12.4314	2.14739	0.0601474	0.999301	-4.19242
HMGN2	-0.900713	14.9388	-2.14193	0.060685	0.999301	-4.19461
PIRT	-0.508095	13.6993	-2.14131	0.0607464	0.999301	-4.19485
DAP	-0.698846	13.44	-2.13587	0.0612868	0.999301	-4.19703
SMAP	-0.722821	13.6629	-2.13542	0.0613317	0.999301	-4.19721
UBE2V2	-0.271018	17.5907	-2.13455	0.0614185	0.999301	-4.19755
DHRS1	-0.401283	14.4491	-2.12603	0.0622769	0.999301	-4.20096
ADGRG2	-0.436037	12.602	-2.12567	0.0623136	0.999301	-4.20111
ELOVL4	0.456963	13.2846	2.16099	0.0625093	0.999301	-4.24016
PTGES	-0.295999	15.3023	-2.12033	0.0628572	0.999301	-4.20324
DNAJC12	-0.971078	12.644	-2.11969	0.0629233	0.999301	-4.2035
SPHK1	0.428685	12.349	2.11924	0.0629691	0.999301	-4.20368
FAM210B	0.716603	10.7943	2.11884	0.0630098	0.999301	-4.20384
BRAT1	0.234698	13.9005	2.11647	0.0632537	0.999301	-4.20479
LSP1	-0.697888	13.5238	-2.11028	0.0638934	0.999301	-4.20727
GBP4	-0.439877	13.5419	-2.1084	0.0640891	0.999301	-4.20802
SSC5D	0.328308	13.9177	2.10797	0.0641342	0.999301	-4.2082
FBXO44	0.311136	12.0644	2.10649	0.0642888	0.999301	-4.20879
PCNP	-0.824973	15.413	-2.10568	0.064373	0.999301	-4.20911
MMGT1	-0.382842	13.812	-2.1056	0.0643821	0.999301	-4.20915
ANKRD35	-0.309865	12.4185	-2.13874	0.064719	0.999301	-4.24759
MGMT	-0.451855	13.9436	-2.1023	0.0647283	0.999301	-4.21047
C9orf78	-0.413966	11.4311	-2.09934	0.0650404	0.999301	-4.21166
HINT2	-0.281071	16.1222	-2.09879	0.0650983	0.999301	-4.21187
RBMS2	-0.255265	13.3334	-2.09388	0.0656199	0.999301	-4.21384
HM13	0.382862	14.3742	2.0896	0.0660776	0.999301	-4.21556
HAPLN2	-0.609822	16.0366	-2.08729	0.0663268	0.999301	-4.21649
ITIH3	-0.72641	17.334	-2.08429	0.0666499	0.999301	-4.21769
PFDN2	-0.262968	15.4058	-2.08339	0.066748	0.999301	-4.21805
ATG14	-0.421128	12.7834	-2.08164	0.066938	0.999301	-4.21876
RGS7BP	-0.486346	11.5577	-2.11521	0.0671386	0.999301	-4.25548
SLC35A1	0.298093	11.4028	2.07855	0.0672748	0.999301	-4.22
INTS8	0.251271	12.7945	2.07712	0.0674307	0.999301	-4.22057
EXOC6	0.316825	13.1713	2.07549	0.0676098	0.999301	-4.22123
DDX49	0.278962	13.0934	2.07386	0.0677891	0.999301	-4.22188
SDCBP	-0.243763	15.1573	-2.07337	0.067843	0.999301	-4.22208
EIF4B	-0.268773	17.6507	-2.07316	0.0678654	0.999301	-4.22216
PXK	-0.569593	10.6799	-2.07309	0.0678728	0.999301	-4.22219
EXOSC9	0.268078	13.91	2.07264	0.067923	0.999301	-4.22237
UQCR11	-0.24348	13.7616	-2.06904	0.0683211	0.999301	-4.22382
BNC2	-0.557634	15.873	-2.06797	0.0684397	0.999301	-4.22425
MTMR6	-0.299784	15.4501	-2.06785	0.0684524	0.999301	-4.22429
HCLS1	-0.332391	17.8084	-2.06748	0.0684937	0.999301	-4.22444
STRADA	0.255112	14.1051	2.06705	0.0685419	0.999301	-4.22462
TPD52L2	-0.309685	17.4567	-2.06494	0.0687764	0.999301	-4.22546
SLK	-0.311079	13.978	-2.0642	0.0688595	0.999301	-4.22576
MYORG	-0.231556	15.7811	-2.06297	0.0689969	0.999301	-4.22625
STON2	-0.279894	12.2081	-2.06151	0.0691608	0.999301	-4.22684
PAPSS2	0.399225	15.8695	2.06087	0.0692325	0.999301	-4.2271
CASTOR1	-0.364073	14.6522	-2.05926	0.0694134	0.999301	-4.22775
CRTC3	-0.548576	11.6645	-2.05879	0.0694658	0.999301	-4.22793
RELL1	-0.258576	13.8555	-2.05403	0.0700047	0.999301	-4.22985
LONP2	0.255841	13.1176	2.05263	0.0701635	0.999301	-4.23041
PDCD11	0.248968	13.7177	2.04665	0.0708461	0.999301	-4.23281
FCGR2B	0.769811	14.5294	2.04605	0.070916	0.999301	-4.23306
C1orf167	0.266538	14.6979	2.04581	0.0709433	0.999301	-4.23315
OR4K3	0.227654	12.6838	2.04525	0.071008	0.999301	-4.23338
HAGH	-0.250424	17.0399	-2.04408	0.0711425	0.999301	-4.23385
UBL3	-0.239681	14.5156	-2.04289	0.0712796	0.999301	-4.23433
TENT4B	0.906884	10.0715	2.07362	0.0716341	0.999301	-4.26948
CHST3	0.341443	12.656	2.07155	0.0718652	0.999301	-4.27018
AP4S1	0.223626	11.6625	2.03758	0.0718955	0.999301	-4.23647
AGFG1	-0.268364	14.5511	-2.03696	0.0719675	0.999301	-4.23671
MARK1	-0.543418	13.2771	-2.02641	0.0732072	0.999301	-4.24096
CAV1	-0.340096	19.5279	-2.02627	0.0732236	0.999301	-4.24102
COL6A3	0.473246	17.7868	2.0259	0.073267	0.999301	-4.24116
AGT	-0.716093	19.5687	-2.0258	0.0732795	0.999301	-4.24121
GFAP	1.14915	15.2406	2.02403	0.0734887	0.999301	-4.24192
HOMER3	-0.2316	13.2469	-2.02334	0.073571	0.999301	-4.2422
CAMSAP2	-0.269824	13.5419	-2.02047	0.0739132	0.999301	-4.24335
C4B	-0.730185	19.1303	-2.02012	0.0739556	0.999301	-4.24349
DES	-0.533021	15.1256	-2.01861	0.0741359	0.999301	-4.2441
GP6	0.78142	12.6636	2.01769	0.0742468	0.999301	-4.24447
PTP4A2	-0.202364	13.8249	-2.01744	0.0742765	0.999301	-4.24457
MRTFA	-0.417501	11.7633	-2.01662	0.0743748	0.999301	-4.2449
NHSL2	-0.305481	13.758	-2.01608	0.0744396	0.999301	-4.24512
EIF2D	0.309825	13.0045	2.01306	0.0748038	0.999301	-4.24633
GALNS	0.270728	14.7524	2.01064	0.0750971	0.999301	-4.24731
TNIK	-0.274921	12.3652	-2.00833	0.0753778	0.999301	-4.24824
LIAS	-0.285634	13.361	-2.00688	0.075555	0.999301	-4.24882
NEMP1	-0.235255	13.1455	-2.00408	0.075898	0.999301	-4.24995
COX11	-0.504151	13.1716	-2.00407	0.0758986	0.999301	-4.24996
VTN	-0.759728	21.5752	-2.00167	0.0761941	0.999301	-4.25093
MSRB3	-0.515947	12.3959	-2.00003	0.076396	0.999301	-4.25159
ZFP91	-0.559963	11.4818	-1.99778	0.0766733	0.999301	-4.25249
RREB1	-0.328445	11.3424	-1.99766	0.0766887	0.999301	-4.25254
MAP4K3	0.252897	12.3774	1.99717	0.0767491	0.999301	-4.25274
VAMP1	-0.341903	13.0595	-1.9953	0.0769811	0.999301	-4.25349
NOTCH3	-0.271631	12.5942	-1.99479	0.0770448	0.999301	-4.2537
TRMT61A	0.254746	13.1481	2.02521	0.077238	0.999301	-4.28586
NDUFA2	-0.328632	15.8122	-1.99196	0.0773979	0.999301	-4.25484
ARL14EP	-0.405912	11.5409	-1.99051	0.0775788	0.999301	-4.25542
NDUFA5	-0.276036	15.6864	-1.98853	0.0778264	0.999301	-4.25622
EHD2	-0.377867	19.1652	-1.98172	0.0786865	0.999301	-4.25897
LIG3	-0.375096	12.4189	-1.98137	0.0787311	0.999301	-4.25911
USP6NL	-0.523563	12.116	-1.9812	0.0787532	0.999301	-4.25918
URM1	0.364948	15.2855	1.97815	0.0791405	0.999301	-4.2604
PPID	0.339324	15.2693	1.97742	0.0792338	0.999301	-4.2607
PRRX2	-0.321833	13.5181	-1.97644	0.0793589	0.999301	-4.26109
SNPH	-0.539886	11.2655	-1.97268	0.0798418	0.999301	-4.26261
RUNX2	0.272789	11.956	1.97233	0.079887	0.999301	-4.26275
NDFIP1	-0.287619	12.1907	-1.97135	0.0800134	0.999301	-4.26315
HMGN3	-0.770802	13.6852	-2.00221	0.0800466	0.999301	-4.29367
POLDIP3	-0.236568	13.0821	-1.96848	0.0803834	0.999301	-4.2643
SLC2A14	-0.292811	14.8463	-1.96806	0.0804381	0.999301	-4.26447
ESYT2	-0.388266	13.048	-1.96592	0.080716	0.999301	-4.26534
TANC1	-0.185237	14.1526	-1.96331	0.0810562	0.999301	-4.26639
PIGM	0.294272	11.8322	1.9929	0.0812113	0.999301	-4.29683
ARL6IP4	-0.19704	14.3637	-1.96115	0.0813382	0.999301	-4.26726
KAT14	0.325955	11.4509	1.95869	0.0816615	0.999301	-4.26826
SRSF8	-0.265096	11.5395	-1.98901	0.0817035	0.999301	-4.29816
COX7B	-0.378697	16.4929	-1.95753	0.0818141	0.999301	-4.26872
JMY	0.227201	13.1318	1.95643	0.0819585	0.999301	-4.26917
SOAT1	0.343207	14.158	1.95317	0.0823899	0.999301	-4.27048
ABLIM2	-0.319699	14.4599	-1.95261	0.0824632	0.999301	-4.2707
SLC2A1	-0.371543	20.6796	-1.95115	0.0826574	0.999301	-4.27129
SARNP	-0.298785	16.8516	-1.95057	0.0827353	0.999301	-4.27153
MIA2	0.242489	13.2131	1.95039	0.0827593	0.999301	-4.2716
IPO13	0.172203	13.6237	1.94994	0.0828186	0.999301	-4.27178
IRAG1	0.374288	11.7371	1.94921	0.0829166	0.999301	-4.27208
ATRAID	-0.333161	13.8125	-1.94587	0.0833628	0.999301	-4.27343
ZNF385A	0.256647	11.2438	1.94548	0.083415	0.999301	-4.27358
ERBB3	0.243081	14.5028	1.94437	0.083564	0.999301	-4.27403
TNS1	-0.422743	18.5648	-1.94283	0.0837714	0.999301	-4.27465
HECA	-0.233965	13.3652	-1.94125	0.0839844	0.999301	-4.27529
KIAA1191	-0.351559	12.3729	-1.9691	0.0842649	0.999301	-4.30494
CAMK4	-0.27481	11.7069	-1.93893	0.0842973	0.999301	-4.27622
FAM8A1	-0.253788	14.5651	-1.93793	0.0844328	0.999301	-4.27663
KLHL22	0.323022	13.0756	1.93716	0.0845372	0.999301	-4.27694
EML4	-0.393479	12.6195	-1.93646	0.084633	0.999301	-4.27722
ARHGAP27	0.433759	11.9214	1.93324	0.0850722	0.999301	-4.27852
BICRA	-0.36206	10.95	-1.93244	0.085181	0.999301	-4.27884
VAMP2	-0.233991	16.6923	-1.93107	0.0853682	0.999301	-4.2794
NAV1	-0.29226	13.4115	-1.93	0.0855154	0.999301	-4.27983
NDUFB1	-0.379066	12.7926	-1.92607	0.0860565	0.999301	-4.28141
HDAC5	-0.598989	10.4525	-1.92519	0.0861779	0.999301	-4.28177
EMILIN3	-0.308994	17.0032	-1.9251	0.0861914	0.999301	-4.28181
NDUFA4	-0.374565	16.9253	-1.9202	0.0868713	0.999301	-4.28378
BCAS1	-0.4658	17.4304	-1.91869	0.087082	0.999301	-4.28439
C2orf69	-0.201415	13.2852	-1.9157	0.0875009	0.999301	-4.2856
INTS5	0.24173	12.3919	1.91392	0.0877505	0.999301	-4.28632
LIPT1	0.359731	11.6695	1.91323	0.0878483	0.999301	-4.2866
LRRC17	0.576999	10.4529	1.91302	0.0878779	0.999301	-4.28668
SDE2	-0.361577	11.4959	-1.91102	0.0881602	0.999301	-4.28749
ITGA9	0.270115	13.1171	1.90685	0.0887514	0.999301	-4.28917
NAALAD2	0.327967	14.1014	1.90445	0.0890922	0.999301	-4.29014
ARPC3	-0.305476	16.9789	-1.90395	0.0891646	0.999301	-4.29034
UBE4B	0.209505	13.1434	1.90391	0.0891695	0.999301	-4.29036
PUM1	-0.251724	14.3416	-1.90323	0.0892674	0.999301	-4.29063
GLTP	-0.268701	16.442	-1.90221	0.0894122	0.999301	-4.29104
NOS1AP	0.297983	13.0795	1.90211	0.0894278	0.999301	-4.29109
TOP2B	0.242201	13.8352	1.89937	0.0898208	0.999301	-4.29219
PIP4P1	-0.260194	14.8719	-1.89918	0.0898475	0.999301	-4.29227
CHST12	-0.26316	12.3811	-1.89866	0.089922	0.999301	-4.29247
BCAT2	-0.191731	14.2392	-1.89859	0.0899323	0.999301	-4.2925
CTTN	-0.580148	16.4566	-1.89628	0.0902653	0.999301	-4.29343
RPS6KA6	0.298873	14.1461	1.89471	0.0904925	0.999301	-4.29407
ICOSLG	-0.281848	13.8594	-1.88966	0.0912272	0.999301	-4.29611
C1QTNF5	-0.361144	13.0148	-1.88954	0.091245	0.999301	-4.29616
UNC119	0.326819	12.3545	1.88808	0.0914579	0.999301	-4.29674
HEATR5A	-0.359659	10.8301	-1.8853	0.0918663	0.999301	-4.29787
ITGA7	-0.178203	17.5303	-1.88434	0.0920072	0.999301	-4.29826
GPRC5C	-0.285152	12.8086	-1.8841	0.0920417	0.999301	-4.29835
RAB11FIP5	-0.560364	15.6877	-1.88345	0.0921371	0.999301	-4.29861
CAPS	-0.624943	17.5619	-1.88244	0.0922862	0.999301	-4.29902
TPPP3	-0.473797	18.2361	-1.88191	0.0923654	0.999301	-4.29924
TC2N	0.321138	12.6425	1.90845	0.0925532	0.999301	-4.32566
CYB5A	-0.268304	17.3951	-1.87924	0.0927593	0.999301	-4.30031
TADA3	-0.321888	12.3609	-1.87792	0.0929558	0.999301	-4.30084
COL16A1	0.563692	16.1043	1.87695	0.0931	0.999301	-4.30124
ZMYM2	0.216337	13.2756	1.87682	0.0931197	0.999301	-4.30129
MAP7D1	-0.324016	15.0239	-1.87348	0.0936177	0.999301	-4.30264
MED1	0.196746	13.0104	1.8729	0.093705	0.999301	-4.30287
ANPEP	-0.260057	17.7038	-1.8693	0.0942443	0.999301	-4.30432
GPALPP1	-0.31923	12.3794	-1.8689	0.0943044	0.999301	-4.30448
EBF4	-0.244649	14.3455	-1.86879	0.0943212	0.999301	-4.30453
DSTYK	0.251912	13.5887	1.86811	0.0944232	0.999301	-4.3048
BCAM	-0.291994	19.2874	-1.86685	0.094614	0.999301	-4.30531
LAMA5	-0.300154	18.1136	-1.86528	0.0948506	0.999301	-4.30594
UBXN6	-0.207321	14.1263	-1.86524	0.0948567	0.999301	-4.30596
ZFYVE21	0.444019	13.4579	1.86357	0.0951097	0.999301	-4.30663
TNKS1BP1	-0.366147	15.1708	-1.86293	0.0952082	0.999301	-4.30689
FMO1	0.389688	14.8287	1.86241	0.0952871	0.999301	-4.3071
TMA16	0.223436	13.3538	1.86178	0.0953827	0.999301	-4.30736
GPD1	-0.546741	11.0338	-1.86064	0.0955565	0.999301	-4.30782
DUT	-0.174507	16.8533	-1.85948	0.0957331	0.999301	-4.30828
H2BE1	0.606582	11.3848	1.88084	0.0965793	0.999301	-4.33511
CDKN2AIP	-0.188696	14.873	-1.8511	0.0970205	0.999301	-4.31166
COL8A1	-0.339455	13.8534	-1.84836	0.0974447	0.999301	-4.31277
UTP14A	0.5621	13.1449	1.87456	0.0975183	0.999301	-4.33726
CAVIN2	-0.397264	18.3464	-1.84613	0.0977928	0.999301	-4.31367
ATP5F1A	-0.210739	18.6057	-1.84273	0.0983236	0.999301	-4.31504
ZNF598	-0.2733	13.9393	-1.84105	0.0985868	0.999301	-4.31571
WIPF3	-0.584111	12.9755	-1.83959	0.0988158	0.999301	-4.3163
SLC29A1	-0.278057	12.2525	-1.83629	0.0993362	0.999301	-4.31763
EPS8L2	0.345952	13.837	1.83476	0.0995779	0.999301	-4.31825
AGTRAP	0.428336	15.8757	1.83415	0.0996745	0.999301	-4.31849
BMP3	-0.872968	12.2943	-1.8336	0.0997613	0.999301	-4.31871
SETX	0.180435	12.2661	1.83186	0.100039	0.999301	-4.31942
RPS21	-0.208006	18.4222	-1.8279	0.10067	0.999301	-4.32101
RBP1	0.392113	14.2807	1.82685	0.100839	0.999301	-4.32144
IFIH1	-0.289759	12.1422	-1.82547	0.10106	0.999301	-4.32199
ACSM5	-0.52275	12.6821	-1.82484	0.101162	0.999301	-4.32225
PDZRN3	0.471599	12.3413	1.84978	0.101309	0.999301	-4.34576
EVA1C	-0.341917	10.9664	-1.82323	0.101421	0.999301	-4.3229
RALGAPA1	-0.215198	13.631	-1.82229	0.101572	0.999301	-4.32327
KPNA6	-0.213086	15.4239	-1.82225	0.101579	0.999301	-4.32329
PSMB9	-0.253122	16.5649	-1.82177	0.101657	0.999301	-4.32348
AGAP1	0.169581	14.1416	1.82023	0.101905	0.999301	-4.3241
KIAA1522	-0.476173	12.1788	-1.81697	0.102434	0.999301	-4.32542
DOP1A	0.279549	12.1364	1.81583	0.10262	0.999301	-4.32588
MED27	0.372828	12.7771	1.81496	0.102762	0.999301	-4.32623
TTYH2	0.24468	13.6466	1.81393	0.10293	0.999301	-4.32664
CD38	-0.558497	13.488	-1.81194	0.103255	0.999301	-4.32744
CFI	-0.72492	17.5858	-1.81063	0.10347	0.999301	-4.32797
CALB1	0.412842	14.8145	1.81045	0.1035	0.999301	-4.32804
NCOR1	-0.276088	12.9447	-1.81041	0.103507	0.999301	-4.32806
DNASE1	0.510475	13.5471	1.83506	0.103626	0.999301	-4.35081
ENSA	-0.554415	12.7391	-1.80957	0.103645	0.999301	-4.3284
FZD2	-0.321197	13.4986	-1.80802	0.1039	0.999301	-4.32902
NUDT15	0.395337	12.6005	1.80778	0.103939	0.999301	-4.32912
VWA8	-0.270494	14.4421	-1.80728	0.104021	0.999301	-4.32932
ARFGAP3	-0.391103	12.7573	-1.80523	0.104361	0.999301	-4.33014
MVB12A	0.494234	12.0296	1.82745	0.104844	0.999301	-4.35342
PPM1A	-0.190922	15.5847	-1.80068	0.105115	0.999301	-4.33197
MAGI3	-0.473017	13.2948	-1.80024	0.105189	0.999301	-4.33215
ABCB6	-0.224832	15.4702	-1.79995	0.105237	0.999301	-4.33227
CAVIN3	-0.26557	18.9576	-1.79991	0.105245	0.999301	-4.33229
VAMP4	-0.268848	13.282	-1.79864	0.105456	0.999301	-4.3328
ANO5	-0.743272	11.7443	-1.82313	0.105541	0.999301	-4.35491
CAV2	-0.547403	13.3263	-1.796	0.105899	0.999301	-4.33386
PPP1R3D	-0.295387	13.6815	-1.7935	0.106318	0.999301	-4.33486
TEP1	0.444954	12.4046	1.79247	0.106492	0.999301	-4.33528
FLRT2	-0.253622	14.7516	-1.79192	0.106584	0.999301	-4.3355
TCOF1	-0.336657	14.4143	-1.79176	0.106612	0.999301	-4.33556
CUEDC2	-0.350626	13.1848	-1.79118	0.10671	0.999301	-4.3358
RFX1	-0.193584	13.3309	-1.78888	0.107099	0.999301	-4.33672
DNAJC19	-0.218408	12.821	-1.7887	0.10713	0.999301	-4.33679
CSNK1G1	0.24159	12.7346	1.78724	0.107377	0.999301	-4.33738
MBD3	0.269509	12.3136	1.78638	0.107524	0.999301	-4.33773
UTP3	0.313431	13.4084	1.78614	0.107564	0.999301	-4.33782
CD82	0.290468	15.1511	1.7831	0.108083	0.999301	-4.33905
GTF2H1	0.256592	12.2235	1.78284	0.108127	0.999301	-4.33915
MERTK	0.33664	14.0851	1.78057	0.108517	0.999301	-4.34006
MIF4GD	-0.255382	13.2206	-1.7801	0.108597	0.999301	-4.34025
TAGLN	-0.529904	20.182	-1.77965	0.108673	0.999301	-4.34043
GOPC	-0.243208	13.3599	-1.77944	0.10871	0.999301	-4.34052
PCDHGA4	-0.354563	12.3475	-1.77848	0.108876	0.999301	-4.3409
HMOX2	-0.323592	16.0495	-1.77772	0.109006	0.999301	-4.34121
UBAP1	-0.254246	12.1787	-1.77716	0.109102	0.999301	-4.34143
TNRC6B	-0.332798	13.1143	-1.77612	0.109282	0.999301	-4.34185
ZNF143	-0.200065	12.3708	-1.77582	0.109335	0.999301	-4.34197
LAMB2	-0.294187	19.9787	-1.77434	0.10959	0.999301	-4.34257
AMOTL1	-0.258826	12.6591	-1.77392	0.109664	0.999301	-4.34274
RASAL1	-0.266062	12.9964	-1.7736	0.109719	0.999301	-4.34287
MYEF2	-0.19607	14.9871	-1.77303	0.109817	0.999301	-4.34309
PHGDH	0.191796	17.5758	1.77207	0.109984	0.999301	-4.34348
TMEM132B	0.411902	13.0396	1.77172	0.110044	0.999301	-4.34362
CDH13	0.49195	13.3131	1.77097	0.110175	0.999301	-4.34392
TUB	0.264105	13.3817	1.77084	0.110198	0.999301	-4.34397
CNTRL	-0.203054	13.175	-1.79261	0.110593	0.999301	-4.36538
LUC7L	0.388135	15.9792	1.7678	0.110729	0.999301	-4.3452
TRIM4	0.217848	14.3934	1.76455	0.111298	0.999301	-4.3465
ERCC4	0.214275	14.7216	1.7639	0.111412	0.999301	-4.34676
USP54	-0.315117	12.7249	-1.76342	0.111497	0.999301	-4.34696
JPH3	-0.341428	12.201	-1.78564	0.111778	0.999301	-4.36778
FZD1	-0.202395	12.4607	-1.76122	0.111884	0.999301	-4.34784
QRSL1	0.269481	13.0319	1.76021	0.112063	0.999301	-4.34824
SERPINA7	-0.563653	16.1279	-1.75983	0.112131	0.999301	-4.3484
FRMD4A	-0.297054	13.634	-1.75924	0.112234	0.999301	-4.34863
UBP1	0.195866	12.8581	1.75905	0.112268	0.999301	-4.34871
ATP6V0A1	-0.235322	14.0917	-1.75855	0.112357	0.999301	-4.34891
SNW1	-0.14871	14.5708	-1.75675	0.112676	0.999301	-4.34963
NDUFAF1	-0.251985	14.4954	-1.75655	0.112711	0.999301	-4.34971
GTF2A2	-0.234049	14.6494	-1.75623	0.112769	0.999301	-4.34984
CLEC16A	-0.300012	11.3751	-1.75572	0.112858	0.999301	-4.35004
ZBTB1	0.341042	12.2253	1.75553	0.112894	0.999301	-4.35012
LYRM9	-0.439678	12.9058	-1.75392	0.11318	0.999301	-4.35077
RAB33A	0.27724	13.106	1.75385	0.113191	0.999301	-4.35079
BOLA1	-0.382299	12.687	-1.75362	0.113234	0.999301	-4.35089
ACAD11	0.186053	13.3755	1.75297	0.113349	0.999301	-4.35115
MAP4K2	-0.263846	14.4947	-1.75246	0.113441	0.999301	-4.35135
MAP3K7	-0.3714	11.5137	-1.7509	0.11372	0.999301	-4.35198
PRSS1	0.930118	13.8505	1.74996	0.113888	0.999301	-4.35235
APOC1	-0.51307	14.7163	-1.74703	0.114415	0.999301	-4.35353
CRTC2	-0.336397	12.7896	-1.74477	0.114823	0.999301	-4.35444
PFKP	-0.19914	17.8134	-1.7445	0.114873	0.999301	-4.35455
TBC1D4	0.359065	13.3795	1.74274	0.11519	0.999301	-4.35525
PSTPIP1	0.6156	12.9999	1.7427	0.115198	0.999301	-4.35527
AVEN	-0.192364	12.8588	-1.74142	0.11543	0.999301	-4.35578
PLS3	-0.269431	16.827	-1.74052	0.115593	0.999301	-4.35614
RAB22A	-0.178115	14.5454	-1.73949	0.115781	0.999301	-4.35655
PYCR1	0.368287	10.9645	1.7613	0.116012	0.999301	-4.37613
KIF1B	-0.413871	11.2524	-1.7381	0.116035	0.999301	-4.35711
ITM2B	-0.218763	15.0188	-1.73678	0.116276	0.999301	-4.35764
TYMP	0.525705	16.1964	1.73533	0.116541	0.999301	-4.35822
PEAK1	-0.287619	13.8516	-1.73527	0.116552	0.999301	-4.35825
SMYD2	0.344017	11.3396	1.73464	0.116668	0.999301	-4.3585
TDRP	-0.32931	12.4732	-1.73356	0.116866	0.999301	-4.35893
ENDOG	0.257861	13.5039	1.73297	0.116974	0.999301	-4.35917
RAPH1	-0.555282	14.3707	-1.73229	0.1171	0.999301	-4.35944
UBXN4	0.174975	16.2665	1.73116	0.117309	0.999301	-4.3599
ADAM10	0.215677	17.0198	1.73091	0.117354	0.999301	-4.35999
DDR2	0.157933	13.8757	1.73026	0.117475	0.999301	-4.36025
TSPAN8	-0.33904	19.6442	-1.72977	0.117564	0.999301	-4.36045
PPP1R14B	-0.465192	11.1809	-1.72813	0.117869	0.999301	-4.36111
NRAS	0.25924	14.9805	1.72724	0.118034	0.999301	-4.36147
S100A10	-0.33276	20.1949	-1.72573	0.118313	0.999301	-4.36207
EPHB1	-0.243388	13.0681	-1.72479	0.118489	0.999301	-4.36245
TSEN34	-0.245165	11.9545	-1.72259	0.118897	0.999301	-4.36332
RPA3	-0.194912	16.2436	-1.72214	0.118982	0.999301	-4.36351
MAN2A2	-0.198164	13.6204	-1.72211	0.118987	0.999301	-4.36352
RRP7A	0.262545	12.79	1.72074	0.119244	0.999301	-4.36407
SCAF1	-0.213645	13.4277	-1.7182	0.11972	0.999301	-4.36508
NLGN2	0.406864	15.5125	1.71471	0.120377	0.999301	-4.36648
LUZP1	-0.175339	13.9902	-1.71326	0.120652	0.999301	-4.36706
PTPN2	0.363561	11.7704	1.7129	0.12072	0.999301	-4.3672
UQCR10	-0.262642	15.0676	-1.71281	0.120737	0.999301	-4.36724
RASA3	0.196103	14.1456	1.71269	0.12076	0.999301	-4.36729
UNK	-0.188769	13.2185	-1.71264	0.120769	0.999301	-4.36731
HIRIP3	0.25499	13.4182	1.7125	0.120796	0.999301	-4.36736
BORCS6	-0.226297	14.6857	-1.71235	0.120823	0.999301	-4.36742
EML5	0.178335	17.9345	1.71075	0.121127	0.999301	-4.36806
COL3A1	0.507531	13.837	1.709	0.121461	0.999301	-4.36876
LPIN3	0.452617	11.5589	1.73076	0.121536	0.999301	-4.38662
SCLY	0.324053	14.3327	1.70781	0.121686	0.999301	-4.36924
MARS2	0.326058	11.4426	1.7067	0.121898	0.999301	-4.36968
ATG101	0.282294	13.7412	1.70629	0.121976	0.999301	-4.36984
MMTAG2	-0.250648	12.2582	-1.70591	0.12205	0.999301	-4.37
RASA4	0.532198	13.2427	1.70417	0.122383	0.999301	-4.37069
SH3BP2	0.255998	13.5519	1.70387	0.12244	0.999301	-4.37081
ARFRP1	-0.29732	14.0877	-1.70371	0.12247	0.999301	-4.37088
DGUOK	-0.295968	15.488	-1.70343	0.122525	0.999301	-4.37099
COMTD1	-0.309339	11.2531	-1.70295	0.122616	0.999301	-4.37118
CYB5B	-0.310115	15.996	-1.70248	0.122706	0.999301	-4.37137
APIP	-0.4379	14.4218	-1.70203	0.122794	0.999301	-4.37155
EPC2	0.28943	12.2001	1.70142	0.122911	0.999301	-4.37179
DLD	-0.28867	13.9339	-1.70071	0.123048	0.999301	-4.37208
PLCG1	-0.18113	15.6758	-1.70003	0.123178	0.999301	-4.37235
PPCS	0.174363	14.6291	1.69813	0.123545	0.999301	-4.3731
CCDC91	-0.217191	13.4863	-1.69778	0.123613	0.999301	-4.37325
ITGB4	-0.403999	16.5146	-1.69698	0.123768	0.999301	-4.37357
TRIM65	-0.247579	13.4225	-1.69691	0.123781	0.999301	-4.37359
AMIGO1	-0.246772	13.6957	-1.69643	0.123875	0.999301	-4.37379
CX3CR1	-0.543708	11.0195	-1.69579	0.123999	0.999301	-4.37404
SMG9	-0.157397	13.1731	-1.69348	0.124448	0.999301	-4.37496
BBS7	0.180577	13.5902	1.69311	0.124519	0.999301	-4.37511
ARL6IP5	-0.15986	19.3948	-1.69086	0.124958	0.999301	-4.37601
EDIL3	-0.40614	14.8214	-1.68947	0.125231	0.999301	-4.37656
SAMSN1	0.434916	12.495	1.68933	0.125258	0.999301	-4.37662
MRPL43	-0.350694	13.7644	-1.68921	0.125281	0.999301	-4.37667
OCLN	-0.557919	14.6936	-1.68833	0.125454	0.999301	-4.37702
AARS2	-0.197757	14.8326	-1.68529	0.126051	0.999301	-4.37823
C5orf24	-0.397366	12.8492	-1.68353	0.126398	0.999301	-4.37893
LCMT1	-0.203208	15.2408	-1.68256	0.126589	0.999301	-4.37932
EPHB2	-0.19763	13.6662	-1.68175	0.12675	0.999301	-4.37964
NIPSNAP1	-0.299873	16.8769	-1.68112	0.126875	0.999301	-4.3799
TMEM179	-0.353754	11.502	-1.6803	0.127038	0.999301	-4.38022
FZD7	0.258378	13.4807	1.67997	0.127102	0.999301	-4.38035
TBC1D14	-0.324557	10.7019	-1.6785	0.127394	0.999301	-4.38094
GLIPR2	0.313787	16.6641	1.67783	0.127527	0.999301	-4.3812
GSTO1	0.30145	19.4996	1.67736	0.127621	0.999301	-4.38139
HSF1	-0.284643	13.6348	-1.67638	0.127817	0.999301	-4.38178
CFHR3	-1.14889	14.0725	-1.69698	0.127932	0.999301	-4.3982
EEF1AKNMT	-0.21137	12.7533	-1.67407	0.128279	0.999301	-4.38271
ARHGEF16	-0.357614	14.4251	-1.67303	0.128487	0.999301	-4.38312
OCIAD2	-0.306177	15.0361	-1.67186	0.128722	0.999301	-4.38359
ASCC2	0.212136	14.1502	1.67158	0.128778	0.999301	-4.3837
TAF4	-0.220305	13.3528	-1.67066	0.128961	0.999301	-4.38406
MX1	-0.499394	18.6263	-1.6697	0.129156	0.999301	-4.38445
COX5B	-0.267674	18.7379	-1.6694	0.129215	0.999301	-4.38456
DGKA	0.167902	14.458	1.66932	0.129233	0.999301	-4.3846
DYNLL2	-0.185025	17.0595	-1.6693	0.129235	0.999301	-4.3846
MEPCE	-0.164921	14.5492	-1.6692	0.129256	0.999301	-4.38464
FAM184A	-0.155684	14.9472	-1.66705	0.129689	0.999301	-4.3855
CKMT1A	-0.298885	19.1155	-1.66697	0.129707	0.999301	-4.38553
SERPINA6	-0.543696	17.8331	-1.66662	0.129777	0.999301	-4.38567
EXTL3	-0.222928	13.6117	-1.66659	0.129782	0.999301	-4.38568
OVCA2	0.263244	12.7838	1.66625	0.129852	0.999301	-4.38582
SLC25A15	0.267392	11.595	1.66255	0.130601	0.999301	-4.38729
LARP4B	-0.173551	14.6173	-1.66255	0.130602	0.999301	-4.38729
BAZ1B	0.167773	12.2996	1.66237	0.130639	0.999301	-4.38736
ATP1B1	-0.194253	19.6022	-1.66125	0.130867	0.999301	-4.38781
DYNLL1	-0.227465	19.2487	-1.66113	0.130891	0.999301	-4.38786
AVL9	0.18672	13.1228	1.66076	0.130966	0.999301	-4.388
STING1	0.413375	16.2317	1.66003	0.131115	0.999301	-4.38829
MRC2	-0.253577	14.7539	-1.6593	0.131264	0.999301	-4.38858
NTAN1	-0.223967	13.6239	-1.65828	0.131473	0.999301	-4.38899
IGSF11	-0.415074	14.4413	-1.6564	0.131859	0.999301	-4.38974
RAD21L1	0.518843	11.4884	1.65617	0.131906	0.999301	-4.38983
OMD	0.666573	14.4022	1.65528	0.132087	0.999301	-4.39018
NBR1	0.30604	11.9832	1.65466	0.132216	0.999301	-4.39043
CLN6	0.233759	13.2442	1.65416	0.132319	0.999301	-4.39063
COL5A1	0.391563	17.0555	1.65356	0.132441	0.999301	-4.39086
KCNA2	0.507828	11.3748	1.67362	0.132534	0.999301	-4.4062
FASN	-0.23368	18.417	-1.65235	0.132693	0.999301	-4.39135
ECHDC2	-0.197365	15.9783	-1.6519	0.132784	0.999301	-4.39153
NFIA	-0.266682	15.5525	-1.65161	0.132845	0.999301	-4.39164
CRNKL1	-0.512009	11.8401	-1.65134	0.132901	0.999301	-4.39175
MBL2	-0.533137	13.287	-1.67035	0.133192	0.999301	-4.40732
RALBP1	0.17633	14.2415	1.6486	0.133467	0.999301	-4.39284
MPV17L2	-0.42386	12.5645	-1.64836	0.133516	0.999301	-4.39293
RSRC1	-0.225086	12.1027	-1.64834	0.133521	0.999301	-4.39294
PTPRO	0.472672	12.6325	1.64818	0.133555	0.999301	-4.39301
ASH2L	0.18964	13.1607	1.64807	0.133578	0.999301	-4.39305
COL28A1	0.543089	20.1213	1.64602	0.134004	0.999301	-4.39386
ABCC4	0.317503	13.9694	1.64492	0.134233	0.999301	-4.3943
CMTM3	0.314942	14.827	1.64334	0.134563	0.999301	-4.39493
OGFOD3	-0.24714	13.2539	-1.64084	0.135086	0.999301	-4.39592
CLDN5	-0.190597	13.3073	-1.64078	0.135097	0.999301	-4.39594
SASH1	-0.250655	14.139	-1.64061	0.135134	0.999301	-4.39601
MAPKAPK3	0.297372	13.0093	1.64049	0.135159	0.999301	-4.39606
SEC31B	-0.302855	16.7524	-1.65916	0.135462	0.999301	-4.41115
ITFG2	-0.173856	13.0475	-1.63874	0.135527	0.999301	-4.39675
SAT2	-0.96457	13.7962	-1.63792	0.135699	0.999301	-4.39708
EMB	0.266534	14.6681	1.63714	0.135864	0.999301	-4.39739
ACOX2	0.186089	13.8439	1.63656	0.135985	0.999301	-4.39761
ACOT9	-0.173643	16.316	-1.63646	0.136007	0.999301	-4.39765
CCSER2	-0.283159	13.2331	-1.63577	0.136153	0.999301	-4.39793
COPS8	-0.206078	13.4567	-1.63499	0.136317	0.999301	-4.39824
TUBB3	-0.236974	18.5422	-1.63485	0.136347	0.999301	-4.39829
HMGN4	-0.399659	16.8781	-1.63455	0.13641	0.999301	-4.39841
PPP2R5C	0.270686	11.594	1.63356	0.13662	0.999301	-4.3988
MACROH2A2	-0.181579	16.439	-1.63309	0.13672	0.999301	-4.39899
RAB6B	-0.223348	14.1485	-1.6328	0.136783	0.999301	-4.39911
SHANK3	-0.201027	12.0784	-1.6312	0.137121	0.999301	-4.39974
PQBP1	-0.287479	14.4417	-1.63066	0.137237	0.999301	-4.39996
PBLD	0.317449	13.5197	1.63017	0.137339	0.999301	-4.40015
IFT74	0.202965	12.3197	1.62984	0.137411	0.999301	-4.40028
ZCRB1	-0.207029	11.3611	-1.62942	0.137501	0.999301	-4.40045
BASP1	-0.320552	16.3335	-1.62887	0.137618	0.999301	-4.40066
TFPT	-0.295347	11.9511	-1.6279	0.137825	0.999301	-4.40105
C7	-0.527254	17.1227	-1.62675	0.13807	0.999301	-4.4015
ANAPC10	0.198523	13.199	1.62649	0.138126	0.999301	-4.40161
OLFML2A	-0.453932	16.1691	-1.62554	0.138328	0.999301	-4.40198
SNCA	-0.485674	16.6517	-1.62491	0.138464	0.999301	-4.40223
MLST8	-0.177669	14.1564	-1.62421	0.138615	0.999301	-4.40251
AKT1	0.235	12.9656	1.62419	0.138619	0.999301	-4.40252
TRIM24	0.203153	12.892	1.62348	0.13877	0.999301	-4.4028
DOCK10	0.199535	13.7054	1.62279	0.13892	0.999301	-4.40307
ATP5PB	-0.21672	17.6764	-1.62141	0.139217	0.999301	-4.40362
NELFB	-0.249823	11.62	-1.62122	0.139258	0.999301	-4.40369
LACTB	0.182092	14.4853	1.62079	0.13935	0.999301	-4.40386
MON1A	0.209855	16.7535	1.6205	0.139413	0.999301	-4.40398
KANK3	-0.224188	14.1063	-1.62047	0.139419	0.999301	-4.40399
APOE	-0.471009	19.7169	-1.61936	0.139659	0.999301	-4.40443
CATIP	-0.219182	13.3118	-1.61864	0.139815	0.999301	-4.40471
FARP1	0.289591	12.4241	1.61856	0.139832	0.999301	-4.40475
LHFPL6	0.290604	14.7815	1.61738	0.140087	0.999301	-4.40521
CHD1L	0.18336	12.1466	1.61653	0.140273	0.999301	-4.40555
LDB2	0.199909	11.9679	1.61503	0.140597	0.999301	-4.40614
HHATL	-0.398435	11.7503	-1.63441	0.140607	0.999301	-4.41961
ADGRA2	-0.341936	13.2139	-1.61483	0.140641	0.999301	-4.40622
SCRN1	-0.223999	17.4479	-1.61472	0.140665	0.999301	-4.40627
SRBD1	0.175487	13.9512	1.6136	0.140908	0.999301	-4.40671
DVL2	-0.173932	13.6743	-1.61073	0.141536	0.999301	-4.40784
NDUFS4	-0.177872	15.6193	-1.60991	0.141714	0.999301	-4.40816
ALDH1B1	0.238954	15.1195	1.60977	0.141745	0.999301	-4.40822
GIMAP1	-0.224883	15.5477	-1.60955	0.141794	0.999301	-4.40831
NPNT	0.249054	12.9051	1.60935	0.141837	0.999301	-4.40839
PPP1R14A	-0.532086	13.0915	-1.60907	0.141898	0.999301	-4.4085
BNIP3L	-0.355621	13.2088	-1.60659	0.142443	0.999301	-4.40948
SLC16A1	0.154248	15.2618	1.6059	0.142596	0.999301	-4.40975
TMEM35A	-0.443736	14.8784	-1.60276	0.143288	0.999301	-4.41099
FGD5	-0.490953	15.5385	-1.60226	0.143398	0.999301	-4.41119
FPR1	0.695451	14.0171	1.60057	0.143773	0.999301	-4.41185
PDE1B	0.278059	11.925	1.60018	0.143859	0.999301	-4.41201
DGLUCY	1.25831	15.5833	1.59947	0.144017	0.999301	-4.41229
OGFOD1	-0.222907	12.3552	-1.59912	0.144096	0.999301	-4.41243
RNF25	-0.156936	13.4062	-1.5991	0.144099	0.999301	-4.41243
EPPK1	-0.429166	15.8218	-1.59892	0.14414	0.999301	-4.41251
ATXN1	0.318089	11.9781	1.61731	0.144268	0.999301	-4.42544
DNAJC28	0.590029	10.9332	1.61713	0.144306	0.999301	-4.4255
LPIN2	-0.419001	12.6127	-1.59729	0.144503	0.999301	-4.41315
PSMA4	0.375838	18.075	1.59656	0.144665	0.999301	-4.41344
UBAP2L	-0.553756	14.04	-1.59653	0.144671	0.999301	-4.41345
QKI	-0.306936	13.9093	-1.59546	0.144911	0.999301	-4.41387
MRI1	-0.99706	14.4041	-1.59532	0.144941	0.999301	-4.41392
DHH	-0.251485	13.7778	-1.5949	0.145036	0.999301	-4.41409
TAB3	-0.145505	12.6009	-1.59379	0.145284	0.999301	-4.41453
TCF25	-0.155884	14.0539	-1.59312	0.145434	0.999301	-4.41479
SLC1A4	-0.274785	17.8308	-1.59276	0.145514	0.999301	-4.41493
HPS4	-0.225027	11.4956	-1.59186	0.145717	0.999301	-4.41529
GNAO1	-0.27728	15.0957	-1.59088	0.145936	0.999301	-4.41567
ARG2	-0.414243	13.5726	-1.59037	0.146051	0.999301	-4.41587
RAP1GAP2	-0.240623	12.9603	-1.58923	0.146309	0.999301	-4.41633
PPP1CA	-0.332692	16.0591	-1.58861	0.146448	0.999301	-4.41657
TSC1	0.193733	13.6813	1.58851	0.146472	0.999301	-4.41661
SLIT3	0.314795	12.3946	1.58715	0.146778	0.999301	-4.41714
ELAVL4	-0.319853	15.9381	-1.58417	0.147453	0.999301	-4.41832
RPL29	-0.56767	16.9949	-1.58388	0.147518	0.999301	-4.41843
SHARPIN	-0.304196	11.4217	-1.58384	0.147527	0.999301	-4.41845
ERF	-0.237892	13.0036	-1.58347	0.147611	0.999301	-4.41859
HBG2	0.740163	14.0895	1.58332	0.147645	0.999301	-4.41865
INSR	-0.570397	12.681	-1.5821	0.147923	0.999301	-4.41913
ME2	0.219937	16.7372	1.58208	0.147927	0.999301	-4.41914
POLG	-0.175921	12.9343	-1.58112	0.148145	0.999301	-4.41951
SVEP1	0.319329	12.9239	1.57964	0.148484	0.999301	-4.4201
SHMT1	0.308057	16.1869	1.57947	0.148522	0.999301	-4.42017
RCAN1	0.167326	13.9384	1.57845	0.148755	0.999301	-4.42057
S100A4	-0.496573	17.9744	-1.57842	0.148762	0.999301	-4.42058
PCM1	-0.133241	14.3896	-1.57839	0.148768	0.999301	-4.42059
AHSG	-0.604411	18.3404	-1.57776	0.148914	0.999301	-4.42084
PRDX5	-0.19863	19.4829	-1.57669	0.149157	0.999301	-4.42126
CEP290	-0.187472	16.8875	-1.57659	0.149181	0.999301	-4.4213
SEPHS2	-0.201039	12.6982	-1.57579	0.149364	0.999301	-4.42161
S100A13	-0.303193	17.1876	-1.57522	0.149497	0.999301	-4.42184
TF	-0.471128	21.7421	-1.5739	0.1498	0.999301	-4.42236
UBXN2A	-0.412258	10.4329	-1.59211	0.149821	0.999301	-4.43403
EWSR1	-0.270178	18.2294	-1.57366	0.149854	0.999301	-4.42245
MRPL12	-0.379872	14.4442	-1.57325	0.149948	0.999301	-4.42261
RTN4IP1	-0.254682	13.3415	-1.57293	0.150022	0.999301	-4.42274
TJP2	-0.171649	15.7072	-1.57288	0.150033	0.999301	-4.42275
SYNM	-0.225157	16.1031	-1.57246	0.150131	0.999301	-4.42292
HNRNPR	-0.156229	14.4862	-1.57241	0.150142	0.999301	-4.42294
SLC23A3	-0.236657	16.0011	-1.57221	0.150188	0.999301	-4.42302
PPIL3	-0.740756	14.5541	-1.57216	0.1502	0.999301	-4.42304
TNXB	0.482185	18.691	1.57204	0.150228	0.999301	-4.42309
GZMK	0.460961	14.1882	1.57093	0.150485	0.999301	-4.42352
ERFL	0.882577	14.3868	1.56894	0.150943	0.999301	-4.4243
CEND1	-0.432552	16.4818	-1.56894	0.150944	0.999301	-4.4243
CSNK1A1	0.178102	15.5819	1.56836	0.15108	0.999301	-4.42453
SNX24	0.271574	11.7041	1.56785	0.151197	0.999301	-4.42473
RNF114	-0.408348	13.454	-1.56773	0.151225	0.999301	-4.42478
TMEM38A	-0.261487	15.276	-1.5674	0.151301	0.999301	-4.42491
PNMA8B	-0.292461	11.4867	-1.56733	0.151318	0.999301	-4.42494
PCTP	0.178029	14.8659	1.56655	0.151498	0.999301	-4.42524
COMMD8	-0.257393	13.601	-1.56525	0.151802	0.999301	-4.42575
C3	-0.738592	21.4728	-1.56479	0.151909	0.999301	-4.42593
PACSIN3	-0.20165	15.6622	-1.56442	0.151996	0.999301	-4.42608
ASNS	0.180861	16.1664	1.56306	0.152313	0.999301	-4.42661
TMEM109	-0.193339	18.0238	-1.56195	0.152571	0.999301	-4.42704
CD163	0.50967	16.8642	1.56184	0.152597	0.999301	-4.42709
PCOLCE	0.505684	16.3503	1.56138	0.152705	0.999301	-4.42727
UBE2A	-0.211942	14.3231	-1.56113	0.152764	0.999301	-4.42737
SPATS2L	-0.355639	13.6218	-1.5604	0.152936	0.999301	-4.42765
DVL1	0.464706	8.82986	1.57825	0.152955	0.999301	-4.43873
TRIQK	-0.177275	16.123	-1.56028	0.152963	0.999301	-4.4277
MAGOH	0.287898	14.4834	1.56018	0.152987	0.999301	-4.42774
ABCA6	-0.197362	15.4056	-1.55907	0.153247	0.999301	-4.42817
PIEZO1	0.192491	12.8279	1.55895	0.153275	0.999301	-4.42822
ENOSF1	-0.427035	13.0759	-1.55849	0.153384	0.999301	-4.4284
PGRMC2	-0.169366	15.5498	-1.55775	0.153558	0.999301	-4.42869
MBLAC1	-0.211232	12.9387	-1.55608	0.153949	0.999301	-4.42934
FKBP10	0.277235	16.2264	1.55526	0.154144	0.999301	-4.42967
CALHM2	0.248772	14.5319	1.55217	0.154876	0.999301	-4.43088
N4BP2L1	0.276494	12.5308	1.55187	0.154946	0.999301	-4.43099
NXT2	-0.270438	11.585	-1.55114	0.155119	0.999301	-4.43128
FNDC3A	0.338295	13.1919	1.5506	0.155247	0.999301	-4.43149
SPON1	0.204971	15.5379	1.55052	0.155266	0.999301	-4.43152
GTF3C3	0.156643	14.0309	1.54977	0.155445	0.999301	-4.43182
DHX40	-0.23628	11.6265	-1.54939	0.155536	0.999301	-4.43197
MLH1	0.146995	12.1604	1.54931	0.155554	0.999301	-4.432
MRGPRE	-0.378698	12.9502	-1.54925	0.155569	0.999301	-4.43202
COL5A2	0.385989	16.1433	1.54888	0.155656	0.999301	-4.43216
MBNL1	-0.344568	10.7599	-1.54694	0.156119	0.999301	-4.43292
PRRC2B	-0.291636	12.0869	-1.5464	0.156247	0.999301	-4.43313
EFR3A	-0.166813	13.3244	-1.54604	0.156335	0.999301	-4.43328
ZCCHC24	0.218361	14.0235	1.5458	0.15639	0.999301	-4.43337
KANK1	-0.172531	14.1808	-1.54524	0.156525	0.999301	-4.43359
ARHGAP39	0.237152	11.7149	1.5452	0.156534	0.999301	-4.4336
PLCD4	-0.266975	14.2206	-1.54452	0.156698	0.999301	-4.43387
ISG15	-0.67789	16.7982	-1.54414	0.156788	0.999301	-4.43402
HINT3	-0.174961	14.4999	-1.54247	0.157191	0.999301	-4.43467
SLC25A16	0.30927	13.6743	1.54121	0.157492	0.999301	-4.43516
MICALL1	-0.433855	13.1204	-1.54032	0.157707	0.999301	-4.43551
ITGA10	0.447963	12.5145	1.53955	0.157892	0.999301	-4.43581
WDR5	0.170665	15.4013	1.53946	0.157915	0.999301	-4.43585
SMCO3	-0.606201	11.0323	-1.55623	0.15806	0.999301	-4.4462
EDEM2	0.170771	12.7277	1.53835	0.158181	0.999301	-4.43628
MGST3	-0.270123	17.8116	-1.53802	0.158262	0.999301	-4.43641
RBM42	-0.32428	11.9493	-1.53796	0.158277	0.999301	-4.43643
ANG	0.670881	15.4681	1.53753	0.158381	0.999301	-4.4366
PCBP4	-0.230235	16.652	-1.53738	0.158418	0.999301	-4.43666
PLXNA2	-0.19003	13.5507	-1.53718	0.158465	0.999301	-4.43674
IGSF1	-0.388524	12.9925	-1.53712	0.15848	0.999301	-4.43676
MSH3	-0.164336	13.1399	-1.53711	0.158483	0.999301	-4.43677
PREX1	0.158541	14.7705	1.537	0.158509	0.999301	-4.43681
SLC26A2	0.599699	12.2204	1.5363	0.158678	0.999301	-4.43708
CLU	-0.522348	19.9875	-1.53463	0.159084	0.999301	-4.43773
ZFP36L2	-0.29689	11.7725	-1.53226	0.15966	0.999301	-4.43866
UHRF1BP1L	0.170471	13.3145	1.5322	0.159674	0.999301	-4.43868
HSP90AA1	-0.35412	15.9145	-1.52997	0.160217	0.999301	-4.43955
SRRM2	-0.149098	15.8357	-1.52979	0.160261	0.999301	-4.43962
FLT1	-0.15979	12.7782	-1.52912	0.160427	0.999301	-4.43988
NKIRAS1	-0.196174	12.9854	-1.52898	0.160459	0.999301	-4.43993
LURAP1	-0.224677	12.1166	-1.52855	0.160564	0.999301	-4.4401
R3HCC1L	-0.294052	12.2441	-1.52802	0.160694	0.999301	-4.44031
BBX	-0.264667	12.6664	-1.5278	0.160748	0.999301	-4.44039
SRPX2	0.295646	17.1117	1.52748	0.160827	0.999301	-4.44052
POLD2	0.168997	13.0192	1.52605	0.161178	0.999301	-4.44108
EML1	-0.159691	15.0092	-1.52546	0.161322	0.999301	-4.4413
FAM174A	-0.262686	14.0531	-1.52432	0.161603	0.999301	-4.44175
MYO1C	-0.24887	17.2792	-1.52406	0.161667	0.999301	-4.44185
CRELD2	0.282425	14.5436	1.52393	0.161698	0.999301	-4.4419
ATP11B	0.259491	11.5592	1.52352	0.161801	0.999301	-4.44206
G3BP2	-0.266887	17.0224	-1.52326	0.161866	0.999301	-4.44216
PRKG1	-0.164211	15.8491	-1.52279	0.16198	0.999301	-4.44234
AKAP12	-0.266503	17.2486	-1.52276	0.161989	0.999301	-4.44236
TMEM242	-0.359514	11.7807	-1.52234	0.162091	0.999301	-4.44252
CWC15	-0.345224	13.8492	-1.52191	0.162197	0.999301	-4.44269
SYMPK	0.14311	14.1066	1.52182	0.16222	0.999301	-4.44272
PRRC2A	-0.296666	14.6288	-1.52121	0.16237	0.999301	-4.44296
SERPINA3	-0.424879	21.6821	-1.52075	0.162485	0.999301	-4.44314
NDUFA6	-0.234912	14.8609	-1.5204	0.162571	0.999301	-4.44328
PPP1R12A	-0.302883	15.5432	-1.51966	0.162753	0.999301	-4.44356
WIPF1	-0.417133	13.0293	-1.51961	0.162767	0.999301	-4.44358
TSPYL5	-0.16466	13.5912	-1.51899	0.162919	0.999301	-4.44382
F10	-0.537517	16.6454	-1.51842	0.163061	0.999301	-4.44404
TBL1X	0.169991	14.443	1.51835	0.16308	0.999301	-4.44407
CENPB	0.248381	11.5252	1.51754	0.16328	0.999301	-4.44439
GPRASP2	-0.224241	13.8244	-1.51725	0.163352	0.999301	-4.4445
RHBDF1	-0.240742	15.0953	-1.51708	0.163395	0.999301	-4.44457
ZSWIM8	0.146478	15.4431	1.51498	0.163918	0.999301	-4.44538
GSN	-0.19569	17.897	-1.51398	0.164167	0.999301	-4.44577
LIMD2	-0.502612	12.8281	-1.51336	0.164322	0.999301	-4.44601
UAP1L1	0.225551	14.4567	1.51179	0.164715	0.999301	-4.44662
GZMA	0.568037	11.441	1.51118	0.164866	0.999301	-4.44686
ADAMTS2	-0.493337	14.1455	-1.51052	0.165033	0.999301	-4.44712
CPSF3	0.142119	13.8395	1.50876	0.165475	0.999301	-4.4478
HMG20A	-0.157532	12.9505	-1.50868	0.165493	0.999301	-4.44783
AFF4	-0.18404	12.0782	-1.50823	0.165607	0.999301	-4.448
MAP7	-0.231751	14.7511	-1.50808	0.165645	0.999301	-4.44806
NUDT14	-0.233523	14.659	-1.5046	0.166522	0.999301	-4.44941
TMED4	-0.209587	14.5843	-1.50421	0.166622	0.999301	-4.44957
NOLC1	-0.166203	14.9539	-1.50419	0.166627	0.999301	-4.44957
ITPA	-0.215448	13.8232	-1.50312	0.166897	0.999301	-4.44999
MAFG	-0.183223	13.4688	-1.49944	0.167831	0.999301	-4.45141
AIP	-0.205517	16.0817	-1.4988	0.167995	0.999301	-4.45166
GDI2	0.181715	18.2905	1.49863	0.168039	0.999301	-4.45173
NCBP1	0.159908	15.2384	1.49663	0.168547	0.999301	-4.4525
REG1A	0.818494	13.2739	1.51114	0.168996	0.999301	-4.46143
CPLX2	-0.457926	15.2002	-1.49324	0.169415	0.999301	-4.45381
URGCP	-0.215195	11.9215	-1.49218	0.169688	0.999301	-4.45422
DPAGT1	0.211283	13.9068	1.49211	0.169705	0.999301	-4.45425
KBTBD6	-0.224247	13.2505	-1.49201	0.169733	0.999301	-4.45429
PACSIN1	-0.33547	14.0256	-1.4917	0.169811	0.999301	-4.45441
AQP1	0.382873	14.4249	1.49121	0.169937	0.999301	-4.4546
LAMTOR3	0.180862	16.9652	1.49048	0.170126	0.999301	-4.45488
RAMP3	-0.325111	11.9529	-1.50634	0.170199	0.999301	-4.46305
MPC2	0.185323	15.9461	1.49008	0.170229	0.999301	-4.45504
FIP1L1	0.431917	11.7794	1.50608	0.170266	0.999301	-4.46314
UBL4A	-0.257472	14.7317	-1.48953	0.170369	0.999301	-4.45525
SLC1A5	0.282375	15.7581	1.48837	0.170671	0.999301	-4.4557
EPHX1	-0.225082	20.0823	-1.48815	0.170727	0.999301	-4.45578
MYO9A	-0.312697	13.5897	-1.48619	0.171233	0.999301	-4.45654
MIF	-0.327686	19.0224	-1.48617	0.171238	0.999301	-4.45654
RBM27	-0.2662	12.9616	-1.48582	0.171331	0.999301	-4.45668
UBQLN2	-0.169648	14.9279	-1.48567	0.171369	0.999301	-4.45674
F2	-0.628319	18.0807	-1.48538	0.171444	0.999301	-4.45685
CCNK	0.167751	14.6155	1.48379	0.171857	0.999301	-4.45747
FUCA2	-0.317147	14.89	-1.48356	0.171916	0.999301	-4.45755
HRAS	0.132743	16.1703	1.48321	0.172008	0.999301	-4.45769
CNNM4	0.164448	12.5876	1.4831	0.172035	0.999301	-4.45773
MST1	-0.518792	14.9431	-1.4829	0.172088	0.999301	-4.45781
ZNF512	-0.361448	14.6395	-1.48166	0.172411	0.999301	-4.45829
XPA	-0.259387	12.4571	-1.48062	0.172681	0.999301	-4.45869
MRPL54	-0.314548	15.0564	-1.48044	0.172729	0.999301	-4.45876
MPC1	0.257435	13.7429	1.47963	0.172942	0.999301	-4.45907
GLCCI1	-0.338732	12.7434	-1.47635	0.173799	0.999301	-4.46033
GCLM	-0.177624	15.8683	-1.47514	0.174118	0.999301	-4.4608
MRPS24	0.442374	14.4391	1.47466	0.174243	0.999301	-4.46099
GRIK3	0.224458	14.2402	1.47266	0.174771	0.999301	-4.46176
KRAS	0.294475	12.7374	1.47138	0.175109	0.999301	-4.46225
FGF1	-0.366011	17.967	-1.47131	0.175127	0.999301	-4.46228
GC	-0.64584	19.7741	-1.47096	0.175219	0.999301	-4.46241
ABL2	-0.142255	12.4776	-1.47073	0.175279	0.999301	-4.4625
ATF7IP	0.299122	15.4285	1.4706	0.175314	0.999301	-4.46255
MGP	-0.482755	16.5209	-1.46985	0.175513	0.999301	-4.46284
DPH6	0.287899	11.5474	1.46947	0.175613	0.999301	-4.46299
EFNB1	-0.232515	16.323	-1.46947	0.175614	0.999301	-4.46299
TRAPPC3	0.246964	12.2423	1.48489	0.17567	0.999301	-4.47025
SMG6	0.153172	13.026	1.46866	0.175828	0.999301	-4.4633
GRAMD2B	0.35514	10.8054	1.46822	0.175944	0.999301	-4.46346
MAPT	-0.576339	14.3069	-1.46756	0.176119	0.999301	-4.46372
HDGFL2	-0.141581	16.0674	-1.467	0.176268	0.999301	-4.46393
AAMP	-0.1293	13.8681	-1.46556	0.176653	0.999301	-4.46449
RALB	-0.205022	15.1719	-1.46488	0.176834	0.999301	-4.46475
CPT1C	-0.718742	12.2949	-1.46424	0.177002	0.999301	-4.46499
BST1	0.358922	15.9851	1.46394	0.177085	0.999301	-4.46511
CERS2	0.194229	15.8725	1.46382	0.177114	0.999301	-4.46516
UTP20	0.174349	13.6654	1.463	0.177335	0.999301	-4.46547
SEC61B	-0.187172	16.4283	-1.46277	0.177395	0.999301	-4.46556
HPS5	0.169523	13.3617	1.46249	0.17747	0.999301	-4.46567
WDR48	-0.161432	14.4722	-1.46239	0.177496	0.999301	-4.46571
FCHSD2	0.177078	13.4765	1.46232	0.177515	0.999301	-4.46573
ME1	-0.190793	18.0407	-1.46209	0.177576	0.999301	-4.46582
PLK1	0.306191	13.4715	1.46161	0.177707	0.999301	-4.46601
RPL38	-0.232842	16.2067	-1.45941	0.178295	0.999301	-4.46685
MTMR1	-0.143576	13.9814	-1.459	0.178405	0.999301	-4.46701
DUSP12	-0.199937	13.4343	-1.45835	0.17858	0.999301	-4.46726
C5orf51	0.163987	13.3458	1.45824	0.178611	0.999301	-4.4673
NCOA6	-0.449093	11.9641	-1.45785	0.178714	0.999301	-4.46745
TMED2	-0.178315	17.1502	-1.45673	0.179015	0.999301	-4.46788
CISD3	0.281917	13.1321	1.45666	0.179034	0.999301	-4.46791
SLC38A7	-0.30478	13.5281	-1.45564	0.179309	0.999301	-4.4683
CASP8	0.222438	14.822	1.45491	0.179508	0.999301	-4.46858
MRGBP	-0.187728	13.8195	-1.45461	0.179587	0.999301	-4.46869
TTC7A	0.202642	12.8354	1.46962	0.17966	0.999301	-4.47537
PJA1	-0.4266	13.6826	-1.45425	0.179685	0.999301	-4.46883
PTPRE	-0.310606	13.1489	-1.4541	0.179726	0.999301	-4.46889
UBE2I	-0.208718	16.7203	-1.45354	0.179876	0.999301	-4.4691
ACTN4	-0.191316	19.1605	-1.45339	0.179916	0.999301	-4.46916
TMED5	0.17619	16.0513	1.45316	0.179979	0.999301	-4.46925
PNMA1	-0.186938	12.4878	-1.45314	0.179985	0.999301	-4.46926
PTPRM	0.237567	11.5268	1.45248	0.180163	0.999301	-4.46951
POLRMT	-0.202237	13.334	-1.45218	0.180244	0.999301	-4.46962
CHCHD6	-0.222316	15.254	-1.45139	0.18046	0.999301	-4.46993
RGS10	-0.304351	13.3967	-1.45078	0.180624	0.999301	-4.47016
CPVL	0.413654	16.5398	1.44934	0.181016	0.999301	-4.47071
JMJD7	0.146566	13.5806	1.44924	0.181043	0.999301	-4.47075
PHLDB2	-0.241153	13.7988	-1.44848	0.18125	0.999301	-4.47104
TIMP1	0.820991	15.7454	1.44821	0.181322	0.999301	-4.47114
CEP97	0.144023	13.1038	1.44643	0.181809	0.999301	-4.47183
LIPE	-0.228294	13.4286	-1.44385	0.182513	0.999301	-4.47281
RUFY3	-0.224127	14.4417	-1.44366	0.182565	0.999301	-4.47289
LTV1	0.246619	13.0901	1.4435	0.18261	0.999301	-4.47295
CORO2B	-0.244854	15.162	-1.4434	0.182638	0.999301	-4.47299
SRXN1	-0.304837	13.5397	-1.44259	0.182859	0.999301	-4.4733
AFDN	-0.217047	14.1605	-1.44101	0.183294	0.999301	-4.4739
FUT11	0.161336	11.3378	1.43948	0.183714	0.999301	-4.47448
PRKD1	0.175263	14.465	1.43932	0.183759	0.999301	-4.47455
RCN2	-0.861462	15.2226	-1.4386	0.183956	0.999301	-4.47482
PDLIM2	-0.526588	15.6285	-1.43832	0.184034	0.999301	-4.47493
DRG2	0.142002	15.1503	1.43827	0.184047	0.999301	-4.47495
RETN	1.12529	13.0857	1.43793	0.184142	0.999301	-4.47508
CSNK1D	-0.492386	13.8188	-1.43771	0.184202	0.999301	-4.47516
TRIP12	0.134844	14.2215	1.43684	0.184442	0.999301	-4.47549
RPL15	-0.402324	19.0872	-1.43679	0.184457	0.999301	-4.47551
SPP2	-0.447001	10.978	-1.43388	0.185262	0.999301	-4.47662
ZNF185	-0.439567	12.6136	-1.43182	0.185835	0.999301	-4.47741
RRP8	0.259875	12.6241	1.43172	0.185862	0.999301	-4.47745
SIDT2	-0.167403	13.6212	-1.43161	0.185892	0.999301	-4.47749
EMC4	-0.186992	15.5975	-1.43137	0.185959	0.999301	-4.47758
JMJD6	0.207329	12.9863	1.43027	0.186267	0.999301	-4.478
PDE3A	-0.190561	12.8009	-1.42914	0.18658	0.999301	-4.47843
RPL19	-0.36172	18.1798	-1.42891	0.186644	0.999301	-4.47852
INTS10	0.182126	13.7334	1.4289	0.186649	0.999301	-4.47852
NOC4L	0.19924	12.4463	1.42877	0.186685	0.999301	-4.47857
SYNRG	-0.230249	13.409	-1.42835	0.186802	0.999301	-4.47873
POGK	0.442393	10.6449	1.4282	0.186845	0.999301	-4.47879
ADGRE5	0.162216	15.0162	1.4277	0.186983	0.999301	-4.47898
DHRS3	0.427173	14.6073	1.4276	0.187013	0.999301	-4.47902
MKNK1	0.308135	11.6817	1.4271	0.187153	0.999301	-4.47921
LMBRD2	0.146486	13.9256	1.42564	0.18756	0.999301	-4.47976
ECI1	-0.172668	16.9175	-1.42443	0.1879	0.999301	-4.48022
PLPP3	0.167321	16.8813	1.42375	0.188092	0.999301	-4.48048
PCCA	-0.181021	14.7935	-1.42374	0.188095	0.999301	-4.48049
MICU2	0.162744	12.5905	1.42318	0.188252	0.999301	-4.4807
COX6C	-0.557962	15.9651	-1.42295	0.188316	0.999301	-4.48079
ITGA2	0.239112	16.8002	1.42261	0.188413	0.999301	-4.48092
AKAP1	-0.243315	13.4902	-1.42239	0.188474	0.999301	-4.481
OAT	-0.234073	17.1978	-1.42161	0.188695	0.999301	-4.4813
TMED1	-0.346647	14.8333	-1.42134	0.18877	0.999301	-4.4814
PIAS1	0.252821	13.3822	1.42114	0.188828	0.999301	-4.48148
KIAA2013	0.218646	14.0604	1.42108	0.188843	0.999301	-4.4815
CDH1	-0.216555	17.2392	-1.42101	0.188864	0.999301	-4.48152
CDC23	0.183041	13.7519	1.42093	0.188887	0.999301	-4.48156
SEPSECS	0.143887	14.156	1.42064	0.188967	0.999301	-4.48166
DPM3	-0.23123	14.9234	-1.42063	0.18897	0.999301	-4.48167
NEIL2	-0.247886	12.2164	-1.42022	0.189085	0.999301	-4.48182
CD109	-0.229483	14.8545	-1.42014	0.189109	0.999301	-4.48186
IFI44	-0.967947	13.516	-1.41991	0.189175	0.999301	-4.48194
PIGG	-0.191299	13.1124	-1.41961	0.189258	0.999301	-4.48206
AFAP1L2	-0.2129	16.7144	-1.41866	0.189528	0.999301	-4.48242
EIF4ENIF1	-0.23504	13.4752	-1.41827	0.189638	0.999301	-4.48257
PROS1	-0.409937	15.8148	-1.41822	0.189653	0.999301	-4.48259
INPP5K	-0.143305	14.2255	-1.41767	0.189807	0.999301	-4.48279
RGP1	0.188621	12.751	1.4164	0.190167	0.999301	-4.48327
MAPKAP1	-0.144879	13.2253	-1.41587	0.190318	0.999301	-4.48348
PPAN	0.222984	12.96	1.41573	0.190358	0.999301	-4.48353
EBF1	-0.1991	13.3857	-1.41507	0.190544	0.999301	-4.48378
MVK	0.190351	15.5233	1.41431	0.19076	0.999301	-4.48407
CYTH2	-0.164687	12.7488	-1.41343	0.191011	0.999301	-4.4844
VAT1	-0.153287	18.3628	-1.41313	0.191097	0.999301	-4.48452
ATAT1	-0.15282	14.0408	-1.41234	0.191322	0.999301	-4.48482
PPBP	0.550551	12.4054	1.42645	0.191377	0.999301	-4.48975
SERINC5	-0.249173	15.3742	-1.41211	0.191388	0.999301	-4.4849
EEF1G	-0.239785	20.3906	-1.41097	0.191714	0.999301	-4.48534
IGHG3	0.741548	17.4502	1.41081	0.191759	0.999301	-4.4854
SQSTM1	-0.195068	16.2707	-1.41079	0.191765	0.999301	-4.4854
RPL13	-0.21858	19.297	-1.41009	0.191967	0.999301	-4.48567
NDUFAF6	0.185889	13.259	1.40957	0.192116	0.999301	-4.48587
MFF	-0.212466	14.5429	-1.40933	0.192182	0.999301	-4.48596
POTEI	-0.443326	21.5686	-1.40831	0.192474	0.999301	-4.48634
ATXN2	0.195884	14.1286	1.40795	0.192578	0.999301	-4.48648
RPS15A	-0.226851	18.8048	-1.40788	0.192599	0.999301	-4.48651
CHCHD1	-0.329953	12.9473	-1.40734	0.192755	0.999301	-4.48671
SCARA3	0.369163	12.0377	1.40663	0.192959	0.999301	-4.48698
HTRA1	-0.314946	14.8641	-1.40652	0.19299	0.999301	-4.48702
COL6A1	0.324449	20.9727	1.40593	0.193159	0.999301	-4.48725
TBC1D10A	-0.234701	12.4282	-1.40517	0.193378	0.999301	-4.48753
ZC3H15	-0.158276	14.1808	-1.40501	0.193425	0.999301	-4.4876
DPY19L1	0.168755	14.3207	1.40438	0.193606	0.999301	-4.48783
HDHD3	-0.162957	15.6202	-1.40437	0.193607	0.999301	-4.48784
SV2C	0.22946	12.4674	1.41715	0.193987	0.999301	-4.49283
FBP2	0.490147	14.7356	1.403	0.194003	0.999301	-4.48835
IRAK3	0.227714	11.5193	1.4026	0.19412	0.999301	-4.48851
GSTT1	-0.981091	15.9657	-1.40248	0.194154	0.999301	-4.48855
MIX23	-0.379731	12.7137	-1.40244	0.194165	0.999301	-4.48857
COX7A2L	-0.281709	14.9061	-1.40222	0.194227	0.999301	-4.48865
CRTAC1	-0.150302	14.2358	-1.40173	0.194369	0.999301	-4.48883
TMED3	0.211399	14.0868	1.40139	0.194468	0.999301	-4.48896
ABCC1	-0.16629	12.2657	-1.40132	0.194487	0.999301	-4.48899
POMK	-0.308543	13.1276	-1.401	0.19458	0.999301	-4.48911
EMC10	-0.167583	14.888	-1.40097	0.194591	0.999301	-4.48912
TAF2	0.348021	11.557	1.40056	0.194708	0.999301	-4.48928
RAB18	-0.235178	15.5393	-1.39862	0.195271	0.999301	-4.49001
ACP1	-0.222869	15.6938	-1.39854	0.195295	0.999301	-4.49004
MCEE	-0.321548	14.3053	-1.39782	0.195504	0.999301	-4.49031
EFEMP2	0.294666	16.0431	1.39773	0.195529	0.999301	-4.49035
SOX2	-0.271945	13.7477	-1.39762	0.195563	0.999301	-4.49039
CCNDBP1	-0.275081	11.9903	-1.39712	0.195706	0.999301	-4.49058
NFATC1	-0.149519	14.6565	-1.39698	0.195747	0.999301	-4.49063
GDE1	-0.164961	15.1247	-1.39681	0.195797	0.999301	-4.49069
LMAN2L	-0.245124	16.0266	-1.39597	0.196042	0.999301	-4.49101
MIPOL1	-0.649296	13.9012	-1.39555	0.196165	0.999301	-4.49117
TYRO3	0.22132	12.8464	1.39546	0.196191	0.999301	-4.49121
STEAP3	0.334706	15.4417	1.3954	0.196207	0.999301	-4.49123
POLR1D	0.269612	13.8517	1.39414	0.196576	0.999301	-4.4917
TRIR	-0.334526	14.7041	-1.3935	0.196762	0.999301	-4.49194
FNBP4	-0.206685	12.3165	-1.39286	0.196949	0.999301	-4.49218
OGN	0.340388	22.1327	1.39208	0.197178	0.999301	-4.49248
EPHX2	0.157876	15.3945	1.39146	0.197359	0.999301	-4.49271
SAA4	-0.681668	18.3987	-1.39138	0.197382	0.999301	-4.49274
PFKFB4	0.253567	12.5794	1.39058	0.197616	0.999301	-4.49304
LSM14B	-0.203986	14.1222	-1.39009	0.197761	0.999301	-4.49323
PROSER2	-0.447097	12.0801	-1.40386	0.19777	0.999301	-4.49722
RAB11FIP1	-0.279953	13.7624	-1.38845	0.198244	0.999301	-4.49385
ALS2	0.128393	13.7244	1.3883	0.198286	0.999301	-4.4939
RPH3A	-0.2999	14.1545	-1.38791	0.198403	0.999301	-4.49405
SEC11C	-0.149107	16.0195	-1.38736	0.198564	0.999301	-4.49426
ATG16L1	0.172049	12.8838	1.3864	0.198848	0.999301	-4.49462
PON1	-0.382084	15.6416	-1.38573	0.199044	0.999301	-4.49487
SERPINC1	-0.474537	19.8476	-1.38563	0.199074	0.999301	-4.49491
REM1	0.204374	12.0138	1.38555	0.199096	0.999301	-4.49494
PIN1	-0.161129	16.5161	-1.38541	0.199138	0.999301	-4.49499
CNN3	-0.290661	17.8411	-1.38412	0.19952	0.999301	-4.49548
PDGFRB	0.198079	15.2885	1.38377	0.199623	0.999301	-4.49561
AFAP1L1	-0.340248	13.6669	-1.38341	0.199731	0.999301	-4.49575
SCAF8	-0.182632	12.6897	-1.38333	0.199754	0.999301	-4.49578
ACOT13	-0.188884	17.1342	-1.38311	0.19982	0.999301	-4.49586
TIMM13	-0.326566	13.1067	-1.38215	0.200103	0.999301	-4.49622
RBM3	-0.203061	15.2203	-1.38213	0.200109	0.999301	-4.49623
PLEKHA4	-0.272617	13.9521	-1.38191	0.200176	0.999301	-4.49631
C12orf4	-0.194845	12.8847	-1.38174	0.200225	0.999301	-4.49637
BORCS5	-0.240797	14.0581	-1.38147	0.200306	0.999301	-4.49648
PSAP	-0.277905	19.8268	-1.38106	0.200428	0.999301	-4.49663
TEX10	0.135968	14.2582	1.38047	0.200603	0.999301	-4.49685
KLHL26	0.180041	13.2494	1.38022	0.200676	0.999301	-4.49694
QPCTL	-0.172877	13.9137	-1.37983	0.200793	0.999301	-4.49709
IRF2BPL	-0.204323	12.9538	-1.37951	0.200888	0.999301	-4.49721
AIFM2	0.146001	14.1672	1.37901	0.201038	0.999301	-4.4974
GNL3	-0.169207	13.9214	-1.37878	0.201106	0.999301	-4.49749
ADAMTSL5	0.359982	16.3469	1.37786	0.201378	0.999301	-4.49783
SNX27	-0.140923	15.8505	-1.37769	0.20143	0.999301	-4.4979
HP	-0.680082	21.715	-1.3761	0.201905	0.999301	-4.49849
TPM4	-0.276963	20.9892	-1.3759	0.201965	0.999301	-4.49857
IP6K1	0.168034	14.2606	1.37573	0.202016	0.999301	-4.49863
METAP2	-0.262871	14.0531	-1.37557	0.202064	0.999301	-4.49869
PLEKHD1	-0.267295	12.5785	-1.37545	0.202097	0.999301	-4.49874
C6orf47	0.187198	14.0359	1.37475	0.202308	0.999301	-4.499
PEDS1	0.176772	14.1506	1.37472	0.202317	0.999301	-4.49901
CNTF	-0.415172	14.6704	-1.38816	0.202323	0.999301	-4.50239
HOGA1	-0.400728	12.2685	-1.37326	0.202753	0.999301	-4.49956
SREBF1	-0.276534	12.0738	-1.37238	0.203019	0.999301	-4.49989
TTC33	-0.327585	12.4193	-1.37209	0.203106	0.999301	-4.5
SMCR8	0.214259	11.8879	1.37114	0.203391	0.999301	-4.50035
UBE2Q1	0.216196	13.5978	1.36905	0.204019	0.999301	-4.50114
TUBGCP6	-0.132184	13.0987	-1.36875	0.20411	0.999301	-4.50125
HDAC3	-0.233212	12.1513	-1.36848	0.204193	0.999301	-4.50135
COL1A1	0.354219	20.4899	1.36837	0.204224	0.999301	-4.50139
RPL32	-0.502115	15.7142	-1.36773	0.204417	0.999301	-4.50163
ACOT11	0.30816	12.5526	1.36721	0.204574	0.999301	-4.50182
HDAC10	-0.513127	10.8036	-1.36655	0.204774	0.999301	-4.50207
TMEM160	-0.17075	15.5376	-1.36635	0.204836	0.999301	-4.50215
CAST	-0.275162	18.3979	-1.3662	0.204881	0.999301	-4.5022
HSPE1	-0.164338	20.3142	-1.36519	0.205185	0.999301	-4.50258
FGD2	0.27792	13.5508	1.36513	0.205206	0.999301	-4.50261
TMEM63B	-0.275338	14.4262	-1.36459	0.205367	0.999301	-4.5028
GPN3	0.243045	11.8396	1.36416	0.205499	0.999301	-4.50297
NLGN4X	0.408687	11.6705	1.36284	0.205898	0.999301	-4.50346
OLFML1	0.414989	18.7959	1.36266	0.205954	0.999301	-4.50353
SCAPER	-0.24396	13.1068	-1.3612	0.206398	0.999301	-4.50407
CELF4	0.169722	13.3137	1.36026	0.206684	0.999301	-4.50443
SNRPC	-0.253607	13.7955	-1.35993	0.206786	0.999301	-4.50455
CASP10	0.269791	12.0925	1.35875	0.207144	0.999301	-4.50499
VSTM4	-0.36763	10.914	-1.35837	0.20726	0.999301	-4.50513
SERPINA5	-0.394584	15.228	-1.35814	0.207333	0.999301	-4.50522
CLEC4A	-0.205917	11.1541	-1.35721	0.207615	0.999301	-4.50556
STON1	0.292084	14.7713	1.35718	0.207623	0.999301	-4.50557
IL1RAPL1	-0.186409	13.2517	-1.35648	0.207838	0.999301	-4.50584
CSTF3	0.120682	14.7808	1.35355	0.208738	0.999301	-4.50693
MDN1	0.141201	12.95	1.3527	0.208999	0.999301	-4.50725
ROMO1	0.252763	13.8567	1.36535	0.209102	0.999301	-4.50987
TYW5	0.17833	13.5078	1.35232	0.209118	0.999301	-4.50739
INTS11	0.153288	13.8699	1.35199	0.209219	0.999301	-4.50751
FAM83F	-0.219903	12.8639	-1.3519	0.209244	0.999301	-4.50754
NADK	0.255816	12.6345	1.35187	0.209256	0.999301	-4.50756
SLC25A35	-0.117642	13.3197	-1.35153	0.20936	0.999301	-4.50768
NR2F1	0.192559	11.7373	1.35133	0.209422	0.999301	-4.50776
PDE1A	-0.377138	13.3274	-1.35069	0.209618	0.999301	-4.508
TPD52L1	-0.255905	12.9313	-1.3502	0.20977	0.999301	-4.50818
APLP2	-0.135673	14.9134	-1.34967	0.209934	0.999301	-4.50838
KNDC1	-0.49606	15.1122	-1.34911	0.210106	0.999301	-4.50858
DTX3	-0.198233	13.3551	-1.34859	0.210266	0.999301	-4.50878
AP4E1	-0.273405	10.9854	-1.34822	0.210381	0.999301	-4.50892
SLC25A6	0.222744	16.8305	1.34762	0.210569	0.999301	-4.50914
CHGA	0.501702	11.5325	1.34692	0.210783	0.999301	-4.5094
LMCD1	0.200771	16.6462	1.34684	0.21081	0.999301	-4.50943
MPHOSPH10	0.194647	12.676	1.34657	0.210891	0.999301	-4.50953
AKR7L	-0.170499	16.4532	-1.34564	0.211181	0.999301	-4.50988
SELENOI	-0.267253	16.0358	-1.34536	0.211267	0.999301	-4.50998
UBE2L6	-0.220025	15.1143	-1.34529	0.211291	0.999301	-4.51001
SDF2L1	0.278866	13.439	1.34513	0.211338	0.999301	-4.51006
RBMX	-0.17347	17.7342	-1.34506	0.21136	0.999301	-4.51009
GFRA1	-0.184294	13.0064	-1.34479	0.211447	0.999301	-4.51019
CPPED1	0.300574	15.6773	1.34463	0.211496	0.999301	-4.51025
SLC27A3	-0.169673	13.9713	-1.34461	0.211501	0.999301	-4.51026
CCDC9	-0.201048	15.0419	-1.3446	0.211505	0.999301	-4.51026
MLIP	-0.464998	16.4847	-1.34385	0.211738	0.999301	-4.51054
DMAC2L	0.241201	14.838	1.3435	0.211845	0.999301	-4.51067
LRRC41	-0.214332	12.385	-1.34312	0.211966	0.999301	-4.51081
MARK3	-0.178194	13.8447	-1.34311	0.211967	0.999301	-4.51081
ATP6AP2	-0.290062	12.119	-1.34303	0.211994	0.999301	-4.51085
PATZ1	-0.273722	12.3124	-1.35577	0.212006	0.999301	-4.513
F11	-0.305541	14.4524	-1.34249	0.212159	0.999301	-4.51104
SMIM12	-0.22829	12.8801	-1.3424	0.21219	0.999301	-4.51108
SPHKAP	-0.291585	13.5023	-1.34237	0.212197	0.999301	-4.51109
TCAF1	-0.138246	14.4704	-1.34212	0.212275	0.999301	-4.51118
NOL7	-0.145541	13.5653	-1.34119	0.212566	0.999301	-4.51153
FREM2	-0.458745	15.7841	-1.34077	0.212696	0.999301	-4.51168
IGHMBP2	-0.139358	12.7063	-1.34045	0.212796	0.999301	-4.5118
RBM14	-0.153219	16.0245	-1.34033	0.212836	0.999301	-4.51185
NAPEPLD	-0.199626	13.0159	-1.3402	0.212876	0.999301	-4.5119
CEP192	-0.209414	12.0864	-1.35273	0.212935	0.999301	-4.51399
F12	-0.650724	15.6056	-1.33948	0.213101	0.999301	-4.51216
CTSS	0.410283	15.2976	1.33913	0.213211	0.999301	-4.5123
C5	-0.588866	17.913	-1.33809	0.213535	0.999301	-4.51268
NUTF2	-0.255983	16.8751	-1.33769	0.213662	0.999301	-4.51283
TATDN3	-0.208973	13.1165	-1.33609	0.214162	0.999301	-4.51342
TMEM119	-0.223524	15.9508	-1.33592	0.214216	0.999301	-4.51348
WDR19	0.14136	12.7079	1.33489	0.214541	0.999301	-4.51387
PTPRS	0.192187	15.2446	1.33464	0.214618	0.999301	-4.51396
PRKAR1B	-0.216305	14.9257	-1.33446	0.214676	0.999301	-4.51403
CBS	0.523197	13.2203	1.3326	0.215262	0.999301	-4.51472
PHAX	0.268244	12.6415	1.33105	0.21575	0.999301	-4.51529
SMTN	-0.345324	14.1697	-1.33074	0.215849	0.999301	-4.5154
CRYZ	-0.260557	18.039	-1.32978	0.216154	0.999301	-4.51576
TTBK1	0.16749	13.1779	1.32961	0.216206	0.999301	-4.51582
USF2	-0.231123	13.8339	-1.32961	0.216207	0.999301	-4.51582
F13A1	0.514238	19.2438	1.32959	0.216212	0.999301	-4.51583
SFXN3	0.186661	17.3409	1.32911	0.216366	0.999301	-4.51601
CNNM3	0.120111	13.2528	1.32907	0.216378	0.999301	-4.51602
FGA	-0.623828	21.1882	-1.32897	0.21641	0.999301	-4.51606
CYP2J2	-0.416346	14.4899	-1.3276	0.216844	0.999301	-4.51656
RNF157	-0.295385	12.3986	-1.32718	0.216979	0.999301	-4.51672
RNF170	0.257255	14.6012	1.32568	0.217453	0.999301	-4.51727
CARD11	-0.139281	13.1385	-1.32547	0.21752	0.999301	-4.51735
ARHGEF26	0.312553	13.8534	1.32518	0.217614	0.999301	-4.51746
RPL39	-0.380116	13.9483	-1.32401	0.217986	0.999301	-4.51789
TSC22D4	-0.39641	14.677	-1.32376	0.218065	0.999301	-4.51798
MAOA	-0.135598	15.5195	-1.32366	0.218098	0.999301	-4.51802
PCDH10	0.301249	11.823	1.32353	0.218138	0.999301	-4.51807
TNFAIP8	0.298444	12.7636	1.32352	0.218144	0.999301	-4.51807
BRCC3	0.154649	14.4891	1.32286	0.218352	0.999301	-4.51832
ANP32E	-0.281625	16.396	-1.32285	0.218355	0.999301	-4.51832
HUS1	0.252657	11.4397	1.32277	0.218381	0.999301	-4.51835
OXCT1	-0.187983	17.7269	-1.3219	0.21866	0.999301	-4.51867
PTX3	0.527269	16.5477	1.32179	0.218694	0.999301	-4.51871
CNIH4	-0.151682	16.1231	-1.32151	0.218785	0.999301	-4.51881
MAPK12	-0.189816	13.2233	-1.32137	0.218829	0.999301	-4.51887
UBA3	0.201519	14.3193	1.32062	0.21907	0.999301	-4.51914
TRMT1	0.159021	13.9565	1.32044	0.219126	0.999301	-4.51921
ZMAT2	-0.198719	13.3721	-1.3202	0.219203	0.999301	-4.5193
ITGB5	0.164418	13.9034	1.31935	0.219477	0.999301	-4.51961
SERPING1	-0.37235	18.9846	-1.3189	0.219619	0.999301	-4.51977
ITPRID2	-0.175455	14.7516	-1.31877	0.219661	0.999301	-4.51982
PCMT1	-0.1699	18.6802	-1.31855	0.219732	0.999301	-4.5199
NEU3	-0.292611	11.8765	-1.31796	0.219922	0.999301	-4.52012
IRF2	0.186411	12.448	1.31717	0.220176	0.999301	-4.52041
FES	0.211791	13.4032	1.31688	0.220268	0.999301	-4.52052
NOC2L	0.185075	13.8207	1.31681	0.220292	0.999301	-4.52055
RAB3A	-0.255892	15.5285	-1.31639	0.220427	0.999301	-4.5207
EGFR	-0.240926	16.4179	-1.31627	0.220465	0.999301	-4.52075
NUP62	-0.147194	14.2218	-1.31614	0.220508	0.999301	-4.52079
ATG4C	0.140436	12.7202	1.31583	0.220606	0.999301	-4.52091
C3orf38	0.137803	14.1659	1.31545	0.220728	0.999301	-4.52105
PHF6	0.139215	14.2513	1.31533	0.220768	0.999301	-4.52109
NR3C1	-0.323914	14.3443	-1.31469	0.220973	0.999301	-4.52133
MAP3K3	0.139126	16.9969	1.31398	0.221205	0.999301	-4.52159
ANKMY2	-0.139342	14.9569	-1.31245	0.221697	0.999301	-4.52215
VTI1B	-0.154382	15.0003	-1.3122	0.221778	0.999301	-4.52224
TBL1XR1	0.142843	14.5831	1.31158	0.221978	0.999301	-4.52247
NSFL1C	-0.148471	16.3946	-1.31095	0.222182	0.999301	-4.5227
WDR13	-0.170518	14.6256	-1.31089	0.222202	0.999301	-4.52272
ANTXR1	-0.1627	13.9749	-1.3106	0.222298	0.999301	-4.52283
SH3BGRL2	-0.171871	15.0729	-1.31051	0.222328	0.999301	-4.52287
RTL8C	0.155126	15.8161	1.30972	0.222581	0.999301	-4.52315
OTOF	0.370913	15.8979	1.30967	0.2226	0.999301	-4.52317
C9	-0.497711	19.1236	-1.30965	0.222604	0.999301	-4.52318
AOAH	0.28418	12.5932	1.3214	0.222715	0.999301	-4.52416
KDM1A	0.142191	13.9233	1.30928	0.222724	0.999301	-4.52332
TDRKH	0.165243	12.5644	1.30928	0.222726	0.999301	-4.52332
MORC3	0.167876	13.8008	1.30918	0.222757	0.999301	-4.52335
CPE	-0.328442	12.9356	-1.30838	0.223017	0.999301	-4.52365
MYO9B	0.157932	14.1976	1.30808	0.223116	0.999301	-4.52376
TSPAN15	0.256831	16.4034	1.30787	0.223183	0.999301	-4.52383
PCYOX1	-0.154977	17.4432	-1.30768	0.223246	0.999301	-4.52391
GALNT2	0.19596	16.4426	1.30753	0.223294	0.999301	-4.52396
RAB5A	0.18013	17.4738	1.3073	0.223369	0.999301	-4.52404
TRIP6	-0.241517	14.9069	-1.30707	0.223443	0.999301	-4.52413
HMGN5	-0.234102	14.929	-1.30601	0.223787	0.999301	-4.52452
MYO1E	0.127467	14.932	1.30536	0.223999	0.999301	-4.52475
MTG1	0.153464	13.4881	1.3048	0.224183	0.999301	-4.52496
SLCO3A1	0.202165	12.9658	1.30412	0.224405	0.999301	-4.52521
GLB1	0.163464	16.4931	1.30369	0.224546	0.999301	-4.52537
COL6A2	0.295748	21.2515	1.30323	0.224695	0.999301	-4.52554
BRI3BP	-0.196001	15.0849	-1.30299	0.224774	0.999301	-4.52562
CHD2	0.11721	13.2873	1.30192	0.225124	0.999301	-4.52602
L1CAM	0.231461	16.1634	1.30187	0.225141	0.999301	-4.52603
TIAM1	-0.151077	12.8679	-1.30144	0.225282	0.999301	-4.52619
CPM	0.250455	14.865	1.30097	0.225438	0.999301	-4.52637
SCD5	-0.228887	15.9464	-1.30085	0.225474	0.999301	-4.52641
DNAJC11	-0.266453	14.4571	-1.30001	0.22575	0.999301	-4.52672
CNDP1	-0.379437	14.0499	-1.29998	0.225761	0.999301	-4.52673
YIPF6	-0.153573	14.7871	-1.29963	0.225876	0.999301	-4.52686
TMTC1	-0.234886	12.8659	-1.29862	0.226209	0.999301	-4.52723
GSDMD	0.232368	15.2557	1.29802	0.226406	0.999301	-4.52745
SDSL	0.299813	14.5914	1.29747	0.226587	0.999301	-4.52765
ACSF3	-0.144723	15.2748	-1.29653	0.226895	0.999301	-4.52799
TPMT	0.231745	14.2339	1.29622	0.226998	0.999301	-4.5281
ITGA4	0.268237	14.8699	1.29606	0.22705	0.999301	-4.52816
UPF3B	-0.12812	13.9731	-1.29594	0.227089	0.999301	-4.5282
CKAP4	0.148844	18.1087	1.2956	0.227204	0.999301	-4.52833
TMEM94	0.150945	13.1127	1.29507	0.227378	0.999301	-4.52852
PLEKHF2	0.136376	14.2669	1.29348	0.227904	0.999301	-4.5291
ITPRIP	-0.201433	13.5527	-1.29286	0.22811	0.999301	-4.52933
SPRY4	-0.281428	12.6637	-1.29279	0.228132	0.999301	-4.52936
KANK4	-0.213665	15.9884	-1.2926	0.228194	0.999301	-4.52942
ANKRD27	-0.302161	13.5983	-1.29232	0.228287	0.999301	-4.52953
ITGAM	0.249676	15.4303	1.29114	0.228678	0.999301	-4.52996
C2CD5	0.122661	15.2896	1.29088	0.228767	0.999301	-4.53006
ANGPTL2	0.214613	15.1945	1.29036	0.22894	0.999301	-4.53025
RDH10	0.35178	13.2497	1.29011	0.229022	0.999301	-4.53034
GUSB	-0.192697	15.7958	-1.28951	0.22922	0.999301	-4.53055
NUDT8	-0.261964	10.8956	-1.30064	0.229404	0.999301	-4.53084
PRR14L	0.260839	13.3811	1.28881	0.229455	0.999301	-4.53081
GLUD1	-0.124737	18.2669	-1.28856	0.229538	0.999301	-4.5309
GTF3C2	0.16099	13.5827	1.28842	0.229583	0.999301	-4.53095
ATG5	0.132833	13.7451	1.28799	0.229725	0.999301	-4.53111
PPP4R1	0.26323	12.7234	1.28795	0.229739	0.999301	-4.53112
AP3S1	-0.110708	15.948	-1.28765	0.22984	0.999301	-4.53123
PLCXD3	-0.211043	13.1619	-1.28761	0.229855	0.999301	-4.53125
CMTM5	-0.160022	16.2402	-1.28719	0.229992	0.999301	-4.5314
PEX12	-0.148915	13.1571	-1.28704	0.230044	0.999301	-4.53146
SZT2	0.121083	13.3044	1.28682	0.230117	0.999301	-4.53154
IGSF21	0.427623	13.3038	1.28614	0.230345	0.999301	-4.53178
NME6	-0.141463	12.3065	-1.28551	0.230556	0.999301	-4.53201
RBM47	0.354645	12.994	1.28457	0.230868	0.999301	-4.53235
GPRC5B	-0.233839	13.9349	-1.28407	0.231035	0.999301	-4.53254
KHDRBS1	-0.150439	16.8368	-1.28392	0.231085	0.999301	-4.53259
PPP6R1	0.13011	14.6369	1.28384	0.231113	0.999301	-4.53262
STXBP5	-0.204453	13.4936	-1.28332	0.231288	0.999301	-4.53281
HNRNPF	0.19665	17.3359	1.28307	0.23137	0.999301	-4.5329
SAA2	-1.18488	14.8055	-1.29418	0.23152	0.999301	-4.53292
MTREX	0.166833	14.7098	1.28209	0.2317	0.999301	-4.53326
TLR6	0.287214	11.9035	1.2935	0.231745	0.999301	-4.53314
GPSM3	0.340551	12.3221	1.28104	0.232052	0.999301	-4.53364
LCAT	-0.442384	12.9043	-1.28095	0.232083	0.999301	-4.53367
TPD52	-0.317979	16.4983	-1.28015	0.23235	0.999301	-4.53396
HSCB	0.362968	10.4279	1.27965	0.23252	0.999301	-4.53415
PRRC2C	-0.152738	15.0679	-1.27955	0.232553	0.999301	-4.53418
GFPT1	-0.408072	11.6049	-1.27794	0.233096	0.999301	-4.53477
INPP1	-0.142424	14.2195	-1.27688	0.233454	0.999301	-4.53515
DHX58	-0.304606	12.9591	-1.27668	0.23352	0.999301	-4.53522
RAB20	0.194425	13.6175	1.27622	0.233677	0.999301	-4.53539
PDLIM5	-0.530436	13.2648	-1.27606	0.233729	0.999301	-4.53545
HMGB2	0.208714	18.4055	1.27603	0.233741	0.999301	-4.53546
DENND3	0.262671	12.2138	1.27591	0.233779	0.999301	-4.5355
IL17D	0.479214	12.5315	1.2759	0.233784	0.999301	-4.53551
CLASP2	-0.187964	14.3693	-1.27514	0.23404	0.999301	-4.53578
MSH6	0.195588	13.5039	1.27498	0.234097	0.999301	-4.53584
HP1BP3	-0.161623	18.3918	-1.27483	0.234147	0.999301	-4.5359
CFB	-0.637342	20.0948	-1.2731	0.234732	0.999301	-4.53652
SMARCAD1	0.15302	11.7163	1.27271	0.234864	0.999301	-4.53666
TMCO4	-0.173654	12.3707	-1.27248	0.234942	0.999301	-4.53675
CHN1	0.130183	13.6981	1.2719	0.235141	0.999301	-4.53696
TTC3	-0.225122	12.1809	-1.27172	0.235199	0.999301	-4.53702
ATR	0.341638	12.0559	1.28293	0.235245	0.999301	-4.53652
TANK	-0.175733	13.0814	-1.27052	0.235608	0.999301	-4.53746
MLKL	0.275184	11.4567	1.26851	0.236292	0.999301	-4.53818
TMEM259	-0.133288	13.895	-1.26751	0.236635	0.999301	-4.53855
WDR41	-0.185562	14.0652	-1.2672	0.236741	0.999301	-4.53866
FUNDC2	-0.1157	17.6304	-1.26719	0.236745	0.999301	-4.53866
TEX264	-0.300544	15.4244	-1.26633	0.237038	0.999301	-4.53897
ZRANB2	-0.179955	15.7983	-1.26549	0.237325	0.999301	-4.53928
TAOK1	0.128901	14.3267	1.2652	0.237424	0.999301	-4.53938
VPS41	-0.198728	13.2416	-1.2651	0.237459	0.999301	-4.53942
MACF1	-0.357755	12.4079	-1.26503	0.237482	0.999301	-4.53944
GIMAP2	0.397734	10.9873	1.27587	0.237608	0.999301	-4.53877
GALNT13	-0.239951	11.9606	-1.26406	0.237816	0.999301	-4.5398
CEP170	-0.270176	14.5115	-1.26345	0.238025	0.999301	-4.54002
PLEKHA5	-0.20599	12.6686	-1.26335	0.238059	0.999301	-4.54005
HDHD2	-0.167411	16.0469	-1.26332	0.238069	0.999301	-4.54006
FOXO3	-0.351298	10.6163	-1.26311	0.238143	0.999301	-4.54014
DPY19L3	0.193268	13.8126	1.26294	0.238199	0.999301	-4.5402
DNM1	-0.213636	14.6102	-1.26274	0.238268	0.999301	-4.54027
OLFML2B	0.337379	11.8852	1.26268	0.238287	0.999301	-4.54029
RPL6	-0.328323	19.1174	-1.26193	0.238548	0.999301	-4.54057
IRAK4	0.265054	13.0055	1.26128	0.23877	0.999301	-4.5408
XKR4	0.365517	11.9696	1.26118	0.238804	0.999301	-4.54083
CHMP1A	0.179454	15.9868	1.26104	0.238853	0.999301	-4.54089
MALT1	0.146163	12.8221	1.26083	0.238924	0.999301	-4.54096
ECD	-0.19587	13.4557	-1.26066	0.238984	0.999301	-4.54102
COQ7	-0.176344	14.41	-1.26007	0.239185	0.999301	-4.54123
SMPD2	0.294398	11.7413	1.25968	0.239321	0.999301	-4.54138
WRNIP1	0.111674	14.0341	1.25944	0.239404	0.999301	-4.54146
POLR3F	0.137419	13.6439	1.25913	0.239511	0.999301	-4.54157
CASP2	0.436128	9.97564	1.25887	0.239599	0.999301	-4.54167
TOR2A	0.329748	12.3131	1.2585	0.239728	0.999301	-4.5418
TRIM3	0.164374	14.222	1.25825	0.239814	0.999301	-4.54189
RASL12	0.204799	13.7675	1.25799	0.239905	0.999301	-4.54199
BTK	0.260586	13.627	1.25709	0.240213	0.999301	-4.54231
PLCB4	-0.184412	14.5416	-1.25683	0.240306	0.999301	-4.5424
VAT1L	-0.184336	18.5042	-1.25564	0.240715	0.999301	-4.54283
HSP90AB4P	0.128953	17.6503	1.25517	0.240879	0.999301	-4.543
SRR	0.213164	13.344	1.25512	0.240895	0.999301	-4.54302
ARHGAP19	-0.203751	13.6596	-1.25483	0.240997	0.999301	-4.54312
DPYSL3	-0.30465	16.8469	-1.25455	0.241095	0.999301	-4.54322
TRPC4	0.23896	11.9257	1.25367	0.241399	0.999301	-4.54354
SMARCAL1	0.118741	12.4534	1.25361	0.241419	0.999301	-4.54356
PARD6G	-0.244821	12.8702	-1.2535	0.24146	0.999301	-4.5436
DNAJB4	-0.148596	15.1799	-1.25327	0.241538	0.999301	-4.54368
NPL	0.389918	13.0949	1.25289	0.241672	0.999301	-4.54382
HBS1L	-0.147914	13.7935	-1.25269	0.241741	0.999301	-4.54389
PELP1	0.146235	13.9886	1.25228	0.241883	0.999301	-4.54404
APOL2	-0.201051	17.4649	-1.25206	0.24196	0.999301	-4.54412
RPS6KA2	-0.185937	14.374	-1.25198	0.241986	0.999301	-4.54415
APPL2	0.130463	14.5596	1.25149	0.242158	0.999301	-4.54433
OTUB1	-0.184934	16.4906	-1.25075	0.242415	0.999301	-4.54459
ESF1	0.174193	13.2291	1.24925	0.242939	0.999301	-4.54513
CAPZA2	-0.171062	18.3323	-1.24909	0.242995	0.999301	-4.54519
MED22	0.178465	12.204	1.24879	0.243097	0.999301	-4.54529
AKR1C2	-0.250084	16.8265	-1.24854	0.243186	0.999301	-4.54539
JAKMIP1	0.342344	10.9991	1.25889	0.243376	0.999301	-4.54416
TGFBI	0.296879	20.7343	1.24799	0.243378	0.999301	-4.54558
NAT8L	-0.258647	14.1742	-1.24763	0.243504	0.999301	-4.54571
NAA20	0.169534	13.3597	1.24601	0.244071	0.999301	-4.54629
CXADR	0.301122	13.0341	1.25665	0.244144	0.999301	-4.54487
C8G	-0.434207	18.1854	-1.24462	0.244557	0.999301	-4.54679
NT5C2	0.144851	14.9902	1.24452	0.244595	0.999301	-4.54683
ACY3	-0.327145	12.7731	-1.24451	0.244595	0.999301	-4.54683
TAOK2	0.110088	13.4368	1.24442	0.244628	0.999301	-4.54686
DYNC1I2	-0.22678	13.5045	-1.24403	0.244766	0.999301	-4.547
PKP4	-0.185855	13.9642	-1.24358	0.244924	0.999301	-4.54717
ARSD	0.243395	14.039	1.24275	0.245215	0.999301	-4.54746
ABHD12	-0.259729	14.795	-1.24138	0.245697	0.999301	-4.54795
TMEM263	-0.511586	13.8574	-1.24103	0.245819	0.999301	-4.54808
ERBIN	-0.135473	14.6855	-1.24098	0.245837	0.999301	-4.54809
RAD23B	-0.116234	17.5178	-1.24071	0.245934	0.999301	-4.54819
OAS2	-0.376771	15.6326	-1.24013	0.246137	0.999301	-4.5484
PSMB3	0.143955	17.137	1.24004	0.246171	0.999301	-4.54843
TAMALIN	-0.190032	13.0367	-1.23997	0.246195	0.999301	-4.54846
LIMD1	-0.303256	15.1343	-1.23994	0.246206	0.999301	-4.54847
SPAG7	-0.262718	11.2786	-1.23923	0.246456	0.999301	-4.54872
FCHSD1	0.128376	12.9955	1.23876	0.246621	0.999301	-4.54889
COL6A6	0.190807	12.4158	1.23849	0.246715	0.999301	-4.54898
TRAPPC4	0.115848	14.9218	1.23847	0.246724	0.999301	-4.54899
UFM1	-0.22359	16.0941	-1.23829	0.246787	0.999301	-4.54906
SARS2	-0.164476	15.4928	-1.238	0.246891	0.999301	-4.54916
TOM1L2	-0.224688	17.032	-1.23723	0.247162	0.999301	-4.54944
NUFIP2	-0.265949	14.5159	-1.23704	0.247229	0.999301	-4.5495
HDAC8	-0.281745	12.2458	-1.24767	0.24725	0.999301	-4.54771
GANAB	-0.194913	17.994	-1.23677	0.247326	0.999301	-4.5496
MPO	0.843252	14.1679	1.24735	0.247359	0.999301	-4.54781
TBK1	0.121329	14.5102	1.23547	0.247785	0.999301	-4.55007
ITGB8	0.21174	15.074	1.23514	0.247903	0.999301	-4.55018
AZGP1	-0.676925	20.1438	-1.23502	0.247947	0.999301	-4.55023
NHS	-0.213403	13.3572	-1.23484	0.248008	0.999301	-4.55029
DIMT1	0.170868	14.1821	1.23482	0.248016	0.999301	-4.5503
SAMD9L	-0.200013	13.4061	-1.234	0.248309	0.999301	-4.55059
NECAB1	0.222238	14.7483	1.23399	0.248312	0.999301	-4.5506
CARMIL1	-0.145795	13.4486	-1.23395	0.248324	0.999301	-4.55061
TMEM63A	-0.119092	14.4122	-1.23352	0.24848	0.999301	-4.55076
CD302	0.26286	10.8074	1.2441	0.248491	0.999301	-4.54884
CHRDL1	-0.370849	13.0589	-1.23314	0.248615	0.999301	-4.5509
ORMDL3	-0.170363	15.3481	-1.23301	0.248659	0.999301	-4.55094
FOXJ3	-0.367441	10.0764	-1.23261	0.2488	0.999301	-4.55109
TERF2	-0.132126	13.4318	-1.23231	0.248908	0.999301	-4.55119
NUDT4	0.157255	15.4307	1.23211	0.24898	0.999301	-4.55127
HAAO	0.180651	16.7104	1.23182	0.249084	0.999301	-4.55137
FTSJ1	0.220049	13.2203	1.23178	0.249098	0.999301	-4.55138
NUDT2	-0.396863	15.2232	-1.23158	0.249169	0.999301	-4.55145
PLSCR3	0.114871	15.7119	1.23113	0.249329	0.999301	-4.55161
PREX2	-0.253185	11.942	-1.24165	0.249348	0.999301	-4.54961
FAIM2	-0.348763	13.2853	-1.23094	0.249398	0.999301	-4.55168
ATP2B4	-0.110702	17.9387	-1.23036	0.249605	0.999301	-4.55189
SP3	-0.175019	12.2992	-1.23028	0.249632	0.999301	-4.55192
SHC4	-0.209264	11.3851	-1.22999	0.249737	0.999301	-4.55202
GALM	0.191039	16.5922	1.22925	0.249999	0.999301	-4.55228
FGB	-0.587065	21.2005	-1.22825	0.250357	0.999301	-4.55264
L3MBTL3	0.174626	12.0905	1.22821	0.25037	0.999301	-4.55265
CTIF	-0.199405	14.9485	-1.22809	0.250416	0.999301	-4.5527
PAFAH1B3	0.171678	16.5923	1.22781	0.250513	0.999301	-4.5528
TMEM53	0.158502	11.7137	1.22778	0.250525	0.999301	-4.55281
DKK3	-0.275971	13.7957	-1.22773	0.250543	0.999301	-4.55283
NLN	0.13227	15.9913	1.22672	0.250905	0.999301	-4.55319
SF3A3	0.123196	16.6644	1.22636	0.251035	0.999301	-4.55331
FASTKD2	0.152826	13.5736	1.22612	0.251119	0.999301	-4.5534
GTF3C4	0.124024	13.5559	1.22594	0.251185	0.999301	-4.55346
ADI1	-0.226016	16.1636	-1.22559	0.25131	0.999301	-4.55359
MAST3	0.121838	13.4636	1.22555	0.251324	0.999301	-4.5536
NDUFAF2	-0.322172	15.4139	-1.22548	0.25135	0.999301	-4.55363
PPP1R37	-0.191583	11.2893	-1.22546	0.251356	0.999301	-4.55363
SELENOH	-0.142599	13.8083	-1.22534	0.251402	0.999301	-4.55368
FLI1	-0.191041	11.8507	-1.22533	0.251403	0.999301	-4.55368
PNKD	0.239255	13.2151	1.22489	0.251563	0.999301	-4.55384
LAMC3	0.432544	14.5479	1.22446	0.251715	0.999301	-4.55399
EXD2	-0.190801	13.7147	-1.22308	0.252212	0.999301	-4.55448
FERMT3	0.341123	15.6438	1.22296	0.252254	0.999301	-4.55452
GDPGP1	-0.244913	12.9467	-1.22295	0.252261	0.999301	-4.55453
WASF2	-0.154838	16.7612	-1.22286	0.252289	0.999301	-4.55456
RRP12	0.151924	13.3113	1.22274	0.252334	0.999301	-4.5546
WDR24	-0.120472	13.6829	-1.22241	0.252452	0.999301	-4.55472
FXYD1	-0.226956	17.8309	-1.22216	0.252544	0.999301	-4.55481
C2	-0.513335	16.9017	-1.22131	0.252849	0.999301	-4.55511
FKBP7	0.290592	14.742	1.22025	0.253232	0.999301	-4.55549
LZTS1	-0.184641	14.2672	-1.22021	0.253246	0.999301	-4.5555
EEF2K	0.207653	13.3425	1.21966	0.253445	0.999301	-4.55569
CNTN1	0.190358	16.4798	1.21943	0.25353	0.999301	-4.55578
SAA1	-1.00417	16.9442	-1.22962	0.25359	0.999301	-4.55339
TXN2	-0.187847	15.7806	-1.2192	0.253611	0.999301	-4.55586
KLF5	-0.474612	10.6788	-1.21913	0.253636	0.999301	-4.55588
GCA	0.318125	16.4093	1.21838	0.253909	0.999301	-4.55615
ZBTB8OS	0.171395	12.3255	1.21801	0.254041	0.999301	-4.55628
DOCK5	-0.173093	15.5971	-1.21751	0.254223	0.999301	-4.55646
SRCAP	0.148127	13.852	1.21723	0.254324	0.999301	-4.55656
PLGRKT	-0.145042	15.3549	-1.21712	0.254364	0.999301	-4.5566
ZNF655	-0.295859	11.0699	-1.21659	0.254558	0.999301	-4.55678
PRPF40B	0.123963	12.825	1.21637	0.254636	0.999301	-4.55686
MFSD1	0.209141	14.1458	1.21601	0.254765	0.999301	-4.55699
DUSP15	-0.184971	15.3795	-1.21402	0.255491	0.999301	-4.55769
MTR	0.178008	13.9148	1.21386	0.255547	0.999301	-4.55775
CYP4X1	0.126307	14.5897	1.21331	0.255749	0.999301	-4.55795
MBLAC2	-0.16877	15.1386	-1.21288	0.255904	0.999301	-4.5581
MRC1	0.398192	15.3602	1.21262	0.255999	0.999301	-4.55819
GTF2F1	-0.112671	14.278	-1.21193	0.256252	0.999301	-4.55843
NFKBIA	0.2496	13.1907	1.22146	0.2565	0.999301	-4.55595
WDFY1	-0.125777	15.8221	-1.21012	0.256913	0.999301	-4.55907
UTP11	0.17197	13.3907	1.21004	0.25694	0.999301	-4.5591
ITFG1	-0.17814	14.5671	-1.20988	0.256998	0.999301	-4.55916
PALS2	-0.241107	16.9828	-1.20988	0.257	0.999301	-4.55916
ADH1C	-0.294197	14.782	-1.20987	0.257003	0.999301	-4.55916
CYBA	-0.236894	15.637	-1.20973	0.257053	0.999301	-4.55921
ADCY6	0.141488	13.2823	1.20926	0.257225	0.999301	-4.55938
GIMAP4	-0.194981	17.4627	-1.20918	0.257255	0.999301	-4.55941
CD177	0.900879	14.9917	1.21926	0.257289	0.999301	-4.55663
CSRP1	-0.259709	19.9856	-1.20884	0.257381	0.999301	-4.55953
PHAF1	-0.158902	13.8125	-1.20868	0.257438	0.999301	-4.55958
PREPL	-0.215432	13.0207	-1.20849	0.257508	0.999301	-4.55965
TBRG4	-0.393487	13.7334	-1.20817	0.257623	0.999301	-4.55976
AK2	-0.156598	17.1323	-1.20808	0.257657	0.999301	-4.55979
SEL1L3	-0.341046	11.4998	-1.20761	0.257828	0.999301	-4.55996
AGFG2	-0.129571	14.4355	-1.20757	0.257844	0.999301	-4.55997
SORBS1	-0.210058	19.5081	-1.2075	0.257871	0.999301	-4.56
SH3TC2	0.214501	12.4426	1.20708	0.258025	0.999301	-4.56015
DIS3	0.132299	14.599	1.20697	0.258062	0.999301	-4.56018
ZNF512B	-0.319379	12.1562	-1.20615	0.258364	0.999301	-4.56047
KRT19	-0.499196	12.6059	-1.20548	0.258612	0.999301	-4.56071
STX2	-0.135535	14.5768	-1.2053	0.258675	0.999301	-4.56077
REEP1	-0.300082	16.7474	-1.20473	0.258885	0.999301	-4.56097
AHCYL2	-0.191628	15.6781	-1.20461	0.25893	0.999301	-4.56102
SCAMP1	-0.131406	16.6086	-1.20455	0.258952	0.999301	-4.56104
SNRPG	-0.221423	17.2311	-1.20431	0.259041	0.999301	-4.56112
DNAJC7	0.132895	15.2946	1.20351	0.259336	0.999301	-4.56141
ADA2	-0.200617	14.1626	-1.20345	0.259356	0.999301	-4.56143
CLIC5	-0.158418	15.0389	-1.20286	0.259576	0.999301	-4.56164
HPX	-0.479748	21.7707	-1.20231	0.259778	0.999301	-4.56183
TTLL2	-0.337333	11.9054	-1.20168	0.260009	0.999301	-4.56205
CTDP1	-0.12775	13.7054	-1.20077	0.260347	0.999301	-4.56237
FMN2	-0.279803	12.3436	-1.20072	0.260364	0.999301	-4.56239
EPM2A	-0.157711	13.0409	-1.2007	0.260371	0.999301	-4.56239
LSM4	-0.148014	17.3046	-1.2003	0.260518	0.999301	-4.56254
PARD6B	-0.174758	12.3583	-1.20013	0.260581	0.999301	-4.56259
PAWR	-0.379851	14.8956	-1.19926	0.260903	0.999301	-4.5629
CUTC	-0.155001	14.3311	-1.19912	0.260955	0.999301	-4.56295
FRMD8	-0.146689	14.6047	-1.19888	0.261045	0.999301	-4.56304
COX16	-0.297857	11.4624	-1.19882	0.261067	0.999301	-4.56306
ZCCHC3	0.161431	11.1819	1.19844	0.261206	0.999301	-4.56319
NTM	0.395264	16.3876	1.19734	0.261614	0.999301	-4.56358
TPP2	0.11231	16.5132	1.19734	0.261614	0.999301	-4.56358
S100A16	-0.287248	13.5205	-1.19705	0.261721	0.999301	-4.56368
LRPAP1	0.147196	16.2183	1.19687	0.261789	0.999301	-4.56374
UBAP2	-0.224391	14.2013	-1.19675	0.261832	0.999301	-4.56378
UCHL1	-0.159021	21.5676	-1.19655	0.261909	0.999301	-4.56386
TM6SF1	0.223327	13.5634	1.19628	0.262009	0.999301	-4.56395
MLF2	-0.163141	13.575	-1.19625	0.262019	0.999301	-4.56396
ARHGAP15	0.200295	12.7132	1.19623	0.262025	0.999301	-4.56397
CLDN1	-0.305801	16.5804	-1.19505	0.262465	0.999301	-4.56438
CSNK1G2	-0.136349	13.811	-1.19504	0.262469	0.999301	-4.56439
COBL	-0.261717	13.5938	-1.19494	0.262507	0.999301	-4.56442
SEC24D	0.223215	14.7371	1.19417	0.262793	0.999301	-4.56469
DICER1	0.17649	13.0306	1.19382	0.26292	0.999301	-4.56481
DIPK1B	-0.235203	12.8032	-1.19324	0.263138	0.999301	-4.56502
MTFR1L	-0.181907	14.1369	-1.19314	0.263176	0.999301	-4.56505
CPN1	-0.392311	15.1067	-1.19291	0.263261	0.999301	-4.56513
PALMD	-0.208079	15.3774	-1.1929	0.263265	0.999301	-4.56514
APOA2	-0.615461	14.872	-1.19223	0.263515	0.999301	-4.56537
RRP1B	-0.243539	11.0716	-1.19172	0.263704	0.999301	-4.56555
TASOR	0.172242	11.7939	1.19169	0.263717	0.999301	-4.56556
RP2	0.167377	16.2735	1.19107	0.263946	0.999301	-4.56578
GLUD2	0.220014	13.1092	1.19057	0.264134	0.999301	-4.56595
RPS28	-0.144041	18.3879	-1.1905	0.26416	0.999301	-4.56598
IFIT1	-0.38418	16.7568	-1.1905	0.26416	0.999301	-4.56598
PECAM1	-0.166944	15.3474	-1.19024	0.264257	0.999301	-4.56607
SYNE3	0.189054	15.2382	1.19017	0.264281	0.999301	-4.56609
ZBTB4	-0.237254	13.4151	-1.18994	0.26437	0.999301	-4.56617
NDRG1	-0.199145	19.1694	-1.18887	0.26477	0.999301	-4.56655
CSNK1G3	-0.238347	11.9099	-1.18882	0.264788	0.999301	-4.56656
MYO1G	0.354063	13.8238	1.18859	0.264873	0.999301	-4.56664
TIMM17A	0.160762	13.2783	1.18842	0.264936	0.999301	-4.5667
CDKN2D	-0.168618	13.0256	-1.1884	0.264947	0.999301	-4.56671
TTF2	0.284918	11.9685	1.19804	0.265007	0.999301	-4.56323
EARS2	-0.17284	14.7346	-1.18823	0.265008	0.999301	-4.56677
USP9Y	0.159966	14.1909	1.18688	0.265516	0.999301	-4.56724
GCSH	-0.237596	14.9551	-1.18685	0.265527	0.999301	-4.56725
SAR1B	-0.203985	14.646	-1.18666	0.265597	0.999301	-4.56732
SYNPO2	-0.229599	15.9204	-1.1862	0.26577	0.999301	-4.56748
TSR1	0.174631	14.0443	1.18594	0.265868	0.999301	-4.56757
ABCF3	-0.17421	13.4996	-1.18517	0.266158	0.999301	-4.56784
SNX14	0.133855	13.0014	1.18514	0.266169	0.999301	-4.56785
BAG4	-0.208823	12.3037	-1.18382	0.266664	0.999301	-4.56831
BAX	0.123866	16.4163	1.18373	0.2667	0.999301	-4.56834
MELTF	0.245039	13.328	1.19272	0.266971	0.999301	-4.56488
S100A1	-0.277393	19.7971	-1.18298	0.266983	0.999301	-4.56861
CASKIN2	-0.310391	14.2606	-1.18282	0.267043	0.999301	-4.56866
SPG11	0.116314	13.7713	1.18251	0.267157	0.999301	-4.56877
PHF3	0.195565	12.2227	1.18224	0.267261	0.999301	-4.56886
DAB2IP	-0.137528	14.3328	-1.18216	0.267291	0.999301	-4.56889
FITM2	-0.188428	14.7846	-1.18208	0.267321	0.999301	-4.56892
CPLX1	-0.285644	16.047	-1.18193	0.267376	0.999301	-4.56897
EMSY	-0.130242	12.1638	-1.18188	0.267395	0.999301	-4.56899
DHRSX	0.338275	12.321	1.19052	0.267787	0.999301	-4.56556
DMAC2	0.332918	13.1369	1.19019	0.267909	0.999301	-4.56566
WDR4	0.213794	12.959	1.1803	0.267991	0.999301	-4.56954
GLRX	-0.291426	13.0514	-1.17993	0.268133	0.999301	-4.56967
ALG12	0.11161	13.8294	1.17969	0.268226	0.999301	-4.56976
WDR77	0.113439	15.9908	1.17959	0.268261	0.999301	-4.56979
KRT2	-0.300325	15.4185	-1.17951	0.268292	0.999301	-4.56982
TTC27	0.161553	13.1683	1.17949	0.268298	0.999301	-4.56982
POLG2	0.208237	13.187	1.1888	0.268427	0.999301	-4.56609
TCEAL2	-0.333158	11.5875	-1.18849	0.268543	0.999301	-4.56619
ATP6V1F	-0.239014	15.6933	-1.17833	0.26874	0.999301	-4.57023
GPNMB	-0.394816	17.4816	-1.1782	0.268786	0.999301	-4.57027
AKAP11	-0.137855	12.8657	-1.17809	0.26883	0.999301	-4.57031
NEK6	0.208027	15.0975	1.17808	0.268834	0.999301	-4.57031
NDUFV2	-0.221742	18.0108	-1.17794	0.268888	0.999301	-4.57036
CDC34	0.140854	14.2204	1.18727	0.268997	0.999301	-4.56656
FLVCR2	0.24319	10.6738	1.17759	0.269019	0.999301	-4.57048
KRR1	0.197754	14.3874	1.1775	0.269052	0.999301	-4.57052
BANF1	-0.257849	16.9613	-1.17747	0.269064	0.999301	-4.57053
DOCK11	0.115639	15.5425	1.17715	0.269188	0.999301	-4.57064
PDE2A	-0.361797	12.1579	-1.18644	0.269307	0.999301	-4.56682
HDAC4	-0.120493	12.7212	-1.17677	0.269331	0.999301	-4.57077
CP	-0.38428	19.2855	-1.17676	0.269334	0.999301	-4.57077
NANP	-0.274496	12.5571	-1.17675	0.269339	0.999301	-4.57078
PCDH18	0.358532	11.7775	1.17667	0.269369	0.999301	-4.57081
AKR1E2	-0.172182	17.7924	-1.17661	0.269391	0.999301	-4.57083
NDUFA8	-0.132747	16.328	-1.17658	0.269403	0.999301	-4.57084
KRT1	-0.436697	17.271	-1.17657	0.269404	0.999301	-4.57084
SRP54	0.132091	14.359	1.17617	0.269558	0.999301	-4.57098
FLCN	-0.169673	13.1874	-1.17577	0.269709	0.999301	-4.57112
GSPT2	0.134984	14.3586	1.17558	0.26978	0.999301	-4.57118
CAD	0.13994	15.5937	1.17548	0.26982	0.999301	-4.57122
ERC1	-0.349904	14.5485	-1.17541	0.269845	0.999301	-4.57124
KPNA5	0.219859	11.6464	1.17518	0.269935	0.999301	-4.57132
POGLUT2	0.195194	13.2635	1.17517	0.269937	0.999301	-4.57133
LRRC40	0.108741	15.9931	1.17516	0.269941	0.999301	-4.57133
JAGN1	-0.180082	15.6347	-1.17475	0.270096	0.999301	-4.57147
NEPRO	0.140077	10.4984	1.17452	0.270185	0.999301	-4.57155
PDE4D	0.129468	12.4149	1.17352	0.270565	0.999301	-4.5719
H2BC11	-0.653117	14.6984	-1.17341	0.270606	0.999301	-4.57194
SYNJ2BP	-0.160392	15.7551	-1.17328	0.270657	0.999301	-4.57198
GNB5	-0.167181	14.7665	-1.17263	0.270904	0.999301	-4.57221
PALM	-0.146807	16.5413	-1.17252	0.270946	0.999301	-4.57225
RAC2	0.420749	15.2787	1.17221	0.271066	0.999301	-4.57236
DPYSL4	-0.238301	15.3306	-1.17142	0.271367	0.999301	-4.57263
NTN4	-0.31826	14.5842	-1.17108	0.271496	0.999301	-4.57275
SLC38A1	0.187459	12.8263	1.17102	0.271519	0.999301	-4.57277
SMARCC1	0.177501	13.6506	1.17083	0.271592	0.999301	-4.57284
DHX57	0.122094	13.4517	1.17026	0.271809	0.999301	-4.57303
CYTH4	0.214928	14.7073	1.17022	0.271827	0.999301	-4.57305
TOMM20	0.216505	15.2892	1.17018	0.271841	0.999301	-4.57306
MORF4L1	0.141761	12.3374	1.16934	0.272161	0.999301	-4.57335
ATCAY	-0.218455	12.3781	-1.16918	0.272222	0.999301	-4.57341
SMC4	0.320663	12.5272	1.16918	0.272224	0.999301	-4.57341
PAXBP1	0.128981	13.9698	1.16906	0.272269	0.999301	-4.57345
PLCB3	-0.19363	15.1847	-1.1689	0.27233	0.999301	-4.5735
LTBP2	0.235778	17.5547	1.16853	0.27247	0.999301	-4.57363
ANKRD13A	0.154222	13.4464	1.16851	0.272479	0.999301	-4.57364
PLCB2	0.273478	13.7802	1.16761	0.272824	0.999301	-4.57395
ANK3	-0.155163	15.6837	-1.16706	0.273037	0.999301	-4.57414
NFIX	0.16624	14.375	1.16697	0.273068	0.999301	-4.57417
HMGB3	0.179138	14.728	1.16669	0.273177	0.999301	-4.57427
SLC4A1AP	-0.196278	12.4775	-1.16645	0.273269	0.999301	-4.57435
MDM1	0.206433	13.4284	1.16645	0.27327	0.999301	-4.57435
TARS3	-0.188315	15.0945	-1.16613	0.273394	0.999301	-4.57447
CTNND1	-0.127956	17.1132	-1.16583	0.273507	0.999301	-4.57457
GPR89A	-0.167832	14.2817	-1.16538	0.273682	0.999301	-4.57473
LPP	-0.266702	17.8023	-1.16518	0.273757	0.999301	-4.57479
WAC	-0.167578	12.6708	-1.16474	0.273927	0.999301	-4.57495
CPEB2	-0.20507	13.2582	-1.16422	0.274127	0.999301	-4.57513
SLC5A3	-0.228064	14.5527	-1.16417	0.274147	0.999301	-4.57514
UFD1	-0.13909	17.8782	-1.16384	0.274274	0.999301	-4.57526
FCGR3A	0.307519	15.8019	1.16349	0.27441	0.999301	-4.57538
CABP1	0.264901	11.4304	1.16316	0.274535	0.999301	-4.57549
CCDC50	-0.145327	14.2679	-1.16287	0.274647	0.999301	-4.57559
ATP13A3	0.138876	13.3047	1.16266	0.274727	0.999301	-4.57567
NSRP1	0.126575	13.0825	1.16147	0.275188	0.999301	-4.57608
POLR1E	0.164445	12.9682	1.16097	0.27538	0.999301	-4.57625
PSMD5	0.175993	15.0775	1.16062	0.275514	0.999301	-4.57637
AKT3	-0.144132	13.7722	-1.16039	0.275603	0.999301	-4.57645
ATP9A	-0.228953	15.0359	-1.16029	0.275643	0.999301	-4.57648
RPS27L	-0.150248	16.1892	-1.16013	0.275705	0.999301	-4.57654
RPL31	0.164913	19.6682	1.1595	0.275951	0.999301	-4.57676
CYP20A1	0.13057	14.5211	1.15885	0.276199	0.999301	-4.57698
SUPT20H	0.321597	11.1703	1.16773	0.276359	0.999301	-4.57256
ACO1	0.165098	17.0686	1.15839	0.276379	0.999301	-4.57714
SEC31A	-0.158965	12.386	-1.15819	0.276455	0.999301	-4.57721
LENG9	0.347765	13.2384	1.15791	0.276563	0.999301	-4.5773
EMC6	-0.196387	15.3453	-1.1579	0.276569	0.999301	-4.57731
CARS2	-0.208812	14.9058	-1.15664	0.277058	0.999301	-4.57775
SELL	-0.318241	13.4319	-1.15629	0.277193	0.999301	-4.57786
SV2B	-0.264349	12.5093	-1.15612	0.277261	0.999301	-4.57792
VDAC1	-0.148475	19.009	-1.15588	0.277353	0.999301	-4.57801
USP25	-0.11316	14.2285	-1.15566	0.277436	0.999301	-4.57808
TMEM19	0.207117	13.6939	1.15554	0.277486	0.999301	-4.57812
STAC	-0.256023	14.0063	-1.15457	0.277863	0.999301	-4.57846
ALDH1A3	0.250087	16.2067	1.1544	0.277928	0.999301	-4.57852
CCDC126	0.296701	10.1338	1.15393	0.27811	0.999301	-4.57868
P4HA2	-0.180457	13.9519	-1.15391	0.278117	0.999301	-4.57868
EIF6	0.113178	17.3549	1.15346	0.278294	0.999301	-4.57884
NFATC4	0.179261	13.083	1.15283	0.278539	0.999301	-4.57906
SGSM3	-0.208977	15.466	-1.15265	0.278611	0.999301	-4.57912
PPP1R11	-0.161837	14.231	-1.15195	0.278883	0.999301	-4.57936
NRDE2	0.148764	12.0042	1.15172	0.278971	0.999301	-4.57944
CASP3	0.284908	15.1982	1.15171	0.278977	0.999301	-4.57944
RETSAT	0.147426	15.2063	1.15162	0.279011	0.999301	-4.57947
SERPINF2	-0.460297	18.4878	-1.1516	0.279019	0.999301	-4.57948
GMPPA	0.268193	13.6814	1.15141	0.279094	0.999301	-4.57955
PPIB	0.147429	20.3432	1.15118	0.279185	0.999301	-4.57963
PLXNB1	-0.285232	13.2821	-1.15075	0.279352	0.999301	-4.57977
SLIT2	0.24701	12.9564	1.14952	0.279832	0.999301	-4.58019
HIP1	-0.123192	16.3933	-1.14887	0.280085	0.999301	-4.58042
TAGLN2	-0.15665	17.5317	-1.14857	0.280204	0.999301	-4.58052
SAV1	-0.160108	11.6612	-1.14801	0.280423	0.999301	-4.58071
CTU1	0.134202	12.819	1.14735	0.280684	0.999301	-4.58094
MYRIP	0.172425	13.4789	1.14724	0.280727	0.999301	-4.58098
ELP5	0.114553	14.5541	1.14707	0.280791	0.999301	-4.58103
CBR4	-0.130421	15.4163	-1.14701	0.280816	0.999301	-4.58106
EGFL8	-0.161259	16.0548	-1.14678	0.280907	0.999301	-4.58114
GAS2	0.241968	14.3968	1.14657	0.280988	0.999301	-4.58121
ARHGAP24	0.123529	13.3391	1.14645	0.281037	0.999301	-4.58125
LCN2	0.643197	12.688	1.14594	0.281237	0.999301	-4.58142
QPRT	-0.154804	15.7605	-1.14563	0.281357	0.999301	-4.58153
FBXO7	-0.127247	14.1908	-1.14528	0.281497	0.999301	-4.58165
ARFGEF3	-0.195991	14.8954	-1.14444	0.281824	0.999301	-4.58194
MTERF1	-0.174517	12.8942	-1.14433	0.281869	0.999301	-4.58198
PLTP	0.715809	15.4687	1.14391	0.282035	0.999301	-4.58212
FMO3	0.313753	13.4386	1.14357	0.282168	0.999301	-4.58224
MCM3AP	0.248923	11.0229	1.14344	0.282221	0.999301	-4.58228
MTMR9	-0.186636	12.7426	-1.1425	0.28259	0.999301	-4.5826
DUS3L	0.229502	12.6523	1.14247	0.282602	0.999301	-4.58261
BOD1L1	-0.11732	13.3678	-1.14246	0.282605	0.999301	-4.58262
EXOSC6	0.144125	14.742	1.14202	0.282779	0.999301	-4.58277
SHROOM3	-0.305036	12.7538	-1.14171	0.282901	0.999301	-4.58287
C2orf49	0.405572	9.84164	1.1507	0.282913	0.999301	-4.57776
TELO2	0.156555	12.9933	1.14163	0.282934	0.999301	-4.5829
JMJD4	-0.308603	9.71901	-1.1412	0.283103	0.999301	-4.58305
BDH1	-0.226145	16.7736	-1.14098	0.283188	0.999301	-4.58312
HSPA12B	-0.128666	15.8347	-1.14029	0.283461	0.999301	-4.58336
COL11A1	0.286109	14.9273	1.14016	0.283514	0.999301	-4.5834
CAMSAP1	-0.165792	13.6635	-1.13983	0.283643	0.999301	-4.58351
MED24	-0.284369	11.0986	-1.1394	0.283814	0.999301	-4.58366
SIRT3	-0.140967	14.724	-1.13845	0.284189	0.999301	-4.58399
SERPINA10	-0.339969	15.0558	-1.13773	0.284478	0.999301	-4.58423
MX2	-0.356599	15.5934	-1.13723	0.284676	0.999301	-4.58441
EIF1	-0.17069	16.4762	-1.13719	0.284691	0.999301	-4.58442
MOV10	0.173262	13.3248	1.13665	0.284907	0.999301	-4.5846
C6	-0.478498	17.0631	-1.13659	0.28493	0.999301	-4.58462
NOL9	0.110281	13.2318	1.13658	0.284931	0.999301	-4.58462
BAIAP2L1	-0.271624	13.5088	-1.13629	0.285046	0.999301	-4.58472
PDE4DIP	-0.115627	14.1991	-1.1355	0.285362	0.999301	-4.58499
VSIG4	0.555467	15.2953	1.1351	0.285519	0.999301	-4.58513
HSD17B8	-0.1515	14.8313	-1.13509	0.285524	0.999301	-4.58513
LRRN1	-0.207087	13.5543	-1.13504	0.285545	0.999301	-4.58515
TES	0.157952	17.4832	1.13489	0.285603	0.999301	-4.5852
AKAP2	-0.142965	15.7427	-1.13479	0.285646	0.999301	-4.58524
HECTD1	0.103494	14.7106	1.13453	0.285748	0.999301	-4.58533
KXD1	-0.183618	14.298	-1.13415	0.285899	0.999301	-4.58546
EXOSC8	0.140523	14.5883	1.13388	0.286008	0.999301	-4.58555
ATP5F1E	-0.317298	15.685	-1.13362	0.28611	0.999301	-4.58564
CELSR2	0.13993	13.2248	1.13321	0.286272	0.999301	-4.58577
CANT1	0.148212	12.6419	1.13244	0.286581	0.999301	-4.58604
CWF19L1	0.169551	12.5154	1.13236	0.286613	0.999301	-4.58607
NOSTRIN	-0.28099	9.46183	-1.13231	0.286634	0.999301	-4.58608
BCAS3	-0.122559	13.8007	-1.13229	0.286639	0.999301	-4.58609
CXCL16	0.368603	12.5314	1.1316	0.286916	0.999301	-4.58632
TRPT1	0.183825	11.8144	1.13148	0.286964	0.999301	-4.58637
RAF1	-0.116658	13.4947	-1.13114	0.287098	0.999301	-4.58648
DOCK9	-0.15461	15.3953	-1.13103	0.287143	0.999301	-4.58652
ATP1A1	-0.168512	19.6975	-1.13057	0.287327	0.999301	-4.58667
COL8A2	-0.308888	12.666	-1.13047	0.287368	0.999301	-4.58671
CHD4	-0.158074	14.9804	-1.12982	0.287625	0.999301	-4.58693
CHPF2	0.146343	12.9593	1.12978	0.287641	0.999301	-4.58694
PEF1	-0.153923	16.3549	-1.12946	0.287771	0.999301	-4.58705
COMMD9	-0.157522	13.3376	-1.12937	0.287806	0.999301	-4.58708
WASH6P	-0.307197	14.3267	-1.12906	0.28793	0.999301	-4.58719
ITIH1	-0.307828	19.2764	-1.12875	0.288053	0.999301	-4.58729
CEACAM1	-0.383447	10.3271	-1.12852	0.288147	0.999301	-4.58737
PDCD6IP	0.13318	16.473	1.12807	0.288328	0.999301	-4.58753
BAG6	-0.117157	16.5947	-1.12767	0.288487	0.999301	-4.58766
EEPD1	-0.169649	13.5732	-1.12748	0.288562	0.999301	-4.58772
SLC1A3	0.378159	12.8428	1.1274	0.288595	0.999301	-4.58775
TUBA8	0.244144	13.4214	1.12696	0.28877	0.999301	-4.5879
FADS2	-0.20452	15.5819	-1.12684	0.28882	0.999301	-4.58794
SART3	-0.103795	15.8403	-1.12675	0.288857	0.999301	-4.58797
PEX3	0.15958	14.3809	1.12671	0.288872	0.999301	-4.58799
ASCC3	0.123959	14.6181	1.12656	0.288931	0.999301	-4.58804
WDR89	0.162292	12.2887	1.12652	0.288949	0.999301	-4.58805
PKHD1L1	0.121791	14.9788	1.12638	0.289005	0.999301	-4.5881
PEX6	0.191075	12.2867	1.12624	0.289061	0.999301	-4.58815
DHX37	0.140885	12.6056	1.12539	0.289404	0.999301	-4.58844
LGALSL	-0.143007	15.401	-1.12537	0.289411	0.999301	-4.58844
EP300	0.13099	13.5089	1.12507	0.289532	0.999301	-4.58854
CSTF2	0.452579	13.6174	1.12464	0.289702	0.999301	-4.58869
ATP8B2	0.284474	11.134	1.12366	0.290099	0.999301	-4.58902
RBBP6	-0.169175	15.3107	-1.12211	0.290724	0.999301	-4.58955
AP2A2	0.114114	16.1321	1.12204	0.290752	0.999301	-4.58957
AATF	0.161361	12.9101	1.1217	0.29089	0.999301	-4.58969
FGG	-0.518983	21.1593	-1.12167	0.290899	0.999301	-4.58969
MTX2	-0.200865	13.7426	-1.12159	0.290931	0.999301	-4.58972
ARHGEF40	-0.157287	13.6905	-1.12081	0.291249	0.999301	-4.58999
STOML2	-0.131534	16.2925	-1.12055	0.291351	0.999301	-4.59007
RABL2A	0.151804	14.0862	1.11998	0.291582	0.999301	-4.59027
ARHGAP31	-0.174719	15.866	-1.11874	0.292084	0.999301	-4.59069
TRIM11	0.30777	12.4001	1.12734	0.292104	0.999301	-4.58481
MAN2B2	-0.204364	13.9804	-1.11867	0.292113	0.999301	-4.59071
BRD4	0.133403	14.2414	1.11858	0.292148	0.999301	-4.59074
CNST	0.187905	11.5905	1.11854	0.292164	0.999301	-4.59075
CMPK2	-0.280692	15.9353	-1.11846	0.292196	0.999301	-4.59078
SLC4A11	-0.202302	14.8709	-1.11792	0.292417	0.999301	-4.59097
SIPA1L1	-0.333592	10.9927	-1.11786	0.292441	0.999301	-4.59098
OSBP2	-0.154665	13.0712	-1.11759	0.292551	0.999301	-4.59108
SIAE	-0.266645	17.2859	-1.1175	0.292585	0.999301	-4.59111
LETMD1	-0.253415	14.4547	-1.11741	0.292625	0.999301	-4.59114
KIN	0.150487	11.7505	1.11734	0.29265	0.999301	-4.59116
IPO11	0.151882	13.1998	1.11719	0.292711	0.999301	-4.59121
RPL36	-0.20546	19.1386	-1.11672	0.292903	0.999301	-4.59137
SDHB	-0.119102	17.744	-1.11656	0.292966	0.999301	-4.59142
ATL3	-0.105475	17.2693	-1.11647	0.293003	0.999301	-4.59145
ATP1B3	-0.146246	17.5729	-1.11561	0.293354	0.999301	-4.59175
APOD	-0.322334	22.3833	-1.1156	0.293358	0.999301	-4.59175
H2AC21	0.156281	22.1472	1.11527	0.293491	0.999301	-4.59186
HIBADH	-0.118135	17.115	-1.11487	0.293653	0.999301	-4.59199
PXN	-0.174389	15.9027	-1.11428	0.293893	0.999301	-4.59219
ABAT	-0.159958	16.7358	-1.11422	0.29392	0.999301	-4.59222
CALCOCO2	0.179051	13.9631	1.1142	0.293925	0.999301	-4.59222
PSMA7	-0.167269	16.0404	-1.11356	0.294188	0.999301	-4.59244
ANK1	-0.336092	13.8605	-1.11314	0.294357	0.999301	-4.59258
AP3B1	0.130274	15.0229	1.11269	0.294542	0.999301	-4.59273
SUGCT	0.140852	12.7871	1.11248	0.294627	0.999301	-4.5928
NOD1	0.307676	17.3754	1.11184	0.294889	0.999301	-4.59302
CHMP3	0.164866	14.6911	1.11145	0.295046	0.999301	-4.59315
REEP2	-0.250704	15.405	-1.11084	0.295297	0.999301	-4.59335
SLC25A22	-0.165291	16.3392	-1.11081	0.29531	0.999301	-4.59337
PEX10	-0.21301	11.7637	-1.11051	0.295432	0.999301	-4.59347
KPTN	-0.142386	12.5977	-1.10997	0.295651	0.999301	-4.59365
SPATA5	-0.104057	16.514	-1.10987	0.295691	0.999301	-4.59368
PRKCB	0.158443	14.9457	1.10946	0.29586	0.999301	-4.59382
RPL37A	-0.138395	18.4891	-1.10926	0.295942	0.999301	-4.59389
CD44	-0.18461	16.6625	-1.10916	0.295984	0.999301	-4.59392
APTX	0.154151	11.8404	1.10886	0.296106	0.999301	-4.59402
EXOSC7	0.112746	13.5328	1.1087	0.296173	0.999301	-4.59408
DPP10	-0.183056	13.0177	-1.10817	0.296386	0.999301	-4.59425
PHLDA2	-0.142924	15.1437	-1.11619	0.296573	0.999301	-4.58816
RANBP10	0.110589	13.2271	1.10769	0.296583	0.999301	-4.59441
RTRAF	-0.183946	15.9071	-1.10754	0.296646	0.999301	-4.59446
STX1B	-0.148595	14.0588	-1.10739	0.296708	0.999301	-4.59451
PGGHG	-0.250814	12.5295	-1.10719	0.296791	0.999301	-4.59458
SCN11A	-0.504727	12.2675	-1.1067	0.296989	0.999301	-4.59474
ATP1A2	0.353921	17.521	1.10645	0.297091	0.999301	-4.59483
TOM1	-0.136837	16.4454	-1.10612	0.297227	0.999301	-4.59494
MGLL	-0.185452	16.0604	-1.10594	0.297303	0.999301	-4.595
HIP1R	0.10572	13.9208	1.10539	0.297528	0.999301	-4.59519
KNG1	-0.43486	19.3986	-1.10521	0.297601	0.999301	-4.59525
CYCS	-0.157403	17.7503	-1.10521	0.297604	0.999301	-4.59525
TOP3B	0.107467	13.7273	1.10473	0.297799	0.999301	-4.59541
M6PR	0.188359	15.3042	1.10411	0.298053	0.999301	-4.59561
GSTM2	-0.256647	18.4472	-1.10387	0.298154	0.999301	-4.5957
PLBD1	0.399933	13.9019	1.10349	0.298308	0.999301	-4.59582
CYFIP2	0.165189	14.8627	1.10317	0.298442	0.999301	-4.59593
TUBB4A	-0.112552	19.3537	-1.10301	0.298506	0.999301	-4.59598
PALS1	-0.145064	13.7896	-1.10247	0.298728	0.999301	-4.59616
CYGB	-0.230145	17.1459	-1.10239	0.298761	0.999301	-4.59619
CPB2	-0.381563	16.6054	-1.10239	0.298763	0.999301	-4.59619
SNTA1	-0.154303	16.6742	-1.10195	0.298943	0.999301	-4.59634
SPEG	-0.207512	12.8081	-1.10149	0.299132	0.999301	-4.59649
TMEM104	-0.119254	14.434	-1.10138	0.29918	0.999301	-4.59653
GATAD2B	-0.160931	14.0029	-1.10132	0.299203	0.999301	-4.59655
NENF	0.169903	15.7217	1.10098	0.299343	0.999301	-4.59666
NPRL2	0.169414	11.0016	1.10057	0.299513	0.999301	-4.5968
APEX1	-0.114482	18.4668	-1.09978	0.299839	0.999301	-4.59707
SNX13	-0.564023	10.7252	-1.10759	0.300057	0.999301	-4.59072
BTD	-0.315131	15.3038	-1.09851	0.300364	0.999301	-4.59749
FAIM	-0.214818	13.3233	-1.09781	0.300653	0.999301	-4.59773
ITGA6	-0.237281	18.7189	-1.09772	0.300691	0.999301	-4.59776
DTD2	-0.126879	12.3859	-1.09735	0.300843	0.999301	-4.59788
SPOCK3	-0.243577	12.5768	-1.09706	0.300964	0.999301	-4.59798
RAB21	-0.130057	16.4169	-1.09703	0.300979	0.999301	-4.59799
STX11	0.157273	12.9958	1.09694	0.301014	0.999301	-4.59802
ADPRH	0.23745	14.547	1.09658	0.301163	0.999301	-4.59814
POLR2G	0.13845	13.4584	1.0965	0.301197	0.999301	-4.59816
GCDH	-0.153571	16.1804	-1.09645	0.301218	0.999301	-4.59818
TRIM58	0.42307	13.6409	1.09642	0.301231	0.999301	-4.59819
ATP5PO	-0.134856	18.3556	-1.09607	0.301376	0.999301	-4.59831
GPC6	0.212139	15.877	1.09529	0.301701	0.999301	-4.59857
TIAL1	0.0969146	15.3238	1.0952	0.301738	0.999301	-4.5986
MPRIP	-0.138646	14.9338	-1.09476	0.30192	0.999301	-4.59875
TSPYL4	0.227128	12.078	1.09439	0.302074	0.999301	-4.59887
RAB39A	-0.232272	13.056	-1.10254	0.302119	0.999301	-4.59222
SLC9A3R2	-0.144897	15.702	-1.09338	0.302492	0.999301	-4.59921
RGS6	-0.182012	14.0277	-1.09309	0.302612	0.999301	-4.5993
PDIA4	0.202248	18.3118	1.09306	0.302626	0.999301	-4.59931
PXDN	0.504304	15.0816	1.09302	0.302643	0.999301	-4.59933
STX16	-0.159188	13.7755	-1.09283	0.302722	0.999301	-4.59939
SSR3	0.121816	16.8533	1.09224	0.302968	0.999301	-4.59959
PTBP3	-0.140042	15.4197	-1.0919	0.30311	0.999301	-4.5997
ACTB	-0.993962	19.8039	-1.09182	0.303144	0.999301	-4.59973
ARID4B	0.0947539	13.639	1.09169	0.303198	0.999301	-4.59977
APOA1	-0.393785	21.7228	-1.09157	0.303247	0.999301	-4.59981
DCAF8	-0.0967237	14.3312	-1.09153	0.303262	0.999301	-4.59982
LMO7	-0.331799	15.4927	-1.09126	0.303377	0.999301	-4.59991
SVIL	0.107467	14.198	1.09098	0.303493	0.999301	-4.60001
PSME4	0.131866	12.8337	1.09095	0.303504	0.999301	-4.60002
SERPINA1	-0.387553	22.7954	-1.0909	0.303525	0.999301	-4.60003
CRABP1	-0.631458	14.0232	-1.08984	0.303968	0.999301	-4.60038
SORT1	-0.155861	14.7593	-1.08975	0.304005	0.999301	-4.60041
SUMF1	0.222941	14.0739	1.08956	0.304085	0.999301	-4.60048
ATG4B	-0.130936	14.8977	-1.08951	0.304106	0.999301	-4.60049
SLC9A7	-0.134873	13.7394	-1.0893	0.304195	0.999301	-4.60057
SIGLEC10	0.496671	12.1344	1.0892	0.304237	0.999301	-4.6006
CIAO1	0.137525	15.7778	1.08915	0.304257	0.999301	-4.60062
CEP44	0.124154	12.694	1.08827	0.304626	0.999301	-4.60091
AP1S2	0.116119	16.1353	1.0882	0.304656	0.999301	-4.60093
ARSB	0.186632	14.7861	1.08807	0.30471	0.999301	-4.60098
HMGA1	-0.19839	14.9161	-1.08794	0.304764	0.999301	-4.60102
CFDP1	-0.168571	14.9307	-1.08758	0.304913	0.999301	-4.60114
BAG5	0.118997	14.4588	1.08745	0.304968	0.999301	-4.60118
EML3	0.112599	15.705	1.08696	0.305174	0.999301	-4.60134
SRP14	-0.117907	17.3471	-1.08672	0.305273	0.999301	-4.60142
SYNPO	-0.307385	15.0125	-1.08634	0.305434	0.999301	-4.60155
RTN4	-0.277743	16.1436	-1.08631	0.305448	0.999301	-4.60156
MAP7D2	-0.233713	15.6317	-1.08561	0.305741	0.999301	-4.60179
ADAMTSL2	-0.350471	12.7401	-1.08553	0.305773	0.999301	-4.60182
CCL14	0.201465	12.203	1.08549	0.305792	0.999301	-4.60183
SLC8A1	-0.203576	11.6884	-1.08485	0.306059	0.999301	-4.60205
SMC2	0.170254	14.0363	1.08483	0.306067	0.999301	-4.60205
TMTC2	0.199628	12.5116	1.08472	0.306115	0.999301	-4.60209
PABIR1	-0.166399	12.1446	-1.08447	0.306217	0.999301	-4.60217
GZMM	-0.41876	14.1444	-1.08441	0.306243	0.999301	-4.60219
MRPL41	-0.143881	13.9172	-1.08415	0.306352	0.999301	-4.60228
HSD17B11	0.127812	16.0674	1.08331	0.306705	0.999301	-4.60256
TRMT5	0.114106	14.5998	1.08327	0.306721	0.999301	-4.60257
FAHD1	-0.109392	14.8031	-1.08317	0.306765	0.999301	-4.6026
EIF2AK2	-0.152454	16.2179	-1.08316	0.306769	0.999301	-4.60261
NDUFV3	0.187765	15.5444	1.08264	0.306988	0.999301	-4.60278
ACAD8	0.147381	15.2845	1.08211	0.307211	0.999301	-4.60295
GALNT17	-0.232248	14.7786	-1.08165	0.307404	0.999301	-4.60311
TAB2	-0.166815	14.275	-1.08136	0.307529	0.999301	-4.6032
FBXO3	-0.111732	14.3622	-1.08131	0.307549	0.999301	-4.60322
ST6GALNAC2	-0.122222	13.8113	-1.08892	0.307733	0.999301	-4.59625
HEMK1	0.361992	11.8054	1.08082	0.307754	0.999301	-4.60338
REPIN1	-0.127847	11.5076	-1.08058	0.307854	0.999301	-4.60346
ING4	-0.140614	12.3924	-1.08802	0.308108	0.999301	-4.59651
LRRC47	0.100223	17.2611	1.07998	0.308109	0.999301	-4.60366
RHBDD2	-0.148401	15.3981	-1.07931	0.308394	0.999301	-4.60388
STIM2	0.189074	13.2522	1.07893	0.308551	0.999301	-4.60401
LYPLA1	-0.265166	16.5541	-1.07893	0.308554	0.999301	-4.60401
ZC2HC1A	-0.175533	14.6936	-1.07815	0.308882	0.999301	-4.60426
ARL8B	-0.165315	18.0015	-1.07806	0.308919	0.999301	-4.60429
RTN3	-0.206527	18.1744	-1.07787	0.309	0.999301	-4.60436
VAMP5	-0.225408	14.3893	-1.07757	0.309129	0.999301	-4.60446
HMBOX1	-0.151234	13.8351	-1.07714	0.309309	0.999301	-4.6046
FMNL2	0.306937	11.8794	1.07669	0.309502	0.999301	-4.60475
GNAI3	0.134458	18.5872	1.07632	0.309657	0.999301	-4.60487
CLN3	-0.28849	12.0297	-1.07584	0.309862	0.999301	-4.60503
SLC16A2	0.166951	14.688	1.07573	0.309906	0.999301	-4.60506
DNAAF9	0.0943028	12.8883	1.07552	0.309998	0.999301	-4.60514
LEO1	0.137335	14.5675	1.07538	0.310056	0.999301	-4.60518
RELA	0.135345	14.0814	1.07532	0.310081	0.999301	-4.6052
TMOD2	0.354554	17.8056	1.07468	0.310352	0.999301	-4.60541
GPX8	0.135366	14.914	1.07448	0.310436	0.999301	-4.60548
HDAC1	0.149632	16.986	1.0744	0.310471	0.999301	-4.6055
P2RX4	0.248808	11.2333	1.0743	0.310515	0.999301	-4.60554
FRG1	-0.163378	13.3433	-1.07412	0.310589	0.999301	-4.6056
ORM1	-0.47762	21.6517	-1.07321	0.310976	0.999301	-4.6059
MCM6	0.345755	13.5312	1.07282	0.311144	0.999301	-4.60603
SLCO2B1	0.223002	14.2371	1.07274	0.311176	0.999301	-4.60605
SPCS1	-0.179626	15.113	-1.07272	0.311187	0.999301	-4.60606
WWC3	-0.127355	12.896	-1.07235	0.311343	0.999301	-4.60618
EMD	-0.0884231	17.7538	-1.07192	0.311526	0.999301	-4.60632
NUDT9	-0.130491	14.5883	-1.07088	0.311967	0.999301	-4.60666
MCF2L2	-0.19426	12.7111	-1.07077	0.312017	0.999301	-4.6067
RPP30	0.125425	14.155	1.07075	0.312024	0.999301	-4.60671
[truncated: 6,109 more rows]

## Sheet: ST5
	ID	Description	setSize	enrichmentScore	NES	pvalue	p.adjust	qvalue	rank	leading_edge	core_enrichment
HALLMARK_COAGULATION	HALLMARK_COAGULATION	HALLMARK_COAGULATION	101	-0.63512	-2.18381	3.32769e-10	1.49746e-08	1.08588e-08	867	tags=47%, list=11%, signal=42%	CTSO/CFH/CSRP1/CRIP2/THBS1/ITGB3/S100A1/A2M/TIMP3/S100A13/F11/ITIH1/HTRA1/KLKB1/C8A/C8B/ISCU/PROC/SERPING1/CPB2/APOC2/SERPINA1/CPN1/APOA1/PROS1/F9/PLG/C8G/TF/SERPINC1/PROZ/C9/MASP2/APOC1/C2/MST1/FGG/CLU/MBL2/F10/RGN/FGA/F2/CFB/F12/CFI/C3
HALLMARK_EPITHELIAL_MESENCHYMAL_TRANSITION	HALLMARK_EPITHELIAL_MESENCHYMAL_TRANSITION	HALLMARK_EPITHELIAL_MESENCHYMAL_TRANSITION	135	0.43611	1.88555	1.98345e-06	4.46275e-05	3.23615e-05	1015	tags=31%, list=13%, signal=28%	TNC/TIMP1/COL16A1/SPP1/LOXL2/PTX3/COL3A1/PCOLCE/NNMT/COL6A3/CTHRC1/IGFBP3/NTM/FMOD/COL5A1/COL5A2/COL1A1/SLIT3/TGFBI/COL6A2/EFEMP2/GJA1/COL11A1/VCAM1/SLIT2/ITGA2/EMP3/MMP2/ECM2/MCM7/PDGFRB/THBS2/COL1A2/DCN/ITGA5/CDH6/ITGB5/GPC1/FGF2/CCN2/PPIB/BGN
HALLMARK_INFLAMMATORY_RESPONSE	HALLMARK_INFLAMMATORY_RESPONSE	HALLMARK_INFLAMMATORY_RESPONSE	76	0.469844	1.85554	0.000137581	0.00157236	0.00114019	1387	tags=42%, list=17%, signal=35%	TIMP1/FPR1/P2RX7/CALCRL/SPHK1/TLR2/CD14/MSR1/CD82/NFKBIA/P2RX4/EMP3/ITGB8/TAPBP/NAMPT/LCP2/ITGA5/STAB1/ICAM1/MET/IL18/NFKB1/TPBG/AXL/RELA/GNAI3/LPAR1/CLEC5A/CD48/SELENOS/RHOG/NMI
HALLMARK_E2F_TARGETS	HALLMARK_E2F_TARGETS	HALLMARK_E2F_TARGETS	114	0.414668	1.73246	0.000139765	0.00157236	0.00114019	1926	tags=39%, list=24%, signal=30%	PRIM2/RNASEH2A/MCM2/MCM4/MCM6/SMC4/SHMT1/PLK1/PAICS/MTHFD2/HUS1/DDX39A/MCM7/HMGB2/POLD3/MCM5/HMGB3/MXD3/GSPT1/POLD2/DCTPP1/POLD1/DNMT1/MLH1/EXOSC8/KPNA2/H2AZ1/CCP110/SSRP1/PRPS1/IPO7/RFC1/SRSF1/CSE1L/PAN2/RFC3/LMNB1/PCNA/EIF2S1/LBR/RBBP7/NAP1L1/RAD50/XPO1
HALLMARK_MYOGENESIS	HALLMARK_MYOGENESIS	HALLMARK_MYOGENESIS	123	-0.459335	-1.61369	0.00131931	0.0118738	0.00861022	1351	tags=34%, list=17%, signal=29%	CKM/BDKRB2/ITGA7/DAPK2/MAPK12/NOS1/SPARC/GSN/SOD3/PYGM/SPEG/CAMK2B/SORBS1/PDLIM7/FXYD1/MYO1C/MB/TPD52L1/MEF2D/GNAO1/CNN3/REEP1/APOD/SMTN/SPTAN1/ITGB4/GAA/MYH11/KLF5/MYLPF/TNNC1/CLU/TAGLN/DES/MYL3/HDAC5/PSEN2/CD36/LSP1/ACTA1/NQO1/MYH7
HALLMARK_HEME_METABOLISM	HALLMARK_HEME_METABOLISM	HALLMARK_HEME_METABOLISM	118	-0.442343	-1.55079	0.00228212	0.0171159	0.0124115	1519	tags=30%, list=19%, signal=24%	OSBP2/GYPC/ADD2/GDE1/SELENBP1/SIDT2/GCLM/MARK3/P4HA2/EPB42/SPTB/LRP10/EPB41/ABCB6/ATP6V0A1/SDCBP/HAGH/MGST3/CAST/BCAM/NR3C1/CCDC28A/TNRC6B/ANK1/FOXO3/BNIP3L/SLC2A1/HBB/LPIN2/TNS1/DMTN/SNCA/SPTA1/HBD/C3
HALLMARK_OXIDATIVE_PHOSPHORYLATION	HALLMARK_OXIDATIVE_PHOSPHORYLATION	HALLMARK_OXIDATIVE_PHOSPHORYLATION	185	-0.40107	-1.47387	0.00309319	0.0198848	0.0144194	2936	tags=51%, list=36%, signal=34%	FH/ACADVL/COX4I1/PRDX3/VDAC3/SLC25A12/SUCLA2/BDH2/ATP5MF/PDHX/ISCA1/COX15/ATP5F1D/MRPL11/NDUFS6/ACAT1/ETFDH/ABCB7/FXN/ATP5F1B/SLC25A20/HSD17B10/MFN2/DLST/PHB2/SDHD/CYB5R3/SDHC/NDUFB7/PDHA1/ATP5F1C/VDAC2/NDUFB8/UQCRB/ETFB/LDHB/HADHA/HADHB/NDUFS8/ATP6V1G1/ATP5ME/NDUFB6/ECH1/SDHB/PMPCA/MTRF1/NDUFV1/GLUD1/OPA1/NQO2/NDUFS1/MRPL35/GOT2/GRPEL1/SLC25A4/NDUFA8/ATP5PO/VDAC1/ATP6V0C/COX6B1/CYCS/ECI1/NDUFS4/…
HALLMARK_TNFA_SIGNALING_VIA_NFKB	HALLMARK_TNFA_SIGNALING_VIA_NFKB	HALLMARK_TNFA_SIGNALING_VIA_NFKB	78	0.386148	1.53709	0.004728	0.0240332	0.0174276	1365	tags=35%, list=17%, signal=29%	TNC/PTX3/PANX1/SPHK1/TLR2/LITAF/B4GALT5/TNFAIP8/NFKBIA/BCL6/TNIP2/CEBPB/NAMPT/MAFF/ICAM1/RCAN1/PLPP3/PLEK/REL/IL18/TRAF1/NFKB1/RELA/SDC4/CEBPD/NFKB2/IL6ST
HALLMARK_XENOBIOTIC_METABOLISM	HALLMARK_XENOBIOTIC_METABOLISM	HALLMARK_XENOBIOTIC_METABOLISM	134	-0.415432	-1.47729	0.00480664	0.0240332	0.0174276	589	tags=17%, list=7%, signal=16%	ADH1C/PTGES/F11/ITIH1/DHRS1/PROS1/ARG2/CYP2J2/LPIN2/HGFAC/PLG/LCAT/APOE/PDLIM5/MBL2/F10/SERPINA6/TMEM176B/CFB/CD36/VTN/NQO1/ITIH4
HALLMARK_INTERFERON_ALPHA_RESPONSE	HALLMARK_INTERFERON_ALPHA_RESPONSE	HALLMARK_INTERFERON_ALPHA_RESPONSE	73	-0.484726	-1.57904	0.00612626	0.0266596	0.0193321	1100	tags=27%, list=14%, signal=24%	SAMD9L/GBP2/IFIT2/ELF1/UBE2L6/BST2/PSMB9/IFI30/PROCR/IFIT3/CMPK2/IFIH1/DHX58/SELL/GBP4/LGALS3BP/MX1/ISG15/IFI44L/IFI44
HALLMARK_KRAS_SIGNALING_DN	HALLMARK_KRAS_SIGNALING_DN	HALLMARK_KRAS_SIGNALING_DN	53	-0.508238	-1.57773	0.0065168	0.0266596	0.0193321	1351	tags=30%, list=17%, signal=25%	CKM/MACROH2A2/SOX10/NOS1/SNCB/KRT4/GPRC5C/SYNPO/SELENOP/SERPINA10/KRT1/MX1/C5/ITIH3/IFI44L/MYH7
HALLMARK_ESTROGEN_RESPONSE_LATE	HALLMARK_ESTROGEN_RESPONSE_LATE	HALLMARK_ESTROGEN_RESPONSE_LATE	107	-0.439832	-1.52669	0.00717086	0.0268907	0.0194997	1559	tags=36%, list=19%, signal=29%	NCOR2/BCL2/CACNA2D2/TIAM1/FLNB/ABCA3/CD9/SORD/CD44/RPS6KA2/DHCR7/ALDH3B1/CDH1/MAPK13/ANXA9/FAM102A/TPD52L1/CYP4F11/SLC1A4/SLC29A1/ADD3/PLXNB1/PTGES/CPE/CAV1/SERPINA1/IGSF1/ABHD2/SERPINA5/SERPINA3/TNNC1/KRT19/COX6C/PDLIM3/MAPT/DLG5/CXCL14/DNAJC12

## Sheet: ST6
	logFC	AveExpr	t	P.Value	adj.P.Val	B
IPO11	0.774394	12.4188	6.25845	0.000164947	0.491983	-2.98347
CHAD	2.74588	13.2897	8.25271	0.00020834	0.491983	-3.76709
SNX24	0.977077	11.3053	5.89384	0.000254735	0.491983	-3.03471
CFHR2	0.85647	13.4413	6.27923	0.000268014	0.491983	-3.28924
TUSC3	-0.747951	12.554	-5.70206	0.000322401	0.491983	-3.06433
ALDH1A2	-1.19717	11.2029	-4.6793	0.00123444	0.815633	-3.26034
OSTC	0.89261	12.6386	4.67297	0.00124533	0.815633	-3.26179
MAVS	-0.483071	15.0051	-4.65672	0.00127373	0.815633	-3.26551
KRT2	-0.889109	15.6805	-4.61427	0.00135131	0.815633	-3.27534
MIPOL1	1.50969	13.6063	4.86128	0.00135981	0.815633	-3.46608
KRT1	-0.628111	17.0347	-4.5328	0.00151475	0.815633	-3.29461
FAM162A	-0.493318	15.0431	-4.4921	0.00160425	0.815633	-3.30445
NR2C2AP	0.537716	12.1847	4.45044	0.00170176	0.815633	-3.31466
CBX1	-0.557308	15.7053	-4.36717	0.00191626	0.815633	-3.33552
EVA1B	-1.10455	11.5633	-4.36616	0.00191903	0.815633	-3.33578
PON3	1.29514	14.6484	4.35593	0.00194735	0.815633	-3.33839
CFH	0.697513	18.9044	4.32586	0.00203327	0.815633	-3.3461
ADGRA2	-0.967338	11.912	-4.12275	0.00273085	0.815633	-3.40034
NAGLU	0.588443	13.1309	4.12132	0.00273655	0.815633	-3.40074
TBC1D8B	0.712145	11.8384	4.28707	0.00284262	0.815633	-3.56889
SMAP	-0.389196	13.5285	-4.07024	0.00295007	0.815633	-3.41499
CTSC	0.779479	13.7078	4.03199	0.00312153	0.815633	-3.42582
CCIN	1.11662	13.2974	4.45162	0.00321249	0.815633	-3.72539
LCN2	0.905464	13.0475	4.00733	0.00323767	0.815633	-3.43288
ZNF609	1.55257	12.918	6.56924	0.00339318	0.815633	-4.27495
C1QC	0.586639	18.5797	3.96282	0.00345909	0.815633	-3.44578
WDR73	0.602109	11.2085	3.817	0.00430436	0.815633	-3.48938
MYH7	4.49594	14.8798	3.97313	0.00434268	0.815633	-3.63525
KRT10	-0.742234	16.0092	-3.79625	0.00444146	0.815633	-3.49576
AK2	-0.478977	16.0499	-3.75948	0.00469577	0.815633	-3.50717
FCN2	0.823949	12.669	3.75803	0.00470611	0.815633	-3.50762
IRF2BP2	-0.668494	13.7347	-3.72063	0.00498132	0.815633	-3.51937
CEBPB	-0.671549	13.1402	-3.71211	0.00504633	0.815633	-3.52207
ESYT2	-0.573754	12.7659	-3.69827	0.00515395	0.815633	-3.52646
ADAMTSL5	-0.985162	15.5421	-3.69109	0.00521068	0.815633	-3.52875
BCCIP	0.488096	13.3345	3.68403	0.00526716	0.815633	-3.53101
NDUFA6	-0.497531	14.6219	-3.6817	0.00528589	0.815633	-3.53175
EDIL3	-0.490297	13.5139	-3.68155	0.0052871	0.815633	-3.5318
NQO2	0.581033	16.3951	3.67991	0.00530036	0.815633	-3.53233
SLC41A3	-0.410764	12.8185	-3.65407	0.00551398	0.815633	-3.54064
CDKN1C	-0.711448	12.1102	-3.61383	0.00586492	0.815633	-3.55372
PTGES	-0.803357	14.9816	-3.60499	0.00594511	0.815633	-3.55662
SCAF1	-0.463004	12.8733	-3.60159	0.00597625	0.815633	-3.55773
IGLC2	0.715459	20.8493	3.56087	0.00636296	0.815633	-3.57119
RMDN2	-0.483262	13.3753	-3.5476	0.00649463	0.815633	-3.57562
UBAP2	-0.445008	12.6618	-3.54259	0.00654508	0.815633	-3.57729
COMP	1.14374	13.8608	3.67501	0.00658144	0.815633	-3.70585
TFAM	-0.382281	15.819	-3.52203	0.0067564	0.815633	-3.58419
VSIR	-0.462773	13.2472	-3.51402	0.00684075	0.815633	-3.5869
TMEM259	0.549847	13.3573	3.64694	0.00684873	0.815633	-3.7129
AGRN	-0.72201	17.662	-3.50964	0.00688725	0.815633	-3.58837
GJA1	-1.58045	14.0439	-3.50559	0.00693064	0.815633	-3.58975
DHX40	-0.470843	10.8369	-3.47819	0.0072314	0.815633	-3.59906
TUSC2	0.803865	13.2234	3.46966	0.00732784	0.815633	-3.60198
ERMP1	-0.531759	15.5042	-3.42153	0.00789785	0.815633	-3.61857
DDR1	0.777472	13.5364	3.41764	0.00794582	0.815633	-3.61992
SPTBN5	-0.775065	13.837	-3.41172	0.00801951	0.815633	-3.62198
STAU2	-0.655001	9.96888	-3.40985	0.00804302	0.815633	-3.62264
CBWD1	0.488466	12.1522	3.40202	0.00814196	0.815633	-3.62537
CFHR1	2.06727	13.3478	4.35216	0.00815629	0.815633	-4.11841
IRAG1	-0.66323	11.8253	-3.36619	0.00861099	0.815633	-3.63796
PGRMC2	-0.439881	15.07	-3.36568	0.00861785	0.815633	-3.63814
DDC	2.12748	12.1668	6.6948	0.00864001	0.815633	-4.4092
PRMT3	0.551707	12.2601	3.36337	0.00864912	0.815633	-3.63896
MSTO1	0.532835	13.4188	3.35872	0.00871231	0.815633	-3.6406
C1orf21	-0.56982	11.7064	-3.33742	0.00900803	0.815633	-3.64817
UQCR10	-0.378585	14.8133	-3.33335	0.0090657	0.815633	-3.64962
FEM1B	-0.719204	11.4046	-3.84294	0.00917548	0.815633	-4.01083
CYP4X1	-0.809693	14.4233	-3.32548	0.00917838	0.815633	-3.65243
CETN2	-0.467269	14.2264	-3.31046	0.00939747	0.815633	-3.65781
COCH	-1.18456	11.8992	-4.87298	0.00948417	0.815633	-4.3028
NAMPT	0.673081	17.4313	3.29698	0.00959874	0.815633	-3.66266
YTHDF2	-0.410651	12.5693	-3.28276	0.00981594	0.815633	-3.6678
EMC10	-0.412511	12.8553	-3.25427	0.0102667	0.815633	-3.67816
CHL1	0.703865	16.4283	3.24891	0.0103538	0.815633	-3.68012
EFHD1	-0.644571	14.1065	-3.23738	0.0105441	0.815633	-3.68434
IGKC	0.595139	21.7981	3.23531	0.0105786	0.815633	-3.6851
GPRC5C	-1.45626	11.9439	-3.21084	0.0109957	0.815633	-3.69412
SPATS2	-0.844259	10.1984	-4.02239	0.0110867	0.815633	-4.14104
AUH	-0.441133	14.2629	-3.20536	0.0110915	0.815633	-3.69615
IGHG2	0.711174	21.629	3.20256	0.0111407	0.815633	-3.69718
SEC14L4	1.49629	10.5822	4.0142	0.0111737	0.815633	-4.14165
CD300A	1.00537	9.97959	3.18755	0.0114087	0.815633	-3.70276
RAB11FIP1	-0.325047	13.6563	-3.18094	0.0115287	0.815633	-3.70522
PIGX	-0.604719	11.4779	-3.27365	0.0117464	0.815633	-3.81366
S100A8	1.693	16.4037	3.16331	0.0118556	0.815633	-3.71181
DGLUCY	2.04568	14.4499	3.15759	0.0119638	0.815633	-3.71396
PON1	0.832576	15.398	3.14336	0.012237	0.815633	-3.71931
NUP50	-0.344641	13.6721	-3.13332	0.0124337	0.815633	-3.72309
PODXL	-0.441731	14.6544	-3.13304	0.0124393	0.815633	-3.7232
TOP2A	-0.721716	12.8043	-3.36247	0.0126428	0.815633	-3.97489
BZW2	0.499809	14.6868	3.12234	0.0126528	0.815633	-3.72725
MRPS17	-0.390472	13.2708	-3.11661	0.0127685	0.815633	-3.72942
LYVE1	0.957171	13.9259	3.11139	0.012875	0.815633	-3.73141
METTL2B	0.974062	11.9876	3.10744	0.0129561	0.815633	-3.73291
NGFR	-1.13725	16.1864	-3.09235	0.0132713	0.815633	-3.73867
FRZB	-1.64099	14.694	-3.08506	0.0134264	0.815633	-3.74145
CAVIN2	-0.770282	18.3925	-3.05849	0.0140075	0.815633	-3.75167
RFK	0.470232	13.9844	3.05145	0.0141657	0.815633	-3.75438
SCGN	-0.713296	13.153	-3.04881	0.0142256	0.815633	-3.7554
NCALD	-0.509304	12.352	-3.04848	0.0142331	0.815633	-3.75553
CSTF2	-0.632354	13.2003	-3.03895	0.0144514	0.815633	-3.75922
TCF4	0.660527	11.4486	3.43298	0.0147817	0.815633	-4.06572
CEP290	1.0561	13.5409	4.24532	0.0149271	0.815633	-4.32031
CD33	0.938126	12.3316	3.01651	0.0149791	0.815633	-3.76795
HEATR3	0.738916	11.3549	3.01583	0.0149955	0.815633	-3.76821
ASAP1	0.320453	12.1889	3.0137	0.0150464	0.815633	-3.76904
ATP5PB	-0.304211	16.9058	-3.01158	0.0150976	0.815633	-3.76987
SARDH	-0.717121	12.7212	-3.01114	0.0151083	0.815633	-3.77004
PHC3	-0.621304	13.0341	-3.01039	0.0151265	0.815633	-3.77034
RAB11FIP5	-0.339235	14.4476	-3.00563	0.015242	0.815633	-3.7722
CPN2	0.814879	15.9971	3.00371	0.0152889	0.815633	-3.77295
TBC1D9B	-0.389188	14.4535	-3.00252	0.0153182	0.815633	-3.77342
CNOT9	-0.42677	12.5165	-2.99535	0.0154951	0.815633	-3.77623
PCCB	-0.471998	14.7477	-2.99484	0.0155076	0.815633	-3.77642
F13B	0.530806	13.2916	2.97987	0.0158839	0.815633	-3.78231
IGHG4	0.845447	19.4248	2.9797	0.0158883	0.815633	-3.78238
TACSTD2	1.30155	16.1541	2.97911	0.0159033	0.815633	-3.78261
AVL9	0.623186	11.6085	3.06695	0.0159558	0.815633	-3.87522
HK3	1.33342	13.8806	2.97479	0.0160136	0.815633	-3.78431
HBG2	-0.700528	14.2306	-3.35606	0.0162123	0.815633	-4.22345
CPNE8	-0.326383	12.5611	-2.96495	0.0162684	0.815633	-3.7882
S100P	0.909845	11.8212	2.96038	0.016388	0.815633	-3.79
PIP4P2	-0.310447	13.2259	-2.94901	0.0166896	0.815633	-3.79451
AKAP1	-0.314171	13.2461	-2.93609	0.0170392	0.815633	-3.79964
ACTN2	4.24829	14.922	3.3131	0.0170773	0.815633	-4.08377
SULT1A3	0.65266	12.7828	2.92482	0.0173506	0.815633	-3.80414
ITGB6	-0.474451	18.4488	-3.00509	0.0175037	0.815633	-3.89445
DSP	-2.04771	13.9009	-2.9179	0.0175443	0.815633	-3.8069
MEPCE	-0.37708	14.0013	-2.91637	0.0175877	0.815633	-3.80752
TELO2	0.664714	12.3982	2.9089	0.0177999	0.815633	-3.81051
IL6ST	-0.668341	12.4056	-3.27323	0.017926	0.815633	-4.08999
LRMDA	0.513114	11.9786	2.98783	0.0179632	0.815633	-3.89988
VSIG4	0.702198	15.3074	2.89381	0.0182372	0.815633	-3.81657
TMUB1	-0.315239	14.5446	-2.8894	0.0183671	0.815633	-3.81835
ME3	-0.415025	14.4522	-2.88053	0.0186309	0.815633	-3.82192
GLCE	-0.436501	12.7833	-2.87532	0.0187879	0.815633	-3.82403
JPT2	-0.618316	12.4919	-2.86996	0.0189507	0.815633	-3.8262
MECP2	-0.614793	16.5826	-2.86798	0.0190113	0.815633	-3.827
PYCR1	0.542469	11.4158	2.86249	0.01918	0.815633	-3.82923
FZD2	-0.827681	13.2487	-2.86234	0.0191845	0.815633	-3.82928
CDC42	0.38979	18.4756	2.86128	0.0192175	0.815633	-3.82972
SNX33	-0.34403	13.4475	-2.86087	0.0192302	0.815633	-3.82988
APOC1	-0.473021	14.6405	-2.85989	0.0192603	0.815633	-3.83028
CXADR	-0.596232	13.1814	-2.85847	0.0193044	0.815633	-3.83085
ITIH5	-0.671926	16.7994	-2.85502	0.0194121	0.815633	-3.83226
ATRN	0.525977	13.4579	2.85256	0.0194893	0.815633	-3.83326
STK10	0.416486	15.5022	2.85014	0.0195654	0.815633	-3.83424
TWSG1	0.633393	12.0735	2.92939	0.0196143	0.815633	-3.91849
ATP5PF	-0.964482	12.1373	-2.84721	0.0196578	0.815633	-3.83543
USP12	0.354995	12.0326	2.84599	0.0196967	0.815633	-3.83593
DCAKD	-0.304312	14.5031	-2.84208	0.0198211	0.815633	-3.83752
CERS5	-0.453254	11.148	-2.91917	0.0199191	0.815633	-3.92178
ATF2	-0.398559	10.737	-2.83511	0.0200452	0.815633	-3.84037
ISCA1	-0.364802	12.7922	-2.82739	0.020296	0.815633	-3.84352
UTP14A	-0.557573	12.8124	-2.9026	0.0204235	0.815633	-3.92714
APOC3	-0.629514	15.4094	-2.81576	0.0206804	0.815633	-3.84828
PPP1CA	0.404683	15.4475	2.81364	0.0207513	0.815633	-3.84915
CDH13	-0.923271	15.0469	-2.81111	0.0208361	0.815633	-3.85019
KYNU	0.790794	12.666	2.81055	0.0208548	0.815633	-3.85042
S100A9	1.70719	16.9062	2.80359	0.0210905	0.815633	-3.85328
PNP	0.613978	15.9406	2.80024	0.0212049	0.815633	-3.85466
CCSER2	-0.668584	12.0444	-2.79771	0.0212915	0.815633	-3.8557
DSG2	-1.9227	13.6252	-2.79561	0.0213639	0.815633	-3.85657
C1R	0.535227	16.4596	2.79142	0.0215088	0.815633	-3.85829
AKAP2	-0.388487	15.2708	-2.79106	0.0215212	0.815633	-3.85844
RRP1B	-0.541607	11.065	-2.78075	0.0218825	0.815633	-3.8627
SCP2	-0.362677	14.6931	-2.78055	0.0218898	0.815633	-3.86278
ACVR2A	-0.484053	12.0001	-2.8477	0.0221923	0.815633	-3.94506
PLCL1	-0.372797	12.0553	-2.84485	0.0222884	0.815633	-3.946
CHP1	-0.345023	14.7419	-2.76569	0.0224216	0.815633	-3.86894
SLC35A4	-0.318677	14.18	-2.76341	0.0225042	0.815633	-3.86988
TLE1	0.296611	12.7312	2.75438	0.0228352	0.815633	-3.87364
ANXA11	-0.318662	16.3159	-2.75278	0.0228943	0.815633	-3.8743
MEAF6	-0.385789	13.7661	-2.75233	0.0229108	0.815633	-3.87449
LILRA3	0.877676	13.8322	2.74983	0.0230037	0.815633	-3.87553
MRPS24	-0.544248	13.0711	-2.74504	0.0231824	0.815633	-3.87752
GRIA4	-1.05184	11.8326	-2.81146	0.0234464	0.815633	-3.95706
AGA	0.406123	15.0812	2.72972	0.0237638	0.815633	-3.88392
NOVA1	0.332668	11.9183	2.72719	0.0238616	0.815633	-3.88498
ITFG1	-0.356564	13.6054	-2.71922	0.0241712	0.815633	-3.88832
ARHGAP19	-0.389815	11.2929	-2.71823	0.0242098	0.815633	-3.88873
AKAP17A	-0.379347	16.1936	-2.71425	0.0243662	0.815633	-3.8904
GNS	0.393047	15.0625	2.71052	0.0245136	0.815633	-3.89197
SEPHS2	0.759019	11.8448	2.77686	0.024712	0.815633	-3.96862
BBS4	-0.376434	13.2045	-2.69965	0.0249486	0.815633	-3.89654
FARS2	-0.340319	12.836	-2.69944	0.0249571	0.815633	-3.89663
EPN1	-0.54501	12.4999	-2.69935	0.0249609	0.815633	-3.89667
NAALAD2	-0.484929	13.6428	-2.6982	0.0250076	0.815633	-3.89715
SEC23B	0.300519	14.7533	2.69657	0.0250735	0.815633	-3.89784
OCLN	-0.652469	14.5081	-2.69494	0.0251398	0.815633	-3.89852
COX6C	-0.86165	14.9623	-2.69426	0.0251676	0.815633	-3.89881
PCYT1A	0.352532	14.9388	2.69023	0.0253323	0.815633	-3.90051
DPP3	0.477802	13.6991	2.68663	0.0254803	0.815633	-3.90203
KCTD21	-0.42086	13.7544	-2.68609	0.0255026	0.815633	-3.90226
STX7	-0.31822	16.9291	-2.68092	0.0257169	0.815633	-3.90444
C2orf69	-0.288511	12.7949	-2.67888	0.0258021	0.815633	-3.9053
PGRMC1	-0.491848	18.1658	-2.67778	0.025848	0.815633	-3.90577
MYH3	0.917399	18.1502	2.97834	0.0258535	0.815633	-4.13953
PCOLCE	0.492519	17.0779	2.67417	0.0259994	0.815633	-3.90729
PRKRA	0.318038	13.8671	2.67197	0.0260925	0.815633	-3.90823
SLC41A1	-0.582981	11.216	-2.7337	0.0263911	0.815633	-3.98321
SGCG	1.37664	12.3671	4.33203	0.0265418	0.815633	-4.42989
NCKIPSD	-0.553188	11.9414	-2.81027	0.0270333	0.815633	-4.05105
SLMAP	-0.327037	13.0416	-2.64724	0.0271588	0.815633	-3.91872
PIK3IP1	-0.421539	12.2279	-2.64649	0.0271922	0.815633	-3.91905
PLTP	1.3543	17.0171	2.64422	0.0272923	0.815633	-3.92001
CYB5A	-0.603978	17.0813	-2.64337	0.02733	0.815633	-3.92038
TMEM179B	-0.483945	13.9136	-2.63872	0.0275368	0.815633	-3.92236
SSTR2	-1.64244	12.9972	-3.4858	0.0276788	0.815633	-4.35104
UST	-0.379261	12.6253	-2.63345	0.0277728	0.815633	-3.92461
ATP5PD	-0.561835	16.2926	-2.6319	0.0278426	0.815633	-3.92527
FGG	1.05507	21.133	2.6307	0.0278969	0.815633	-3.92578
CCN3	-1.0496	11.2874	-3.46623	0.0281541	0.815633	-4.35202
CTSS	0.70879	14.447	2.62432	0.028187	0.815633	-3.92851
IMUP	-0.874001	12.9915	-2.68921	0.0282449	0.815633	-3.99842
MACROH2A2	-0.591657	15.6497	-2.61602	0.0285688	0.815633	-3.93206
MYH6	4.43827	15.3694	3.09919	0.0285742	0.815633	-4.22823
RBM6	-0.41638	13.7936	-2.68143	0.0285829	0.815633	-4.0011
CDK12	0.941007	11.388	3.44469	0.0286883	0.815633	-4.3531
CDC123	0.308644	13.4909	2.60438	0.0291132	0.815633	-3.93705
PCCA	-0.591697	14.4508	-2.60281	0.0291873	0.815633	-3.93772
JCAD	-0.957372	14.4955	-2.60165	0.0292424	0.815633	-3.93822
NAA30	0.294512	12.9443	2.59821	0.0294062	0.815633	-3.9397
BTAF1	0.342678	12.7132	2.59562	0.0295299	0.815633	-3.94082
CPT1A	-0.252568	16.4552	-2.59301	0.029655	0.815633	-3.94194
PEX11B	-0.341568	13.1552	-2.59033	0.0297841	0.815633	-3.94309
BBOX1	1.21226	13.0078	2.74128	0.0298039	0.815633	-4.06968
STIM1	-0.333327	15.1021	-2.5897	0.0298145	0.815633	-3.94336
TIMP1	0.898826	15.6287	2.58871	0.0298623	0.815633	-3.94379
THOC5	0.595195	10.6294	2.73543	0.0300524	0.815633	-4.07128
ANXA7	-0.407835	17.3477	-2.57908	0.0303326	0.815633	-3.94794
SMARCE1	-0.327008	13.6501	-2.57709	0.030431	0.815633	-3.9488
F13A1	0.637304	18.8704	2.57687	0.0304417	0.815633	-3.9489
IGLC7	0.567882	21.9668	2.57668	0.0304511	0.815633	-3.94898
DGKE	-0.518123	12.8759	-2.57641	0.0304644	0.815633	-3.94909
CTSZ	0.726277	16.6641	2.57322	0.0306223	0.815633	-3.95047
PIK3AP1	0.663347	12.0197	2.56929	0.0308182	0.815633	-3.95217
C4A	0.666673	16.9191	2.56281	0.0311442	0.815633	-3.95497
ADSL	0.336456	14.5479	2.5612	0.0312254	0.815633	-3.95567
BLVRB	0.488445	19.3904	2.56013	0.03128	0.815633	-3.95613
PTAFR	0.788426	9.94756	2.559	0.0313374	0.815633	-3.95662
KAT7	-0.507952	12.4331	-2.55882	0.0313462	0.815633	-3.9567
NDUFB4	-0.554996	14.5882	-2.55468	0.0315575	0.815633	-3.95849
CP	0.645228	19.0978	2.55443	0.0315702	0.815633	-3.9586
DYNLT1	0.293156	13.1979	2.55324	0.0316316	0.815633	-3.95912
ABHD10	-0.356989	13.9019	-2.55257	0.0316656	0.815633	-3.95941
SP110	-0.392781	12.8971	-2.54936	0.0318314	0.815633	-3.9608
FBXL15	0.392088	11.7149	2.54837	0.0318822	0.815633	-3.96123
LMCD1	0.383474	15.7479	2.54775	0.0319147	0.815633	-3.9615
CEMIP	-1.26015	12.0855	-2.54216	0.0322054	0.815633	-3.96393
RASA4	0.459584	13.0471	2.5413	0.0322504	0.815633	-3.9643
GTPBP8	-0.580899	12.9826	-2.54041	0.0322969	0.815633	-3.96469
NCF1C	0.922138	13.5574	2.5399	0.0323235	0.815633	-3.96491
ATAD1	-0.261955	16.4905	-2.53594	0.0325321	0.815633	-3.96663
KRT6B	-0.454115	15.5109	-2.52855	0.0329245	0.815633	-3.96985
TMEM109	-0.413103	17.7812	-2.5253	0.0330985	0.815633	-3.97126
CDKN1B	-0.535513	13.911	-2.52167	0.0332944	0.815633	-3.97285
C1S	0.488755	17.9211	2.5201	0.0333793	0.815633	-3.97353
ATG13	-0.285916	12.9168	-2.51951	0.0334112	0.815633	-3.97379
POC5	-0.893674	11.5712	-3.27243	0.0334306	0.815633	-4.3623
CFHR5	0.570872	14.1052	2.6589	0.0335089	0.815633	-4.0925
WDR33	-0.312242	13.4318	-2.51561	0.0336235	0.815633	-3.97549
CLEC1A	-1.03833	13.2748	-2.51483	0.033666	0.815633	-3.97583
COL18A1	-0.578275	18.7293	-2.51412	0.033705	0.815633	-3.97615
UBASH3B	0.305766	14.4999	2.51135	0.0338564	0.815633	-3.97735
ZNF34	-0.656264	14.1874	-2.6496	0.0339566	0.815633	-4.1359
CILP2	-1.35177	13.2538	-3.25292	0.0340249	0.815633	-4.3634
LIG4	0.420998	12.6161	2.50768	0.0340591	0.815633	-3.97896
UBXN4	-0.259651	15.6616	-2.50627	0.0341367	0.815633	-3.97957
ALKBH4	0.364307	12.3897	2.50528	0.0341917	0.815633	-3.98001
ARSA	0.622244	13.1839	2.56439	0.0341955	0.815633	-4.04207
UBAP2L	-0.371716	13.4538	-2.50454	0.0342328	0.815633	-3.98033
UEVLD	0.315715	12.6749	2.50364	0.0342828	0.815633	-3.98072
ANKRD44	0.597459	11.8269	2.49833	0.0345797	0.815633	-3.98305
PARD3B	-0.481538	13.2169	-2.49541	0.0347441	0.815633	-3.98433
LIN7C	-0.483849	16.8813	-2.4913	0.0349768	0.815633	-3.98613
SRPX	-0.563057	15.1313	-2.48694	0.0352249	0.815633	-3.98804
GAR1	-0.344027	13.2343	-2.48689	0.035228	0.815633	-3.98807
NAPRT	0.823056	14.9257	2.48295	0.0354539	0.815633	-3.98979
AP3M1	0.273195	14.4585	2.48179	0.0355208	0.815633	-3.9903
GNAL	-0.542773	10.77	-2.613	0.0357794	0.815633	-4.14531
BZW1	0.307902	16.618	2.47571	0.0358728	0.815633	-3.99297
KRI1	0.366005	12.1944	2.47511	0.0359079	0.815633	-3.99324
ZBTB8OS	0.389391	12.0655	2.47471	0.0359316	0.815633	-3.99342
DUS3L	0.422549	12.2603	2.47438	0.0359505	0.815633	-3.99356
ROBO4	-1.21485	11.8481	-3.82291	0.0360868	0.815633	-4.43885
ORC4	-0.329822	12.1123	-2.46771	0.036342	0.815633	-3.9965
TEP1	0.395707	12.9179	2.60069	0.0364153	0.815633	-4.1485
PTPN6	0.751769	14.691	2.46578	0.0364558	0.815633	-3.99734
PHLDB3	-0.620031	12.8176	-2.88056	0.0364711	0.815633	-4.32751
MANBA	0.474456	13.3546	2.46478	0.0365154	0.815633	-3.99779
TIGAR	0.428357	14.4303	2.46392	0.0365664	0.815633	-3.99817
THEM4	0.295009	13.0844	2.46339	0.0365975	0.815633	-3.9984
PSTPIP1	0.954167	12.7969	2.46337	0.0365988	0.815633	-3.99841
WNT6	-1.01325	16.5447	-2.46252	0.0366493	0.815633	-3.99878
NUBP1	0.333372	13.8455	2.46208	0.0366757	0.815633	-3.99898
PKP4	-0.468801	13.9417	-2.45819	0.0369082	0.815633	-4.00069
TOMM20	-0.418141	14.3491	-2.45731	0.0369606	0.815633	-4.00108
ARHGAP4	0.492829	12.7509	2.45544	0.0370731	0.815633	-4.0019
TNR	0.529497	12.3147	2.696	0.0371432	0.815633	-4.30422
KIAA1671	-0.658485	12.9738	-2.4542	0.0371479	0.815633	-4.00245
LDHA	0.40741	19.1753	2.45346	0.0371927	0.815633	-4.00278
RNH1	0.37263	17.4182	2.45073	0.0373579	0.815633	-4.00398
PKP2	-1.01477	14.8671	-2.45	0.0374021	0.815633	-4.00431
MORC2	-0.376017	13.1207	-2.44863	0.037485	0.815633	-4.00491
ACSL3	-0.341672	15.2171	-2.44761	0.0375475	0.815633	-4.00536
REG1B	-1.26616	12.5397	-2.84793	0.0378482	0.815633	-4.2598
GPC6	-0.698543	15.9859	-2.43836	0.0381153	0.815633	-4.00945
PRIMPOL	0.363763	13.5101	2.43808	0.0381326	0.815633	-4.00957
YAP1	-0.574582	15.2125	-2.43771	0.0381556	0.815633	-4.00974
CDK5RAP3	-0.325361	15.5189	-2.43695	0.0382026	0.815633	-4.01007
NDE1	-0.324026	13.9135	-2.43397	0.0383877	0.815633	-4.01139
SCAMP1	-0.312236	15.9492	-2.43229	0.0384925	0.815633	-4.01213
CELF1	0.261136	13.5544	2.43108	0.0385682	0.815633	-4.01267
PEX14	-0.400879	14.1186	-2.42973	0.0386527	0.815633	-4.01327
CIAO3	0.284284	13.023	2.42954	0.0386649	0.815633	-4.01335
FPR1	0.61504	13.4953	2.42856	0.0387267	0.815633	-4.01379
PHYH	-0.313594	13.131	-2.42813	0.0387533	0.815633	-4.01398
OCIAD1	-0.326149	16.6745	-2.42811	0.0387547	0.815633	-4.01399
SELL	0.499921	13.0879	2.42658	0.0388511	0.815633	-4.01467
PIBF1	-0.4017	11.0039	-2.42585	0.0388971	0.815633	-4.01499
ADA2	0.370582	14.1933	2.47935	0.0389704	0.815633	-4.07259
NRDC	0.534033	13.1599	2.42301	0.0390768	0.815633	-4.01625
FETUB	0.677764	11.9359	2.42251	0.0391084	0.815633	-4.01647
DCPS	0.240867	15.6435	2.41987	0.0392764	0.815633	-4.01764
SMYD5	0.292942	13.9192	2.41962	0.0392924	0.815633	-4.01775
PAICS	0.584876	12.861	2.4195	0.0393002	0.815633	-4.01781
SHROOM1	-0.636048	11.2141	-2.41872	0.03935	0.815633	-4.01815
NCF4	0.781772	13.8425	2.41763	0.0394193	0.815633	-4.01863
APOD	0.630132	22.2643	2.417	0.0394598	0.815633	-4.01891
YEATS4	-0.299463	12.5626	-2.41574	0.0395407	0.815633	-4.01947
TRA2B	-0.388327	14.9822	-2.41553	0.0395545	0.815633	-4.01957
FGB	1.1129	21.2525	2.41472	0.0396062	0.815633	-4.01993
EBP	-0.376775	12.9969	-2.41228	0.0397634	0.815633	-4.02101
BNIP2	0.360081	12.4073	2.41204	0.0397787	0.815633	-4.02112
KAZN	-0.554789	13.0544	-2.40975	0.0399269	0.815633	-4.02214
TF	0.379877	21.5385	2.40882	0.0399871	0.815633	-4.02255
TMEM38A	1.16332	10.1791	3.66075	0.0400573	0.815633	-4.44232
BANF1	-0.628607	16.283	-2.40654	0.0401355	0.815633	-4.02356
PLEKHA7	-0.577256	13.6037	-2.53242	0.0401621	0.815633	-4.16642
SYNGR1	-0.447054	15.8161	-2.40491	0.0402416	0.815633	-4.02429
TP53BP2	-0.302623	12.8095	-2.40338	0.040342	0.815633	-4.02497
SLC1A1	0.511085	11.4224	2.45417	0.040511	0.815633	-4.08174
TANC2	0.753142	11.8118	3.06262	0.0405369	0.815633	-4.3748
TJP1	-0.591054	16.3949	-2.40021	0.0405501	0.815633	-4.02638
HHATL	1.19478	11.866	2.78536	0.0406557	0.815633	-4.26829
LAMC3	-1.36162	14.0122	-2.44985	0.0407808	0.815633	-4.08331
POMGNT2	-0.252818	14.2396	-2.3942	0.0409474	0.815633	-4.02906
KRT5	-0.553531	14.9403	-2.39336	0.0410032	0.815633	-4.02943
MRPS36	-0.432213	13.9225	-2.39284	0.0410379	0.815633	-4.02966
RBM22	-0.228244	13.3708	-2.39283	0.0410386	0.815633	-4.02967
CENPV	-0.951282	13.6787	-2.44471	0.0411054	0.815633	-4.08519
TPCN1	-0.31735	13.254	-2.39074	0.0411782	0.815633	-4.0306
TAF7	-0.482861	13.2207	-2.44168	0.0412977	0.815633	-4.0863
DPYD	0.697367	14.4008	2.38662	0.0414543	0.815633	-4.03244
BTK	0.858964	11.1744	2.38589	0.0415031	0.815633	-4.03276
STXBP2	0.559539	13.8034	2.38441	0.0416032	0.815633	-4.03342
ARMC6	0.304803	13.6048	2.38237	0.0417411	0.815633	-4.03433
PDLIM2	-0.742941	15.5547	-2.37571	0.0421946	0.815633	-4.0373
MYL4	-0.52993	12.3543	-2.42497	0.0423742	0.815633	-4.09242
ZFYVE9	-0.499806	11.9197	-2.42413	0.0424293	0.815633	-4.09273
TLR3	-0.473398	12.2962	-2.36886	0.0426658	0.815633	-4.04036
CRELD1	-0.396057	13.8088	-2.36873	0.0426747	0.815633	-4.04042
FGA	1.03332	21.0986	2.36865	0.0426803	0.815633	-4.04046
C8A	0.76307	16.9613	2.3669	0.0428019	0.815633	-4.04124
SERPINB9	0.904351	18.9887	2.36686	0.0428043	0.815633	-4.04126
SIGLEC9	0.859443	11.0108	2.36589	0.0428723	0.815633	-4.0417
DOCK6	-0.332522	15.4627	-2.3653	0.0429128	0.815633	-4.04196
JUP	-0.936207	14.8741	-2.36418	0.0429913	0.815633	-4.04246
CYTH1	0.301505	13.5757	2.36294	0.0430775	0.815633	-4.04301
LIMCH1	-0.300904	16.7902	-2.35932	0.0433312	0.815633	-4.04463
CXCL12	-0.526108	13.7884	-2.40798	0.043498	0.815633	-4.09866
RNPEP	0.3571	17.7366	2.35603	0.043563	0.815633	-4.04611
SNIP1	-0.411402	12.1569	-2.35553	0.0435983	0.815633	-4.04633
XIAP	0.243601	12.9629	2.35441	0.0436776	0.815633	-4.04683
PDGFRB	-0.427022	15.2356	-2.354	0.0437068	0.815633	-4.04702
NCF2	0.546416	14.7728	2.34957	0.0440222	0.815633	-4.049
CYP4B1	0.734434	15.1718	2.97441	0.0440534	0.815633	-4.38052
CDK14	0.283848	12.8393	2.34816	0.0441225	0.815633	-4.04963
PRKAA1	-0.329397	14.9014	-2.34394	0.0444259	0.815633	-4.05153
REL	0.353572	12.8308	2.34085	0.0446486	0.815633	-4.05291
BST2	-0.697257	16.985	-2.3404	0.0446818	0.815633	-4.05312
ISG20	0.840406	12.4145	2.33113	0.0453585	0.815633	-4.05728
ARSL	-0.695935	13.6639	-2.33058	0.0453986	0.815633	-4.05753
CLIC4	0.315404	18.4315	2.32989	0.0454494	0.815633	-4.05784
PAPPA	0.679594	12.8083	2.54164	0.0454799	0.815633	-4.22511
GFAP	1.05661	16.6638	2.32803	0.0455869	0.815633	-4.05868
AAAS	-0.319571	13.5021	-2.32535	0.0457853	0.815633	-4.05988
CYP4F12	-0.872896	12.4134	-2.37431	0.0458152	0.815633	-4.1111
SLC39A6	-0.330615	12.083	-2.3238	0.0459002	0.815633	-4.06058
NOL6	0.260609	12.1837	2.3227	0.0459824	0.815633	-4.06107
IRF5	0.781222	12.0493	2.43783	0.0460275	0.815633	-4.19186
JAM2	-0.72118	16.1424	-2.32185	0.0460458	0.815633	-4.06146
FARP2	-0.394393	13.303	-2.32148	0.0460735	0.815633	-4.06162
PPWD1	0.556268	12.9255	2.4353	0.0461955	0.815633	-4.15747
SAR1B	0.304009	14.4283	2.31894	0.0462636	0.815633	-4.06277
ALKAL2	-0.847529	11.4596	-2.67149	0.0463815	0.815633	-4.2844
TOMM40L	-0.21775	13.9798	-2.31723	0.046392	0.815633	-4.06354
CASQ2	1.01535	13.2863	2.43127	0.0464658	0.815633	-4.19365
PFN1	0.3754	20.4433	2.31343	0.0466783	0.815633	-4.06525
POMT1	-0.321345	11.951	-2.31339	0.0466817	0.815633	-4.06527
NDUFB5	-0.393211	13.3178	-2.31149	0.0468258	0.815633	-4.06612
SLC13A3	-0.99506	12.6127	-2.30635	0.0472171	0.815633	-4.06844
VIRMA	-0.26682	12.6286	-2.30582	0.0472577	0.815633	-4.06868
BDH1	-0.491058	15.7216	-2.30561	0.0472739	0.815633	-4.06877
ADGRB1	-0.406607	13.0914	-2.30454	0.0473561	0.815633	-4.06926
MED12	0.366185	12.4229	2.30128	0.0476067	0.815633	-4.07073
NDUFB7	-0.279829	14.9725	-2.30045	0.047671	0.815633	-4.0711
ATP6AP2	0.457796	12.0474	2.34703	0.0477837	0.815633	-4.12124
ZBTB4	-0.603801	12.8852	-2.29573	0.0480365	0.815633	-4.07323
NSRP1	0.578939	12.4551	2.40694	0.048129	0.815633	-4.16602
DBT	-0.273848	15.8264	-2.29377	0.0481899	0.815633	-4.07412
VAMP5	-0.471186	15.0619	-2.2905	0.0484452	0.815633	-4.07559
C17orf80	-0.416366	12.2462	-2.28936	0.048535	0.815633	-4.07611
KLHL13	-0.300225	12.7646	-2.33631	0.0485803	0.815633	-4.12524
PGAP1	-0.417847	13.6513	-2.28659	0.0487535	0.815633	-4.07736
SCARF2	-0.397724	14.0533	-2.28655	0.0487566	0.815633	-4.07738
RPS28	0.419445	17.7389	2.28604	0.048797	0.815633	-4.07761
GIMAP7	0.417265	13.0137	2.28519	0.0488637	0.815633	-4.07799
BSG	-0.36335	18.2738	-2.28248	0.049079	0.815633	-4.07922
GRK2	0.30319	14.1481	2.2822	0.0491009	0.815633	-4.07935
FCGR3A	0.540858	15.0474	2.28184	0.0491301	0.815633	-4.07951
BLOC1S1	-0.30214	13.2416	-2.27793	0.0494424	0.815633	-4.08128
C8B	0.694786	15.6515	2.27344	0.0498031	0.815633	-4.08332
TACC1	-0.428227	15.6907	-2.27076	0.0500191	0.815633	-4.08453
SORBS3	-0.405688	14.9271	-2.26868	0.050188	0.815633	-4.08547
FAM102A	0.300763	12.0063	2.26793	0.0502495	0.815633	-4.08581
PIAS2	0.352625	12.445	2.26622	0.0503884	0.815633	-4.08658
CBFB	0.271993	15.133	2.26617	0.0503928	0.815633	-4.08661
CENPC	-0.280238	13.3592	-2.26595	0.0504102	0.815633	-4.08671
SDF2L1	1.07971	12.4223	2.37398	0.0504802	0.815633	-4.20943
THNSL1	-0.333625	13.6839	-2.26368	0.0505957	0.815633	-4.08773
GART	0.316913	16.0346	2.26069	0.0508417	0.815633	-4.08909
SERPINB1	0.422548	17.6182	2.25868	0.0510076	0.815633	-4.09001
FAM169A	-0.493868	13.7342	-2.25759	0.0510973	0.815633	-4.0905
IMPDH2	0.247698	16.4759	2.25696	0.0511499	0.815633	-4.09079
NME2P1	0.426652	18.115	2.25539	0.0512798	0.815633	-4.0915
FITM2	-0.294244	14.1649	-2.25258	0.051513	0.815633	-4.09277
MEMO1	0.300619	13.4286	2.25254	0.0515168	0.815633	-4.09279
APOOL	-0.387559	15.5459	-2.25119	0.0516298	0.815633	-4.09341
TRIM23	0.304997	14.404	2.29617	0.0516827	0.815633	-4.14028
CLIC3	-0.722906	12.5541	-2.29504	0.0517729	0.815633	-4.14071
FBP2	0.673656	14.4209	2.2922	0.0520001	0.815633	-4.14178
PLCD3	-0.469658	14.0341	-2.24601	0.0520636	0.815633	-4.09575
ENSA	-0.659213	11.4831	-2.24586	0.0520766	0.815633	-4.09582
NHS	-0.532452	12.4248	-2.24539	0.0521165	0.815633	-4.09604
SYNJ2BP	-0.302755	15.3038	-2.24416	0.0522197	0.815633	-4.09659
RASGRF2	0.35854	13.0732	2.24299	0.0523194	0.815633	-4.09713
CPQ	-0.346406	15.2791	-2.24	0.0525724	0.815633	-4.09849
NDUFAF2	-0.375062	14.3531	-2.23874	0.05268	0.815633	-4.09906
GFPT2	0.642682	12.4704	2.23681	0.0528451	0.815633	-4.09994
ARL13B	0.357287	12.1581	2.23672	0.0528521	0.815633	-4.09998
HMGN4	-0.520925	16.7578	-2.23666	0.0528579	0.815633	-4.10001
ABHD17A	0.238652	12.9026	2.23517	0.0529847	0.815633	-4.10068
IRF2BP1	-0.340778	14.3621	-2.23398	0.0530873	0.815633	-4.10122
ZKSCAN1	-0.495193	11.6437	-2.33605	0.0533334	0.815633	-4.18767
S100A13	-0.561833	17.19	-2.22995	0.0534344	0.815633	-4.10306
LGMN	0.860847	15.7991	2.22919	0.0535004	0.815633	-4.10341
OTUB1	0.363705	16.0783	2.22819	0.0535869	0.815633	-4.10386
CYB5B	-0.288679	15.4977	-2.22661	0.0537234	0.815633	-4.10458
PHF10	-0.372243	10.1593	-2.2265	0.053733	0.815633	-4.10463
PRR14	-0.458443	12.3002	-2.22229	0.0541008	0.815633	-4.10655
CSNK2B	-0.336341	15.4898	-2.22078	0.0542325	0.815633	-4.10723
MAN2B1	0.319105	14.6255	2.21991	0.0543093	0.815633	-4.10763
FAM107A	-1.0197	11.2576	-2.32085	0.0545221	0.815633	-4.19236
STK24	0.225649	14.8844	2.21612	0.0546425	0.815633	-4.10936
DDX39A	0.394078	11.8357	2.21475	0.0547638	0.815633	-4.10998
CSF1R	0.517495	14.3561	2.21112	0.0550858	0.815633	-4.11163
LYRM7	-0.529715	12.0961	-2.20592	0.0555513	0.815633	-4.11401
MAP2K3	0.243036	14.0547	2.20443	0.0556853	0.815633	-4.11469
RNF130	0.431497	11.3579	2.2035	0.0557683	0.815633	-4.11511
DNASE1	0.697276	13.5204	2.24585	0.0558541	0.815633	-4.1593
HIBCH	-0.232517	15.8432	-2.19983	0.0561001	0.815633	-4.11679
NAT8L	-0.375445	11.3218	-2.24146	0.0562339	0.815633	-4.16097
MON2	0.214045	13.9861	2.19835	0.0562349	0.815633	-4.11746
SPIN1	-0.290378	13.4953	-2.19812	0.0562554	0.815633	-4.11757
TIMP3	-0.734908	15.5713	-2.19759	0.0563036	0.815633	-4.11781
PGP	0.303924	15.5488	2.19685	0.0563709	0.815633	-4.11815
COL16A1	-0.600538	15.6618	-2.19588	0.0564591	0.815633	-4.11859
KIAA1210	-0.958553	12.2249	-2.23857	0.0564851	0.815633	-4.16207
RPL39	0.714587	12.7895	2.19465	0.0565722	0.815633	-4.11915
KXD1	-0.366854	13.8331	-2.19434	0.0566005	0.815633	-4.1193
PTGES3	0.283469	16.778	2.19419	0.0566143	0.815633	-4.11936
RGCC	-0.879178	14.524	-2.19339	0.0566866	0.815633	-4.11973
BAK1	-0.620966	12.5943	-2.19313	0.0567106	0.815633	-4.11985
AFG3L2	-0.240925	15.8022	-2.1929	0.0567321	0.815633	-4.11995
OGFOD1	0.274278	11.9702	2.19239	0.0567788	0.815633	-4.12019
S100A6	-0.661829	18.5968	-2.19195	0.0568189	0.815633	-4.12039
GDAP1	-0.257024	14.946	-2.19182	0.0568306	0.815633	-4.12044
CALCRL	-0.498614	10.5654	-2.19036	0.0569649	0.815633	-4.12111
RBM3	0.423689	14.507	2.18933	0.0570599	0.815633	-4.12158
C1QB	0.42994	17.6398	2.18511	0.0574505	0.815633	-4.12351
SPINT2	-0.54365	12.2387	-2.28411	0.0575098	0.815633	-4.20378
COPA	0.341195	16.5092	2.1843	0.0575251	0.815633	-4.12388
KRT75	0.680833	12.091	2.28315	0.0575893	0.815633	-4.23496
SP100	-0.362025	14.663	-2.18188	0.0577503	0.815633	-4.12499
NACC1	-0.330381	13.4703	-2.17936	0.0579859	0.815633	-4.12614
CEP68	-0.422432	12.7291	-2.17875	0.0580433	0.815633	-4.12642
ATP13A3	-0.227402	13.0091	-2.17789	0.0581238	0.815633	-4.12681
FARSB	-0.375897	15.9135	-2.17731	0.0581778	0.815633	-4.12708
RMDN1	0.479262	12.4391	2.21798	0.0583073	0.815633	-4.16991
TLR2	0.542214	13.7865	2.17513	0.0583831	0.815633	-4.12808
GTF2H2	-0.24509	12.122	-2.17065	0.0588068	0.815633	-4.13013
GPX7	0.529421	12.368	2.1702	0.0588493	0.815633	-4.13033
LNPK	-0.28362	16.2445	-2.16819	0.0590408	0.815633	-4.13125
CPNE5	0.471799	11.9442	2.34454	0.0591286	0.815633	-4.26869
WDR41	0.291283	13.0933	2.16673	0.05918	0.815633	-4.13192
USP9Y	0.221082	13.4579	2.1667	0.0591833	0.815633	-4.13194
CD163	0.462181	16.8342	2.16593	0.0592564	0.815633	-4.13229
VEZT	-0.234193	12.9771	-2.16467	0.0593769	0.815633	-4.13286
PDPN	-0.45217	13.1164	-2.16418	0.0594239	0.815633	-4.13309
RMND5A	0.309693	12.8877	2.16418	0.0594242	0.815633	-4.13309
SPAG9	0.534308	10.8026	2.161	0.0597294	0.815633	-4.13454
CDH5	-0.479863	15.5427	-2.16074	0.0597552	0.815633	-4.13467
TRUB1	0.290983	12.5051	2.15934	0.0598905	0.815633	-4.13531
RNF123	0.244379	13.5283	2.15859	0.0599628	0.815633	-4.13565
SULT1A1	0.538537	15.3247	2.15817	0.0600031	0.815633	-4.13584
CROT	-0.262216	11.8545	-2.15679	0.0601366	0.815633	-4.13647
CLEC11A	-0.814052	14.6373	-2.15622	0.0601922	0.815633	-4.13674
CNOT6L	0.336465	11.798	2.15494	0.0603162	0.815633	-4.13732
SLCO2A1	-0.625839	12.3134	-2.1544	0.0603693	0.815633	-4.13757
SUMF1	0.447067	13.1005	2.15413	0.0603951	0.815633	-4.13769
INSR	-0.614821	14.2852	-2.15378	0.0604298	0.815633	-4.13786
BCAS2	-0.313458	13.4791	-2.15333	0.0604734	0.815633	-4.13806
SIGLEC10	0.759217	11.1251	2.15248	0.0605568	0.815633	-4.13845
USP48	0.322188	12.0841	2.15056	0.0607444	0.815633	-4.13933
PIK3CD	0.377118	12.8372	2.14988	0.0608106	0.815633	-4.13964
CHCHD6	-0.342102	13.7555	-2.14894	0.0609027	0.815633	-4.14007
EIF5A	0.280607	15.7053	2.1473	0.0610641	0.815633	-4.14083
FADS2	0.661723	12.0052	2.18745	0.0611177	0.815633	-4.18158
JAM3	-0.389634	17.2009	-2.14644	0.0611489	0.815633	-4.14122
TNS1	-0.526509	17.8385	-2.14625	0.0611679	0.815633	-4.14131
PHF3	-0.21582	12.6355	-2.14486	0.0613054	0.815633	-4.14195
CRTC3	-0.518451	11.539	-2.14461	0.0613294	0.815633	-4.14206
SLC6A1	-1.97093	11.5472	-2.1437	0.0614198	0.815633	-4.14248
PSME4	0.271211	12.2598	2.14353	0.0614363	0.815633	-4.14256
SLC9A3R2	-0.275468	15.0878	-2.14279	0.0615103	0.815633	-4.1429
CLSTN1	-0.304116	14.1686	-2.13983	0.0618039	0.815633	-4.14425
ARPP19	-0.563062	13.2176	-2.13966	0.0618205	0.815633	-4.14433
SCYL1	0.248237	14.2508	2.13938	0.0618489	0.815633	-4.14446
TMOD3	-0.453547	15.7025	-2.13825	0.0619611	0.815633	-4.14498
RCC2	0.348717	15.8704	2.13796	0.0619902	0.815633	-4.14511
DIS3L2	0.280223	13.2704	2.13616	0.0621709	0.815633	-4.14594
SLC2A5	0.627261	13.7786	2.13511	0.0622762	0.815633	-4.14642
SKAP2	0.528489	13.5398	2.13471	0.0623165	0.815633	-4.14661
PSD3	0.485647	12.8804	2.13463	0.0623238	0.815633	-4.14664
TMEM41B	0.326299	11.9527	2.17272	0.062522	0.815633	-4.18723
GNPNAT1	0.671195	11.0435	2.13228	0.0625603	0.815633	-4.14772
NANS	0.296031	17.5561	2.13161	0.0626284	0.815633	-4.14803
NLRX1	-0.280213	14.3906	-2.13095	0.0626946	0.815633	-4.14833
PDLIM5	-0.60405	13.121	-2.12976	0.0628155	0.815633	-4.14888
UNC13D	0.684105	12.1572	2.12909	0.0628825	0.815633	-4.14918
GCDH	-0.328708	15.4255	-2.1276	0.0630337	0.815633	-4.14987
PCYOX1	-0.303852	16.5885	-2.12652	0.063144	0.815633	-4.15037
IFRD1	-0.326155	11.9427	-2.12478	0.0633207	0.815633	-4.15116
ASB3	-0.813766	9.94849	-2.21569	0.0635242	0.815633	-4.2543
RDH10	0.391126	13.5476	2.12271	0.0635323	0.815633	-4.15212
RAC2	0.62775	15.164	2.1226	0.0635435	0.815633	-4.15217
NUP153	-0.253967	13.7434	-2.12152	0.0636545	0.815633	-4.15266
BLOC1S4	-0.27423	12.5063	-2.11779	0.0640374	0.815633	-4.15438
USF1	-0.339163	13.0305	-2.11769	0.0640485	0.815633	-4.15443
PTPRE	0.544881	12.5199	2.11607	0.0642155	0.815633	-4.15517
RFX1	-0.263275	13.1158	-2.11592	0.0642303	0.815633	-4.15524
SCRN3	0.249176	12.8222	2.11522	0.0643035	0.815633	-4.15556
MRPS21	-0.430276	13.194	-2.1147	0.0643565	0.815633	-4.1558
HDGF	0.214336	17.6437	2.11344	0.0644876	0.815633	-4.15638
NRP2	-0.382683	15.6106	-2.11339	0.0644925	0.815633	-4.1564
GID8	-0.501076	12.3804	-2.11283	0.0645509	0.815633	-4.15666
NUP35	-0.353546	13.4399	-2.11248	0.0645872	0.815633	-4.15682
FBXO21	0.383577	11.3509	2.20351	0.0646604	0.815633	-4.2292
LYRM9	-0.381029	12.9176	-2.11046	0.0647974	0.815633	-4.15775
KMT2A	-0.256337	12.4442	-2.11028	0.0648164	0.815633	-4.15783
HAT1	0.391867	13.7571	2.10882	0.0649695	0.815633	-4.15851
PEF1	-0.416328	16.1693	-2.10514	0.0653553	0.815633	-4.1602
EEF2	0.317395	18.8575	2.10513	0.0653555	0.815633	-4.1602
H2AZ1	-0.464668	17.7552	-2.10394	0.0654815	0.815633	-4.16075
WARS1	0.432685	15.4948	2.10258	0.065625	0.815633	-4.16138
SLC16A1	-0.614822	14.8932	-2.102	0.0656857	0.815633	-4.16164
FUS	-0.240128	17.2186	-2.10122	0.0657686	0.815633	-4.162
FOXC2	-0.86045	11.6906	-2.19039	0.0659075	0.815633	-4.26163
LUZP1	-0.254416	13.7128	-2.09696	0.0662207	0.815633	-4.16396
TMEM119	-0.778898	15.3583	-2.09686	0.0662314	0.815633	-4.16401
ATP8B2	-0.830519	11.2758	-2.26004	0.0662455	0.815633	-4.37113
ALCAM	-0.358522	17.1286	-2.09547	0.0663791	0.815633	-4.16465
PEPD	0.489772	15.0283	2.0948	0.0664506	0.815633	-4.16495
CLSTN3	-0.342265	12.45	-2.09413	0.0665227	0.815633	-4.16526
IMMT	-0.260525	15.677	-2.09394	0.0665428	0.815633	-4.16535
PFAS	0.239392	14.6597	2.09375	0.0665631	0.815633	-4.16544
CCDC154	-0.264253	17.5333	-2.09272	0.0666738	0.815633	-4.16591
NCBP3	0.723046	11.1806	2.36569	0.0667003	0.815633	-4.38671
BTD	0.369959	14.6516	2.09209	0.0667416	0.815633	-4.16621
PPP3R1	-0.399576	14.9392	-2.09152	0.0668025	0.815633	-4.16647
CAD	0.217009	15.1578	2.09107	0.0668511	0.815633	-4.16667
NT5DC2	0.313261	14.2067	2.08853	0.067124	0.815633	-4.16784
GPS1	0.306602	16.0024	2.0866	0.0673333	0.815633	-4.16873
POSTN	-1.19302	12.1227	-2.12405	0.0673898	0.815633	-4.20599
MAP3K7	0.43508	11.3277	2.08279	0.0677463	0.815633	-4.17049
PAN2	0.279549	12.3128	2.08041	0.068006	0.815633	-4.17158
NTRK3	-0.764031	13.3611	-2.07924	0.0681342	0.815633	-4.17212
TCEAL4	-0.406503	12.6829	-2.07866	0.0681973	0.815633	-4.17239
ARMCX1	-0.247254	14.7862	-2.07808	0.0682615	0.815633	-4.17266
RSF1	-0.311285	13.4202	-2.07627	0.0684603	0.815633	-4.17349
PCDHGC5	-0.660602	11.7904	-2.07614	0.0684747	0.815633	-4.17355
ABCB11	-0.432243	11.8131	-2.07486	0.0686156	0.815633	-4.17414
CD14	0.676204	18.2002	2.07485	0.0686165	0.815633	-4.17415
POLR3D	0.231414	13.8468	2.07387	0.0687247	0.815633	-4.1746
SPG7	-0.220336	13.5204	-2.07382	0.0687299	0.815633	-4.17462
EPHX2	0.385162	14.7055	2.07376	0.0687367	0.815633	-4.17465
INPP1	0.268901	13.8926	2.0714	0.0689972	0.815633	-4.17574
HNRNPK	-0.567876	14.6144	-2.07134	0.0690045	0.815633	-4.17577
ERAP2	-0.427228	12.8267	-2.15841	0.069049	0.815633	-4.24362
ALB	0.447783	23.6801	2.07022	0.0691283	0.815633	-4.17628
FUCA2	0.503103	14.1744	2.06846	0.0693243	0.815633	-4.17709
SURF1	-0.299877	14.3776	-2.06636	0.069558	0.815633	-4.17806
ZMYM4	-0.248864	12.2338	-2.10295	0.0696149	0.815633	-4.21416
DCLK1	0.358143	14.1583	2.0648	0.0697325	0.815633	-4.17878
ACTN3	-0.91313	12.9294	-2.87345	0.0700608	0.815633	-4.46537
UBR2	0.239782	13.6195	2.06156	0.0700965	0.815633	-4.18028
HNRNPH3	-0.227863	17.2721	-2.06057	0.070208	0.815633	-4.18073
SEC24A	0.253815	14.3846	2.05925	0.070357	0.815633	-4.18134
CHI3L1	1.13785	14.9576	2.05883	0.0704047	0.815633	-4.18154
SEC24B	0.280276	12.6998	2.05796	0.0705022	0.815633	-4.18194
MCEE	-0.353587	14.2487	-2.0578	0.0705207	0.815633	-4.18201
OMA1	-0.507284	12.8579	-2.05724	0.0705844	0.815633	-4.18227
NOVA2	0.392502	12.6257	2.05625	0.0706963	0.815633	-4.18273
PTPMT1	-0.197203	13.7745	-2.05579	0.0707489	0.815633	-4.18294
PURA	-0.22329	18.0989	-2.05562	0.0707674	0.815633	-4.18302
RAB9A	0.250031	14.6193	2.05502	0.0708362	0.815633	-4.1833
HAS1	0.379257	16.1686	2.0541	0.0709409	0.815633	-4.18372
KLF5	-1.00282	10.3401	-2.05341	0.0710191	0.815633	-4.18404
PLXNB1	-0.33424	14.2246	-2.05318	0.0710459	0.815633	-4.18415
GP1BA	0.664123	11.5834	2.08968	0.0710512	0.815633	-4.21931
NDP	-0.389033	14.0776	-2.05052	0.0713494	0.815633	-4.18537
CARD9	0.690225	13.8338	2.05045	0.0713569	0.815633	-4.1854
ATG4B	0.2963	14.5891	2.05024	0.0713816	0.815633	-4.1855
FCGBP	1.58229	17.8946	2.04986	0.0714248	0.815633	-4.18568
UCKL1	0.345755	12.9865	2.04952	0.071464	0.815633	-4.18583
DOK3	0.876452	11.6669	2.13322	0.0716294	0.815633	-4.27836
CAVIN3	-0.539676	18.3659	-2.04638	0.0718245	0.815633	-4.18728
TNNT3	3.16744	13.6565	2.30459	0.0718322	0.815633	-4.34248
ANO6	-0.252614	15.5394	-2.04545	0.0719319	0.815633	-4.18771
MXRA7	-0.461702	16.2348	-2.04345	0.0721628	0.815633	-4.18864
SEC14L2	-0.628174	13.7954	-2.04271	0.0722487	0.815633	-4.18898
CDS2	-0.223372	14.7051	-2.04246	0.0722771	0.815633	-4.18909
FADS3	0.361857	13.4961	2.03886	0.0726956	0.815633	-4.19075
GMFG	0.636369	13.8167	2.03876	0.0727076	0.815633	-4.1908
NUMA1	-0.42843	14.2169	-2.03818	0.0727758	0.815633	-4.19107
FLRT3	0.542381	13.1909	2.03738	0.0728692	0.815633	-4.19144
VIM	-0.37663	22.7222	-2.03684	0.0729322	0.815633	-4.19169
IGHG3	0.955091	17.1876	2.03605	0.0730242	0.815633	-4.19205
ZNF592	-0.333005	12.7533	-2.03603	0.0730266	0.815633	-4.19206
CUTC	0.244723	14.1693	2.03577	0.0730574	0.815633	-4.19219
CELF2	0.26999	14.3952	2.03529	0.0731128	0.815633	-4.1924
GIGYF2	-0.203313	14.0565	-2.03518	0.0731264	0.815633	-4.19246
WFS1	-0.317978	16.507	-2.03434	0.0732241	0.815633	-4.19284
SLC25A23	-0.298311	12.6254	-2.03307	0.0733741	0.815633	-4.19343
C8G	0.58676	17.9665	2.03283	0.0734015	0.815633	-4.19354
CNBP	0.436525	14.9916	2.03256	0.0734333	0.815633	-4.19366
SCYL2	0.210007	13.8191	2.03256	0.0734338	0.815633	-4.19367
EP300	0.258739	11.3114	2.06808	0.0734508	0.815633	-4.2277
NCLN	-0.222235	15.3894	-2.03193	0.0735077	0.815633	-4.19396
EIF2B4	0.228167	13.2939	2.03192	0.0735086	0.815633	-4.19396
DOK2	0.643706	12.9872	2.03157	0.0735503	0.815633	-4.19412
GNL1	0.230786	15.348	2.0314	0.07357	0.815633	-4.1942
GPR89A	-0.299254	13.9	-2.03138	0.0735725	0.815633	-4.19421
GAS6	-0.449314	12.6967	-2.03097	0.0736208	0.815633	-4.1944
LAMTOR1	-0.255219	16.4154	-2.03018	0.0737145	0.815633	-4.19477
OLFML2A	-0.685942	13.9128	-2.02891	0.0738649	0.815633	-4.19535
MYL9	-0.38849	19.7017	-2.02829	0.0739381	0.815633	-4.19564
ARHGEF40	0.306761	15.4082	2.02812	0.0739576	0.815633	-4.19572
EIF4A1	0.37495	17.1539	2.02771	0.0740063	0.815633	-4.19591
CASP1	0.412053	14.6613	2.02718	0.074069	0.815633	-4.19615
NCKAP1L	0.459477	14.5655	2.02718	0.07407	0.815633	-4.19615
CTDP1	0.212735	13.2384	2.0258	0.0742337	0.815633	-4.19679
SETX	-0.33038	10.6168	-2.02491	0.0743388	0.815633	-4.1972
LSR	-0.511462	11.4965	-2.06023	0.0743423	0.815633	-4.23076
WDR87	0.570336	18.2661	2.10536	0.0745962	0.815633	-4.26076
COA6	-0.443434	12.7083	-2.02272	0.0746006	0.815633	-4.19821
GOPC	-0.29011	12.4073	-2.02247	0.0746304	0.815633	-4.19833
ZFP91	-0.663979	10.9565	-2.02215	0.0746689	0.815633	-4.19848
GSTT1	-0.986558	15.5026	-2.02163	0.0747307	0.815633	-4.19872
SLC2A13	-0.346356	13.1037	-2.02091	0.0748175	0.815633	-4.19905
CPN1	0.656246	14.9837	2.0195	0.0749857	0.815633	-4.1997
PDK2	-0.272058	14.1192	-2.01942	0.0749959	0.815633	-4.19974
WTAP	-0.209224	12.9926	-2.01907	0.0750376	0.815633	-4.1999
CAPZA1	0.315918	18.0919	2.01854	0.0751014	0.815633	-4.20015
ADH1C	0.452998	15.2512	2.01785	0.0751849	0.815633	-4.20047
ATP5F1D	-0.351641	17.8724	-2.01755	0.075221	0.815633	-4.20061
PNPLA8	-0.263504	13.1405	-2.01724	0.0752573	0.815633	-4.20074
DGKQ	0.377012	12.7669	2.01563	0.0754518	0.815633	-4.20149
DPYSL4	0.305007	15.1375	2.01352	0.0757073	0.815633	-4.20247
TMEM97	-0.538023	14.7921	-2.01141	0.0759637	0.815633	-4.20344
ACADVL	0.219088	16.0565	2.01039	0.0760874	0.815633	-4.20391
APH1A	-0.234401	13.8166	-2.00866	0.0762982	0.815633	-4.20471
SLC22A3	-0.557109	17.6982	-2.00839	0.0763317	0.815633	-4.20484
FRMD6	-0.430011	13.2899	-2.00793	0.0763877	0.815633	-4.20505
CDK6	0.245374	13.5223	2.00787	0.0763949	0.815633	-4.20508
PLA2G4B	0.284858	13.7775	2.00762	0.0764258	0.815633	-4.2052
TOR1AIP2	-0.210591	15.0198	-2.00737	0.076456	0.815633	-4.20531
SHOC2	0.20372	14.3652	2.00518	0.0767241	0.815633	-4.20632
FRS2	-0.566544	9.22588	-2.005	0.0767463	0.815633	-4.20641
TBP	-0.315383	11.7708	-2.00473	0.0767791	0.815633	-4.20653
MBL2	0.610687	12.6778	2.00349	0.076932	0.815633	-4.2071
LILRB2	0.582332	12.9941	2.14812	0.0770736	0.815633	-4.3151
SESN3	0.369891	12.1941	2.03629	0.0771287	0.815633	-4.24011
SORBS1	-0.469473	19.0564	-1.99996	0.0773673	0.815633	-4.20874
ZNF740	-0.593051	11.0598	-1.99995	0.0773684	0.815633	-4.20874
ATF7	-0.29198	11.7371	-1.99959	0.0774136	0.815633	-4.20891
DDRGK1	-0.193449	15.7161	-1.99957	0.0774162	0.815633	-4.20892
PML	0.449232	12.4198	2.0338	0.0774237	0.815633	-4.24108
TAMALIN	-0.409828	11.6935	-2.14209	0.0777068	0.815633	-4.31657
POLR2I	-0.360653	13.3315	-1.99586	0.077876	0.815633	-4.21063
HACL1	-0.295704	12.6277	-1.99396	0.0781135	0.815633	-4.21151
SCRN2	-0.349867	15.1068	-1.99344	0.0781777	0.815633	-4.21175
MITD1	0.320466	11.6168	1.99142	0.0784311	0.815633	-4.21269
BGN	-0.54932	21.4053	-1.99132	0.0784434	0.815633	-4.21273
ZNF512B	-0.250166	11.5719	-1.99025	0.0785779	0.815633	-4.21323
RTN1	-0.355613	16.4806	-1.98981	0.0786324	0.815633	-4.21343
FTL	1.02784	19.1891	1.98961	0.0786578	0.815633	-4.21353
ZC3HAV1L	0.270432	13.7206	1.98848	0.0788005	0.815633	-4.21405
NRF1	-0.24845	13.7243	-1.9884	0.0788097	0.815633	-4.21408
HABP4	-0.634243	11.6671	-1.98717	0.0789655	0.815633	-4.21466
NUP214	-0.242056	13.7284	-1.98665	0.0790308	0.815633	-4.2149
RAB29	-0.270395	13.6868	-1.98647	0.0790533	0.815633	-4.21498
DNAJA3	-0.247209	14.7684	-1.98527	0.0792056	0.815633	-4.21554
PPP1R1C	-0.639165	13.1488	-1.98377	0.0793957	0.815633	-4.21623
NES	-0.308195	17.9955	-1.98321	0.0794667	0.815633	-4.21649
DMGDH	-0.543528	11.3363	-1.98209	0.0796086	0.815633	-4.21701
MECR	-0.276325	14.7534	-1.9815	0.0796839	0.815633	-4.21728
PRKAB1	-0.37704	13.2198	-1.97907	0.0799936	0.815633	-4.2184
COASY	0.202983	14.9158	1.9763	0.080348	0.815633	-4.21969
EIF4A2	-0.197677	17.0799	-1.97628	0.0803509	0.815633	-4.2197
KIAA1217	-0.550803	14.0322	-1.97399	0.080645	0.815633	-4.22076
BCS1L	-0.217632	15.2653	-1.97382	0.0806662	0.815633	-4.22083
MYH2	2.89333	15.1693	2.05138	0.0806993	0.815633	-4.27838
XXYLT1	-0.38785	13.1552	-2.05109	0.0807343	0.815633	-4.27848
CTRB1	-1.15302	12.6542	-2.11126	0.0810276	0.815633	-4.32412
FERMT3	0.714626	15.043	2.00388	0.081062	0.815633	-4.25279
PSMD9	0.278304	15.7105	1.97056	0.081087	0.815633	-4.22234
LAMP2	0.273664	18.1476	1.96955	0.081218	0.815633	-4.22281
RPS6KA4	0.240951	13.0421	1.96934	0.0812448	0.815633	-4.22291
HOMER3	0.38973	12.6624	1.96845	0.0813604	0.815633	-4.22332
MEF2D	-0.393873	12.3311	-1.96776	0.0814503	0.815633	-4.22364
RBM4	1.06816	10.3461	2.36078	0.0814597	0.815633	-4.42949
CALB2	-0.791049	14.387	-1.96534	0.081765	0.815633	-4.22476
ARHGEF4	0.257831	13.4178	1.96288	0.0820865	0.815633	-4.2259
CHIC2	-0.555138	13.304	-2.0391	0.0821565	0.815633	-4.30632
LTF	0.620792	15.7418	1.96205	0.082195	0.815633	-4.22628
TNRC6B	-0.282198	12.778	-1.96109	0.082322	0.815633	-4.22673
TUBB8	1.30528	11.7485	1.99353	0.0823586	0.815633	-4.25685
CYP20A1	-0.260391	14.3732	-1.96055	0.0823928	0.815633	-4.22698
ATP5ME	-0.380892	16.3123	-1.95996	0.0824705	0.815633	-4.22725
CAV1	-0.532681	18.558	-1.95992	0.0824751	0.815633	-4.22727
ANAPC10	0.340088	12.798	1.95916	0.0825757	0.815633	-4.22762
OTUD4	0.251551	12.4237	1.9587	0.0826363	0.815633	-4.22784
SYBU	-0.53097	12.2707	-1.95791	0.0827398	0.815633	-4.2282
FA2H	0.242489	13.8276	1.95753	0.0827905	0.815633	-4.22838
FOCAD	0.252055	13.9042	1.95548	0.0830617	0.815633	-4.22933
TRIM7	0.544824	12.8747	2.18447	0.0832117	0.815633	-4.36359
RASSF8	-0.231562	13.0094	-1.95258	0.0834459	0.815633	-4.23067
KANK2	-0.359622	14.6009	-1.95095	0.0836626	0.815633	-4.23142
MAPKAPK2	0.331646	12.9733	1.95063	0.083705	0.815633	-4.23157
C20orf27	0.266933	15.3611	1.95009	0.0837771	0.815633	-4.23182
XPO6	0.390141	12.3723	1.94916	0.0839013	0.815633	-4.23225
RELL1	-0.284232	13.6406	-1.94897	0.0839275	0.815633	-4.23234
PLCG2	0.322502	14.0766	1.94875	0.0839568	0.815633	-4.23244
ANP32B	0.251126	17.1052	1.94709	0.0841788	0.815633	-4.23321
URGCP	0.380221	11.0086	1.94589	0.0843398	0.815633	-4.23377
EMSY	-0.339685	11.5438	-1.94513	0.0844414	0.815633	-4.23412
SLAIN2	-0.275972	13.9551	-1.94458	0.0845161	0.815633	-4.23437
ENPP1	-0.673604	14.5577	-1.944	0.0845941	0.815633	-4.23464
EFR3A	0.307333	12.9264	1.94335	0.0846817	0.815633	-4.23494
ALDH3A2	-0.282774	16.1704	-1.9433	0.084688	0.815633	-4.23496
TSFM	-0.32037	15.6924	-1.9425	0.0847962	0.815633	-4.23534
ARHGAP24	0.370967	12.9261	1.94241	0.0848088	0.815633	-4.23538
NDRG4	0.298012	15.0269	1.94224	0.0848311	0.815633	-4.23545
CAB39	0.25845	16.7333	1.94215	0.084844	0.815633	-4.2355
EGLN1	-0.294281	14.3039	-1.94049	0.085068	0.815633	-4.23627
GNL3L	-0.372711	12.2332	-1.94028	0.0850963	0.815633	-4.23636
GLUD2	-0.707996	13.3516	-1.93986	0.0851542	0.815633	-4.23656
GALNT10	0.595299	11.9503	1.97154	0.0851811	0.815633	-4.26548
WIPF2	-0.452229	11.8257	-1.93926	0.0852349	0.815633	-4.23684
APOO	-0.293583	15.9425	-1.93861	0.0853228	0.815633	-4.23714
CHTOP	-0.273203	13.9935	-1.93812	0.085389	0.815633	-4.23736
MIA2	-0.552303	12.3847	-1.96975	0.0854154	0.815633	-4.26619
ELAPOR2	-0.647677	11.7543	-2.01143	0.0855352	0.815633	-4.31463
LRRK1	0.409954	13.6164	1.93549	0.085748	0.815633	-4.23858
PROC	0.575482	12.7184	1.96578	0.0859364	0.815633	-4.26775
FLAD1	-0.187024	12.818	-1.93371	0.0859906	0.815633	-4.23941
OSBPL9	0.200787	14.6553	1.93168	0.086269	0.815633	-4.24035
KDM2A	0.468048	12.3791	2.15338	0.0864636	0.815633	-4.41547
FMC1	-0.283321	12.3638	-1.92998	0.0865023	0.815633	-4.24113
STIM2	-0.312007	12.6002	-1.92992	0.0865108	0.815633	-4.24116
ALDH3B1	-0.482647	15.6439	-1.92954	0.086564	0.815633	-4.24134
PGLYRP2	0.545663	14.4327	1.92919	0.0866111	0.815633	-4.2415
SPRED1	-0.386148	11.018	-1.92809	0.0867639	0.815633	-4.24201
ABCG2	-0.607158	12.9691	-1.92806	0.0867681	0.815633	-4.24203
FGR	0.443766	13.109	1.92716	0.0868921	0.815633	-4.24244
CTCF	-0.251955	13.9575	-1.92696	0.0869195	0.815633	-4.24253
UHRF2	-0.339819	13.0826	-1.92624	0.0870195	0.815633	-4.24287
JAGN1	-0.228607	14.4646	-1.92599	0.0870534	0.815633	-4.24298
TMA7	-0.268262	15.2437	-1.92558	0.0871107	0.815633	-4.24317
TRIM72	1.13285	12.4847	2.05686	0.0872487	0.815633	-4.3376
CIAO1	0.224115	15.2606	1.92377	0.0873619	0.815633	-4.24401
MTDH	-0.211647	17.0994	-1.92317	0.0874441	0.815633	-4.24429
SYT12	0.574248	12.5535	2.29224	0.087587	0.815633	-4.43608
ISCU	-0.268669	13.7795	-1.92181	0.0876346	0.815633	-4.24492
RNPS1	-0.361331	14.1471	-1.92177	0.0876402	0.815633	-4.24494
OGDHL	-0.426224	13.0185	-1.92125	0.0877117	0.815633	-4.24518
SLC25A48	-0.823124	13.8204	-2.59022	0.087732	0.815633	-4.47708
TPMT	0.313843	13.6311	1.92093	0.0877567	0.815633	-4.24533
MGP	-0.714874	16.7638	-1.92036	0.0878363	0.815633	-4.24559
DENND4A	0.217713	11.3145	1.91893	0.0880363	0.815633	-4.24625
STRN4	0.243903	12.9581	1.9186	0.0880826	0.815633	-4.24641
TPI1	0.230914	20.0987	1.91834	0.0881184	0.815633	-4.24653
C7	0.421316	16.8116	1.91749	0.0882375	0.815633	-4.24692
ARMT1	0.3002	14.4041	1.91716	0.0882835	0.815633	-4.24707
SRSF9	-0.229072	15.763	-1.91697	0.08831	0.815633	-4.24716
AKR1D1	0.607481	17.7836	1.98877	0.0884051	0.815633	-4.32147
GPC1	-0.367745	16.6717	-1.91506	0.0885792	0.815633	-4.24805
LYRM4	-0.361081	12.6314	-1.91464	0.0886387	0.815633	-4.24824
AFF4	-0.199168	11.7749	-1.91427	0.08869	0.815633	-4.24841
NPNT	-0.561609	13.2085	-1.91413	0.0887106	0.815633	-4.24848
MASP2	0.729891	13.1356	1.9135	0.0887994	0.815633	-4.24877
AHNAK	-0.284342	21.3082	-1.91091	0.0891649	0.815633	-4.24997
PAWR	-0.660416	14.0573	-1.91043	0.0892329	0.815633	-4.25019
SIN3B	-0.315763	11.7847	-2.0372	0.0896154	0.815633	-4.34253
PTPRU	-0.756749	13.4117	-1.90613	0.0898436	0.815633	-4.25218
NEU1	0.400337	13.1439	1.90436	0.0900973	0.815633	-4.253
PGM2L1	0.202095	16.0366	1.90321	0.090261	0.815633	-4.25353
STT3B	-0.217134	16.7702	-1.90316	0.090269	0.815633	-4.25356
CDS1	-0.517453	11.1402	-1.90302	0.0902883	0.815633	-4.25362
EPHX1	-0.595608	19.1725	-1.90231	0.0903902	0.815633	-4.25395
FGL1	1.93276	11.8166	2.26138	0.0905173	0.815633	-4.43913
ARHGAP18	0.303897	13.6574	1.90025	0.0906865	0.815633	-4.25491
THEMIS2	0.599284	12.9122	1.9002	0.0906936	0.815633	-4.25493
CUL4A	0.232273	12.5704	1.89959	0.0907807	0.815633	-4.25521
PDIA4	0.273344	17.6052	1.89789	0.0910271	0.815633	-4.256
TULP3	-0.21569	12.42	-1.89658	0.0912153	0.815633	-4.2566
PPP1R12B	-0.697982	13.7306	-1.8965	0.091228	0.815633	-4.25664
APOA2	0.968928	14.3672	1.89542	0.0913845	0.815633	-4.25714
FAH	0.401585	16.4371	1.89511	0.0914286	0.815633	-4.25728
NCF1	1.11847	11.2583	1.96552	0.0914486	0.815633	-4.30674
MRPS30	0.371171	12.0531	1.96516	0.0914957	0.815633	-4.32862
PLCB2	0.504121	12.8672	1.89296	0.0917407	0.815633	-4.25828
MFN2	-0.20688	14.9243	-1.8929	0.0917494	0.815633	-4.25831
PLXNC1	0.459519	12.9245	1.89232	0.0918346	0.815633	-4.25858
VPS29	-0.556213	16.3805	-1.89228	0.0918408	0.815633	-4.2586
EMD	-0.246439	17.0057	-1.89086	0.0920475	0.815633	-4.25926
LBP	1.12676	16.8171	1.88954	0.0922395	0.815633	-4.25986
NR3C1	-0.349534	12.9545	-1.88602	0.092756	0.815633	-4.2615
MICU1	-0.238193	12.7146	-1.88539	0.0928479	0.815633	-4.26178
ADPRH	0.297628	14.0575	1.88391	0.0930667	0.815633	-4.26247
PALMD	-0.393561	14.6303	-1.88372	0.0930952	0.815633	-4.26256
LIN7B	-0.356773	13.88	-1.88341	0.0931405	0.815633	-4.2627
DOCK8	0.394345	13.1946	1.88299	0.0932016	0.815633	-4.2629
GRAMD2B	-0.317834	12.9968	-1.87836	0.0938881	0.815633	-4.26504
HPS6	0.229892	12.6794	1.87823	0.093907	0.815633	-4.2651
EMC1	-0.254775	14.069	-1.87608	0.0942282	0.815633	-4.2661
CALHM5	-0.28175	15.3705	-1.87411	0.0945217	0.815633	-4.26701
TP53I11	-0.786116	14.5115	-1.8741	0.0945234	0.815633	-4.26701
COL5A2	-0.376117	15.8761	-1.87207	0.0948278	0.815633	-4.26795
ABCB4	-0.793105	14.3302	-2.49576	0.0948572	0.815633	-4.48152
SUOX	-0.267584	13.8127	-1.8716	0.0948985	0.815633	-4.26817
STS	-0.390857	14.6079	-1.87158	0.0949009	0.815633	-4.26818
L1CAM	0.525152	16.1162	1.87088	0.0950072	0.815633	-4.26851
GLDN	-0.259562	14.7934	-1.8703	0.0950936	0.815633	-4.26877
TLR8	0.526177	12.2545	2.21513	0.0951181	0.815633	-4.44379
NDUFAF3	-0.25181	15.5216	-1.87001	0.0951378	0.815633	-4.26891
TSSC4	-0.211142	13.6997	-1.8698	0.0951694	0.815633	-4.26901
LRRC8B	0.275411	12.9805	1.869	0.0952904	0.815633	-4.26938
NUDCD1	0.294779	12.538	1.86831	0.0953944	0.815633	-4.2697
GMPPA	0.372054	13.3251	1.86817	0.095415	0.815633	-4.26976
RCOR3	-0.302812	12.9929	-1.86751	0.0955143	0.815633	-4.27006
XPNPEP2	-0.582242	13.788	-1.86716	0.0955667	0.815633	-4.27023
CRADD	0.20746	13.2023	1.86694	0.0956006	0.815633	-4.27033
SLC9A6	-0.209596	14.254	-1.8667	0.0956376	0.815633	-4.27044
REEP5	-0.234791	16.8957	-1.86577	0.0957777	0.815633	-4.27087
MAPK13	0.699198	13.0018	1.89446	0.0958326	0.815633	-4.29586
CA4	-0.665998	10.9853	-1.89393	0.0959108	0.815633	-4.29607
TRAP1	0.200151	14.7172	1.86421	0.0960151	0.815633	-4.2716
RAB30	-0.244725	10.5007	-1.8639	0.0960617	0.815633	-4.27174
APOA1	-0.347496	21.5928	-1.86131	0.0964556	0.815633	-4.27294
SUCO	-0.605992	11.2312	-2.20182	0.0964913	0.815633	-4.44515
LILRB1	0.842067	10.6349	1.98139	0.0966984	0.815633	-4.35663
MYL12A	-0.468165	17.8747	-1.85947	0.0967365	0.815633	-4.27379
CYB5R3	-0.302426	18.1102	-1.85937	0.0967513	0.815633	-4.27383
ALPL	-0.429956	13.2694	-1.85687	0.0971356	0.815633	-4.27499
HPF1	0.17725	13.885	1.85639	0.0972086	0.815633	-4.27521
CCDC92	-0.352615	11.2852	-1.85559	0.0973313	0.815633	-4.27558
CHURC1	0.246778	13.858	1.85552	0.097342	0.815633	-4.27561
PHIP	-0.276404	14.0147	-1.85525	0.0973836	0.815633	-4.27574
DHTKD1	-0.403911	13.9958	-1.85402	0.0975729	0.815633	-4.27631
SCIN	0.597963	15.1013	1.85271	0.0977755	0.815633	-4.27692
PDE4DIP	-0.527186	14.2494	-2.18797	0.0979431	0.815633	-4.44658
FAS	-0.278524	12.5608	-1.8493	0.0983031	0.815633	-4.27849
SCD	0.606327	14.5043	1.84912	0.0983313	0.815633	-4.27858
ATP2C1	-0.24868	13.7132	-1.84743	0.0985948	0.815633	-4.27936
PDK4	-0.630582	12.6099	-1.8473	0.0986144	0.815633	-4.27942
SLC27A1	-0.197635	15.5279	-1.84724	0.0986233	0.815633	-4.27945
ADAMTSL2	0.488092	12.7717	1.87544	0.0986516	0.815633	-4.30337
GNG12	-0.370063	14.5968	-1.84668	0.0987118	0.815633	-4.27971
PGD	0.368543	18.3634	1.84558	0.0988828	0.815633	-4.28022
RAPH1	-0.2373	13.2287	-1.84557	0.0988841	0.815633	-4.28022
MAP4K5	0.192292	12.5094	1.84515	0.0989499	0.815633	-4.28041
INTS13	-0.215942	12.5216	-1.84399	0.0991309	0.815633	-4.28095
SNAP47	-0.304035	12.1418	-1.84374	0.09917	0.815633	-4.28107
SNPH	-0.366523	11.9781	-1.84374	0.099171	0.815633	-4.28107
PAPSS2	0.374923	15.2765	1.84343	0.0992195	0.815633	-4.28121
PCBP4	-0.198536	14.0862	-1.84291	0.0993003	0.815633	-4.28145
TARS1	0.283836	16.1941	1.84258	0.0993518	0.815633	-4.2816
KNG1	0.56029	18.7182	1.84203	0.0994388	0.815633	-4.28186
MAP3K6	0.25873	13.3005	1.84181	0.0994726	0.815633	-4.28196
PLA2G15	0.587609	11.4365	1.84141	0.0995358	0.815633	-4.28214
DNAJC7	0.22864	14.733	1.84007	0.0997466	0.815633	-4.28276
C3	0.614662	21.1295	1.8384	0.10001	0.815633	-4.28354
RRAS	-0.300606	17.6281	-1.8382	0.100042	0.815633	-4.28363
SMAD3	-0.628036	12.4227	-1.86563	0.100136	0.815633	-4.30725
B4GALT5	0.792402	10.5637	1.86482	0.10026	0.815633	-4.30757
CRP	1.29657	17.5745	1.8362	0.100357	0.815633	-4.28455
WARS2	-0.219975	13.1507	-1.83474	0.100588	0.815633	-4.28523
CNTN4	-0.319087	13.2214	-1.83469	0.100596	0.815633	-4.28525
CAPZB	0.254193	17.023	1.8339	0.100722	0.815633	-4.28562
C1QA	0.47467	15.702	1.83344	0.100795	0.815633	-4.28583
EPN2	-0.36863	12.9479	-1.83312	0.100845	0.815633	-4.28598
EHBP1	0.242746	14.5611	1.83244	0.100953	0.815633	-4.28629
SELENOO	0.440907	10.3225	1.83233	0.100971	0.815633	-4.28634
RUFY1	0.230589	14.4191	1.83227	0.10098	0.815633	-4.28637
SARNP	-0.266843	16.07	-1.83209	0.101009	0.815633	-4.28645
FCGR2A	0.532314	14.6399	1.83157	0.101093	0.815633	-4.2867
SLC39A10	-0.372371	11.4953	-1.83123	0.101147	0.815633	-4.28685
TSC22D4	-0.279643	15.0565	-1.83098	0.101187	0.815633	-4.28697
PTER	0.595042	12.9535	1.82955	0.101415	0.815633	-4.28763
SOX8	-0.346322	12.1084	-1.85641	0.101552	0.815633	-4.3109
MPHOSPH8	0.225499	12.9727	1.82825	0.101623	0.815633	-4.28823
CTSA	0.438469	14.3385	1.82761	0.101725	0.815633	-4.28853
MTMR7	-0.364521	10.8202	-1.82676	0.101862	0.815633	-4.28892
HSPB7	0.80372	13.1236	1.89072	0.101956	0.815633	-4.35133
MBD1	-0.304138	13.3276	-1.82553	0.10206	0.815633	-4.28949
TSR1	0.230639	13.6402	1.82535	0.102089	0.815633	-4.28957
DDX3X	-0.402208	14.5233	-1.82533	0.102091	0.815633	-4.28958
ZNF185	-0.477918	14.9192	-1.82432	0.102255	0.815633	-4.29005
QPCTL	-0.26372	13.0365	-1.8238	0.102338	0.815633	-4.29029
ECM2	-0.472698	10.5875	-1.82259	0.102533	0.815633	-4.29085
LAGE3	0.64194	12.9089	1.82227	0.102586	0.815633	-4.291
TAP2	-0.303949	15.2947	-1.82197	0.102633	0.815633	-4.29113
RDH14	-0.187399	15.1195	-1.82175	0.102669	0.815633	-4.29124
GPX8	-0.244943	14.8174	-1.82161	0.102691	0.815633	-4.2913
TNS2	-0.39243	15.7651	-1.82002	0.102948	0.815633	-4.29203
SGPP1	-0.202039	12.7404	-1.82	0.102952	0.815633	-4.29205
WDR35	-0.304429	12.7464	-1.81988	0.102972	0.815633	-4.2921
GNE	0.351833	11.7791	1.81943	0.103044	0.815633	-4.29231
S100A12	0.7289	12.5517	1.81936	0.103056	0.815633	-4.29234
LMF2	-0.293184	15.2891	-1.81825	0.103236	0.815633	-4.29285
PIGT	0.511738	12.2528	1.93343	0.103237	0.815633	-4.3689
EHBP1L1	0.296952	13.8412	1.81769	0.103327	0.815633	-4.29311
NDUFA5	-0.394089	15.6499	-1.8174	0.103374	0.815633	-4.29324
NDUFC2	-0.208193	14.7313	-1.81674	0.103481	0.815633	-4.29355
TXNL4A	0.266912	14.3105	1.81527	0.103722	0.815633	-4.29423
AP1B1	0.23724	17.1404	1.81516	0.10374	0.815633	-4.29428
MFAP1	-0.204504	13.9203	-1.81368	0.103982	0.815633	-4.29497
STAG1	-0.24735	13.9764	-1.81325	0.104052	0.815633	-4.29517
ALDH2	-0.40599	17.7419	-1.81294	0.104103	0.815633	-4.29531
CYBRD1	-0.634192	18.3645	-1.81227	0.104213	0.815633	-4.29562
CAVIN1	-0.488262	20.4648	-1.81165	0.104314	0.815633	-4.2959
LILRB5	0.478744	12.1344	1.83751	0.104511	0.815633	-4.31838
LETMD1	-0.18112	13.2427	-1.8088	0.104784	0.815633	-4.29722
VKORC1	-0.51463	14.3556	-1.83355	0.105142	0.815633	-4.31995
SCN9A	0.321958	12.5184	1.80403	0.105572	0.815633	-4.29943
IPO9	0.250851	15.5782	1.80294	0.105753	0.815633	-4.29993
TLN2	-0.303477	16.9425	-1.80278	0.105779	0.815633	-4.3
SERPINA7	0.684279	15.9014	1.8026	0.10581	0.815633	-4.30009
CARM1	0.236806	14.4222	1.80222	0.105873	0.815633	-4.30026
PDE4D	0.22364	11.9512	1.8022	0.105876	0.815633	-4.30027
MCFD2	-0.455923	12.9127	-1.86395	0.105998	0.815633	-4.34075
ATP2B4	-0.247836	17.2975	-1.80059	0.106145	0.815633	-4.30102
SLCO2B1	0.398061	14.1343	1.7996	0.10631	0.815633	-4.30147
AFDN	-0.510886	13.7175	-1.79775	0.10662	0.815633	-4.30233
MMP8	0.658762	12.4086	1.82337	0.10678	0.815633	-4.32398
PLCD4	0.341054	13.5016	1.79596	0.106919	0.815633	-4.30315
UBB	-0.209702	20.93	-1.79493	0.107092	0.815633	-4.30363
CD99L2	-0.440637	12.8203	-1.79488	0.107101	0.815633	-4.30365
HCK	0.459899	14.8589	1.79418	0.107218	0.815633	-4.30397
ARHGEF10L	0.173211	12.6801	1.79375	0.107291	0.815633	-4.30417
ELANE	0.805774	16.6758	1.79338	0.107353	0.815633	-4.30434
BTBD11	-0.292887	12.485	-1.79313	0.107396	0.815633	-4.30446
AP1S2	0.255287	15.5536	1.79176	0.107627	0.815633	-4.30509
MFAP5	0.307936	17.3434	1.79095	0.107764	0.815633	-4.30547
CLTB	-0.43668	16.384	-1.7909	0.107773	0.815633	-4.30549
VAPB	-0.211691	17.4111	-1.78971	0.107973	0.815633	-4.30604
SRI	-0.540951	17.91	-1.7892	0.108061	0.815633	-4.30627
COQ8B	0.372445	12.898	1.78835	0.108204	0.815633	-4.30666
NOTCH2	-0.285269	14.1871	-1.78809	0.108248	0.815633	-4.30678
ECH1	-0.186132	17.2729	-1.78769	0.108316	0.815633	-4.30697
WLS	-0.493914	14.4538	-1.78753	0.108344	0.815633	-4.30705
ECM1	0.37483	15.276	1.7875	0.108348	0.815633	-4.30706
IGHG1	0.345382	22.4499	1.78693	0.108446	0.815633	-4.30732
ARHGEF18	0.262551	12.7922	1.7866	0.108502	0.815633	-4.30747
CORO1A	0.435213	17.1048	1.786	0.108604	0.815633	-4.30775
FMR1	-0.228435	15.0397	-1.78583	0.108633	0.815633	-4.30783
PLIN3	0.330091	15.5278	1.78474	0.108819	0.815633	-4.30833
RDH5	-1.00857	11.6628	-1.96843	0.108825	0.815633	-4.44261
CLIP1	0.2101	14.1263	1.78349	0.109032	0.815633	-4.30891
LEMD3	-0.279895	14.1207	-1.78252	0.109198	0.815633	-4.30935
TSKU	0.404195	12.8189	1.80743	0.109393	0.815633	-4.33029
PSMG3	0.308078	12.1891	1.78062	0.109524	0.815633	-4.31023
OLFML3	-0.555353	16.2855	-1.78021	0.109594	0.815633	-4.31042
TRIR	-0.242248	14.2886	-1.78019	0.109599	0.815633	-4.31043
INTS14	0.304701	11.2457	1.77879	0.109839	0.815633	-4.31108
CTPS1	0.219559	14.7753	1.77841	0.109905	0.815633	-4.31125
UPP1	0.711556	12.883	1.8034	0.110064	0.815633	-4.33189
BET1	-0.286791	12.6807	-1.77654	0.110228	0.815633	-4.31212
MTFR1L	-0.292288	13.891	-1.77625	0.110277	0.815633	-4.31225
MAGT1	-0.214781	16.2383	-1.775	0.110493	0.815633	-4.31282
USP40	-0.400333	13.0802	-1.80075	0.110505	0.815633	-4.33293
FSTL3	0.301285	12.9928	1.77484	0.110522	0.815633	-4.3129
STRN	-0.235053	13.9279	-1.77423	0.110627	0.815633	-4.31318
GALE	0.250921	14.8564	1.77421	0.11063	0.815633	-4.31319
PARP1	-0.253525	17.8835	-1.77304	0.110834	0.815633	-4.31373
NBEAL2	0.464471	11.3534	1.77141	0.111117	0.815633	-4.31448
TMEM63B	-0.242839	13.2963	-1.77065	0.111249	0.815633	-4.31483
AKTIP	-0.224897	13.1104	-1.77062	0.111255	0.815633	-4.31485
C2CD2L	-0.224843	13.3699	-1.77017	0.111333	0.815633	-4.31505
USP53	-0.382353	13.2736	-1.7699	0.11138	0.815633	-4.31518
THBS4	0.791732	14.5221	1.79528	0.111426	0.815633	-4.3351
ZMYND8	-0.222974	13.5955	-1.76829	0.111661	0.815633	-4.31592
PARVG	0.451644	13.397	1.76743	0.111812	0.815633	-4.31632
EPB41L4A	-0.293662	13.1489	-1.82701	0.11183	0.815633	-4.37093
OSBPL7	-0.237876	13.9009	-1.79269	0.111862	0.815633	-4.33612
USF2	-0.201966	13.3811	-1.76616	0.112034	0.815633	-4.3169
NPTN	-0.213065	15.2684	-1.76567	0.11212	0.815633	-4.31713
FAM50A	0.253155	13.6544	1.76516	0.112209	0.815633	-4.31736
CTDSP1	-0.210323	14.4759	-1.76427	0.112366	0.815633	-4.31777
RAPGEF4	0.243438	12.1103	1.76224	0.112722	0.815633	-4.3187
KLKB1	0.334848	15.9278	1.7614	0.112872	0.815633	-4.31909
LSM14A	-0.195959	14.0258	-1.76108	0.112928	0.815633	-4.31924
PPP1R1B	-0.902333	13.021	-1.93783	0.11308	0.815633	-4.44728
CCDC86	-0.314184	13.5896	-1.7598	0.113154	0.815633	-4.31983
HSD17B12	-0.209902	18.6455	-1.75865	0.113358	0.815633	-4.32036
FAHD1	-0.235225	14.2174	-1.75835	0.113411	0.815633	-4.3205
RPAP2	0.479539	10.995	1.81633	0.113574	0.815633	-4.37423
CTDSPL	-0.228676	13.6467	-1.7573	0.113598	0.815633	-4.32098
NNMT	0.607721	15.8182	1.75721	0.113614	0.815633	-4.32102
CYP2W1	-0.635532	14.4206	-1.78133	0.113802	0.815633	-4.34062
MTUS1	0.280933	12.5356	1.75576	0.113871	0.815633	-4.32169
PLXNB2	-0.233455	15.5732	-1.7556	0.1139	0.815633	-4.32176
SARM1	-0.223253	14.8597	-1.75548	0.113921	0.815633	-4.32182
LRRK2	-0.282788	12.049	-1.75418	0.114153	0.815633	-4.32242
KYAT1	-0.405583	13.9379	-1.75387	0.114209	0.815633	-4.32256
THRAP3	-0.211018	15.6386	-1.75361	0.114254	0.815633	-4.32268
EDNRB	-0.694453	11.5365	-1.75295	0.114372	0.815633	-4.32298
PAPLN	-0.465659	17.1336	-1.74994	0.114911	0.815633	-4.32437
ARMC9	-0.269327	12.0133	-1.74994	0.114912	0.815633	-4.32437
CHORDC1	0.248764	15.7115	1.74954	0.114984	0.815633	-4.32456
ACADS	-0.252144	15.7084	-1.74906	0.115071	0.815633	-4.32478
ENTPD1	-0.339546	14.9347	-1.7482	0.115225	0.815633	-4.32517
MYO6	-0.330312	15.1985	-1.74819	0.115227	0.815633	-4.32518
PARD3	-0.292903	14.1154	-1.74597	0.115628	0.815633	-4.3262
CROCC	-0.359085	14.3722	-1.74587	0.115645	0.815633	-4.32624
CRMP1	0.35471	14.3358	1.74579	0.11566	0.815633	-4.32628
DSTN	0.470153	18.2399	1.74502	0.115798	0.815633	-4.32663
TRAM1	-0.212897	14.3763	-1.74392	0.115999	0.815633	-4.32714
DECR1	-0.23552	17.0502	-1.74341	0.116091	0.815633	-4.32738
HNRNPAB	0.238603	17.0227	1.74225	0.116301	0.815633	-4.32791
GDPD5	-0.653246	12.3919	-1.76673	0.116342	0.815633	-4.34641
SMARCA2	-0.287844	13.7936	-1.74083	0.116559	0.815633	-4.32857
PXDN	-0.379087	14.5359	-1.74034	0.116648	0.815633	-4.32879
SERPINF1	0.459572	18.2084	1.73963	0.116778	0.815633	-4.32912
BDKRB2	-0.43905	12.1272	-1.73876	0.116936	0.815633	-4.32952
SUCLG2	-0.173864	15.9083	-1.7384	0.117002	0.815633	-4.32968
ZNF622	-0.195078	12.8811	-1.73831	0.117018	0.815633	-4.32972
SH3PXD2B	0.240993	14.6969	1.73794	0.117086	0.815633	-4.3299
LYPLA1	0.470636	15.9484	1.73725	0.117211	0.815633	-4.33021
RFLNA	-0.510736	14.6844	-1.73631	0.117385	0.815633	-4.33065
TYROBP	0.558122	10.5763	1.79187	0.117669	0.815633	-4.3818
LY75	-0.315183	12.5281	-1.73437	0.11774	0.815633	-4.33154
SEC24D	0.316066	14.6517	1.73434	0.117746	0.815633	-4.33155
TPR	-0.207568	15.5211	-1.73425	0.117761	0.815633	-4.33159
NT5E	-0.602083	13.9885	-1.73423	0.117766	0.815633	-4.3316
TOX4	-0.233195	12.4948	-1.73379	0.117847	0.815633	-4.3318
SLC22A2	-1.15458	13.2529	-2.01767	0.117969	0.815633	-4.465
ATP6V1A	0.247088	16.3529	1.7324	0.118103	0.815633	-4.33244
GCSH	-0.316394	14.1802	-1.73228	0.118123	0.815633	-4.33249
COX6B1	-0.531753	14.7526	-1.73222	0.118134	0.815633	-4.33252
AKR1A1	0.303045	17.3773	1.73216	0.118146	0.815633	-4.33255
PPP2R5D	0.207731	14.6556	1.73203	0.11817	0.815633	-4.33261
RAN	0.206958	19.8209	1.73157	0.118254	0.815633	-4.33282
MUSTN1	-0.806473	10.8106	-1.9017	0.118327	0.815633	-4.45285
C5orf22	0.30127	11.1513	1.73035	0.118479	0.815633	-4.33338
CDC42EP1	-0.310859	15.4091	-1.72998	0.118548	0.815633	-4.33355
MPO	0.693402	15.9721	1.72866	0.118792	0.815633	-4.33416
AGPAT5	-0.221785	14.0009	-1.72743	0.119021	0.815633	-4.33473
GAPVD1	0.188282	15.2529	1.72656	0.119181	0.815633	-4.33512
MAPKAP1	-0.227366	13.2192	-1.7264	0.119211	0.815633	-4.3352
GTF3C2	-0.239996	13.4508	-1.72603	0.119281	0.815633	-4.33537
TM7SF2	-0.279654	14.6686	-1.72532	0.119412	0.815633	-4.33569
ACOT8	-0.194522	14.444	-1.72525	0.119425	0.815633	-4.33573
HSPA1A	-0.196869	20.0933	-1.72525	0.119426	0.815633	-4.33573
NFS1	-0.16825	14.5626	-1.72426	0.11961	0.815633	-4.33618
ATF7IP	-0.216145	14.8239	-1.72403	0.119653	0.815633	-4.33629
TUBA4A	0.312189	19.1646	1.72383	0.11969	0.815633	-4.33638
ZHX3	-0.354217	11.9011	-1.74735	0.119795	0.815633	-4.35408
PHF12	0.664257	12.3143	1.82441	0.119805	0.815633	-4.39726
S100A11	-0.563286	17.5373	-1.72142	0.12014	0.815633	-4.33749
GPATCH8	-0.21552	11.8869	-1.7211	0.1202	0.815633	-4.33763
CFB	0.780644	19.6649	1.72083	0.12025	0.815633	-4.33776
NRIP3	0.387342	12.2217	1.72082	0.120251	0.815633	-4.33776
ATL3	-0.269465	16.5507	-1.72052	0.120309	0.815633	-4.3379
KIAA0408	-0.35223	15.0765	-1.71951	0.120498	0.815633	-4.33836
ARHGDIA	0.206068	20.7395	1.71937	0.120524	0.815633	-4.33843
PQBP1	-0.220284	13.9821	-1.7189	0.120611	0.815633	-4.33864
CASP3	0.415855	14.7454	1.71885	0.120622	0.815633	-4.33867
SELENOS	-0.216761	12.6377	-1.71821	0.120741	0.815633	-4.33896
SETMAR	-0.185924	12.2781	-1.71818	0.120747	0.815633	-4.33897
ANO10	-0.469164	14.6065	-1.71755	0.120865	0.815633	-4.33926
FBXL20	-0.263585	13.4592	-1.71673	0.121021	0.815633	-4.33964
MACF1	0.405729	12.078	1.74015	0.121103	0.815633	-4.35693
EPS15L1	-0.200012	14.9949	-1.71575	0.121205	0.815633	-4.34009
PEX6	0.4206	11.3838	1.81506	0.121345	0.815633	-4.45017
FGFBP3	-0.851545	13.1351	-1.71465	0.121412	0.815633	-4.34059
PRKAR1A	0.294755	17.4774	1.7141	0.121515	0.815633	-4.34085
OLFML1	-0.628012	19.0761	-1.71351	0.121629	0.815633	-4.34112
CRYBG3	-0.221877	14.1999	-1.71184	0.121945	0.815633	-4.34189
ESPNL	-0.918717	13.5066	-1.87715	0.122036	0.815633	-4.42216
DPP4	-0.610885	14.7315	-1.71118	0.122069	0.815633	-4.34219
WASHC5	0.164137	15.5476	1.71114	0.122078	0.815633	-4.34221
ACP6	0.634605	12.8152	1.87671	0.122104	0.815633	-4.45675
EEF1A1	0.206647	19.5364	1.70968	0.122355	0.815633	-4.34288
SGCB	-0.304616	17.8393	-1.70937	0.122414	0.815633	-4.34302
VASH1	0.442231	11.6799	1.76372	0.122555	0.815633	-4.39053
SRPX2	-0.537491	16.5286	-1.70829	0.122619	0.815633	-4.34351
PDCD6	-0.419818	16.8426	-1.70784	0.122705	0.815633	-4.34372
ZFYVE27	-0.209572	13.2602	-1.70755	0.122761	0.815633	-4.34386
ELAVL2	-0.795674	12.1874	-1.70748	0.122773	0.815633	-4.34388
PROS1	0.523033	15.2283	1.70678	0.122908	0.815633	-4.34421
GLIPR2	0.221252	16.1348	1.70654	0.122954	0.815633	-4.34432
ARHGAP21	-0.256079	12.5907	-1.7053	0.123191	0.815633	-4.34489
ARHGAP25	0.445096	13.4831	1.70523	0.123205	0.815633	-4.34492
ICOSLG	0.509302	12.7932	1.7042	0.123401	0.815633	-4.34539
ARID1A	-0.209272	12.8158	-1.70368	0.123501	0.815633	-4.34563
ITPR3	-0.191294	16.1431	-1.70343	0.123549	0.815633	-4.34574
NDUFS8	-0.241877	16.7047	-1.70312	0.123608	0.815633	-4.34588
SPTLC3	-0.314685	11.8816	-1.70311	0.12361	0.815633	-4.34589
AP1G2	0.385931	11.8069	1.7024	0.123746	0.815633	-4.34621
IPO7	0.21442	15.7469	1.70127	0.123964	0.815633	-4.34673
GRSF1	-0.204122	13.6624	-1.70108	0.124	0.815633	-4.34682
KIF3B	0.217886	12.7418	1.7007	0.124074	0.815633	-4.34699
SELENOT	-0.198276	14.7652	-1.69992	0.124224	0.815633	-4.34735
OGDH	-0.176131	14.6824	-1.69827	0.124542	0.815633	-4.34811
TBCE	0.19035	14.4058	1.69823	0.12455	0.815633	-4.34813
PAG1	-0.419648	13.1848	-1.69811	0.124573	0.815633	-4.34818
RHOT1	-0.209007	15.1009	-1.69735	0.12472	0.815633	-4.34853
TFAP4	-0.388674	13.2112	-1.7203	0.124776	0.815633	-4.36479
DUSP3	0.239819	15.1768	1.69624	0.124937	0.815633	-4.34904
NRN1	0.415883	11.9938	1.69599	0.124984	0.815633	-4.34915
MOB4	0.191376	16.0377	1.69599	0.124985	0.815633	-4.34915
PRRG3	-0.271755	12.8614	-1.69595	0.124992	0.815633	-4.34917
DYRK3	-0.389399	12.5246	-1.79295	0.125062	0.815633	-4.40555
COPG1	0.234324	16.4394	1.69535	0.125109	0.815633	-4.34945
LCP1	0.487925	17.1303	1.6948	0.125216	0.815633	-4.3497
NAALADL2	-0.258703	12.9656	-1.69473	0.125229	0.815633	-4.34973
PAIP1	-0.32602	12.3012	-1.69367	0.125435	0.815633	-4.35022
RNF214	-0.177297	12.7681	-1.69249	0.125665	0.815633	-4.35076
MYOC	0.279206	12.0123	1.7155	0.125681	0.815633	-4.36669
SYT7	0.633506	11.9898	1.71532	0.125715	0.815633	-4.36676
MIDEAS	-0.223868	13.5846	-1.69022	0.126109	0.815633	-4.3518
HID1	0.206286	13.4334	1.68994	0.126164	0.815633	-4.35193
SYN2	0.36717	13.0042	1.68977	0.126196	0.815633	-4.352
BBS2	-0.224986	13.5967	-1.68818	0.126508	0.815633	-4.35273
KRT18	-0.521276	13.4727	-1.71078	0.126576	0.815633	-4.36856
NDUFB9	-0.225801	14.7623	-1.68671	0.126797	0.815633	-4.3534
SUPT7L	0.65309	9.15826	1.73844	0.127109	0.815633	-4.38325
SRM	0.208504	17.9202	1.68494	0.127144	0.815633	-4.35421
CEP44	-0.242001	12.4488	-1.68446	0.127239	0.815633	-4.35443
APBB1	-0.272176	13.7344	-1.68439	0.127254	0.815633	-4.35446
CLDN11	-0.582	15.909	-1.68352	0.127426	0.815633	-4.35487
GRWD1	0.203752	13.8607	1.68319	0.12749	0.815633	-4.35501
TUBAL3	-0.360051	13.6683	-1.68296	0.127536	0.815633	-4.35512
DDR2	-0.225204	13.9498	-1.68282	0.127565	0.815633	-4.35519
SNAPIN	-0.454475	13.3729	-1.68276	0.127575	0.815633	-4.35521
SERPING1	0.706372	13.0413	1.68257	0.127612	0.815633	-4.3553
PGK1	0.266902	19.426	1.6819	0.127746	0.815633	-4.35561
THBD	-0.484165	13.0175	-1.6813	0.127863	0.815633	-4.35588
TALDO1	0.222031	19.9195	1.6813	0.127864	0.815633	-4.35588
BRMS1L	-0.32996	11.9277	-1.68106	0.127912	0.815633	-4.35599
LSS	-0.29311	14.008	-1.68042	0.128038	0.815633	-4.35628
COLEC11	-0.337708	11.5942	-1.68029	0.128064	0.815633	-4.35634
ERH	-0.426109	14.6679	-1.67974	0.128173	0.815633	-4.35659
OSCP1	-0.282851	13.0066	-1.67646	0.128826	0.815633	-4.35809
DDAH2	-0.212102	18.9968	-1.67611	0.128896	0.815633	-4.35825
UACA	-0.224928	14.3618	-1.67593	0.128933	0.815633	-4.35834
SAFB2	-0.235708	14.5982	-1.67574	0.12897	0.815633	-4.35842
NECAP2	0.247324	13.3775	1.67391	0.129336	0.815633	-4.35926
RPRD2	-0.297092	13.0504	-1.67381	0.129356	0.815633	-4.35931
CHUK	0.191985	13.0609	1.6727	0.129579	0.815633	-4.35981
TSPAN9	-0.250976	15.0601	-1.6723	0.129659	0.815633	-4.36
ALG11	-0.24854	14.3661	-1.67228	0.129663	0.815633	-4.36
NEK3	-0.197074	12.1234	-1.67227	0.129665	0.815633	-4.36001
H4C1	-0.261233	22.7303	-1.67206	0.129707	0.815633	-4.36011
MTHFD1L	0.292441	15.0791	1.67142	0.129835	0.815633	-4.3604
ALDOA	0.332156	21.2011	1.66982	0.130157	0.815633	-4.36113
OPA1	-0.165472	16.1535	-1.6695	0.130221	0.815633	-4.36127
VAMP3	-0.207658	15.3864	-1.66938	0.130246	0.815633	-4.36133
SLC4A4	-0.563352	13.0376	-1.69136	0.13032	0.815633	-4.37624
PDZD11	-0.292792	13.9036	-1.66834	0.130455	0.815633	-4.3618
CTNNA1	-0.167795	17.3946	-1.66822	0.13048	0.815633	-4.36186
SEH1L	-0.164767	14.7614	-1.66812	0.1305	0.815633	-4.3619
TSR2	-0.200544	12.4398	-1.66792	0.130541	0.815633	-4.362
CALHM2	-0.181776	13.2582	-1.6679	0.130544	0.815633	-4.362
DNMBP	-0.316916	12.8279	-1.66676	0.130775	0.815633	-4.36253
TMOD1	-0.272953	17.3632	-1.66649	0.130829	0.815633	-4.36265
SYMPK	-0.170914	13.3212	-1.66627	0.130873	0.815633	-4.36275
DHX36	0.157241	18.0933	1.66537	0.131055	0.815633	-4.36316
GNA11	-0.227	17.476	-1.66516	0.131098	0.815633	-4.36326
NSMAF	0.343081	11.9623	1.68739	0.131099	0.815633	-4.37781
ENTPD2	-0.701959	16.828	-1.66503	0.131125	0.815633	-4.36332
DBN1	-0.187449	17.5838	-1.6619	0.131761	0.815633	-4.36475
SHMT1	0.282759	15.4702	1.66055	0.132036	0.815633	-4.36536
RPS12	0.250541	17.3125	1.66006	0.132135	0.815633	-4.36558
PLEKHG2	-0.217204	12.2084	-1.68183	0.132196	0.815633	-4.38
PCBP1	0.23148	17.8825	1.6597	0.132209	0.815633	-4.36575
HAPLN1	0.35195	16.0807	1.68163	0.132235	0.815633	-4.38008
TIMM22	-0.191072	14.51	-1.65952	0.132246	0.815633	-4.36583
NR4A1	-0.257339	12.4746	-1.65883	0.132387	0.815633	-4.36615
NUDT9	0.260874	14.0767	1.65873	0.132408	0.815633	-4.36619
LRRC17	-1.47239	13.2656	-1.68005	0.132547	0.815633	-4.3807
CSTF1	0.17919	13.9041	1.65784	0.13259	0.815633	-4.3666
CCNT1	-0.291362	11.6116	-1.65684	0.132794	0.815633	-4.36705
THOP1	0.185778	15.1615	1.65599	0.132969	0.815633	-4.36744
RBM5	-0.203722	13.3807	-1.6555	0.133069	0.815633	-4.36766
PHB	-0.170915	17.7625	-1.6554	0.133091	0.815633	-4.36771
TNFAIP6	0.508362	12.1184	1.8069	0.133333	0.815633	-4.4364
TSC1	0.18325	13.2112	1.65346	0.133488	0.815633	-4.36859
PTBP3	0.226913	14.5884	1.65344	0.133494	0.815633	-4.36861
RPS4Y1	0.397346	15.1871	1.80409	0.133806	0.815633	-4.46824
BLVRA	0.307964	16.8812	1.65165	0.133862	0.815633	-4.36942
PRKACA	0.19265	15.9474	1.65127	0.133941	0.815633	-4.36959
CD34	-0.447153	16.7253	-1.65063	0.134074	0.815633	-4.36989
VDAC1	-0.179395	18.166	-1.65034	0.134133	0.815633	-4.37002
ELOC	0.32793	12.455	1.64933	0.134343	0.815633	-4.37048
PGAP4	-0.432924	11.2188	-1.6467	0.134889	0.815633	-4.37168
TLCD4	-0.339293	12.6084	-1.64594	0.135046	0.815633	-4.37202
CRNKL1	-0.217958	10.1203	-1.64548	0.135141	0.815633	-4.37223
SUN1	-0.420944	15.2685	-1.64431	0.135386	0.815633	-4.37277
CTSB	0.626077	18.2167	1.64409	0.135433	0.815633	-4.37287
ZFYVE21	-0.2144	14.1685	-1.6434	0.135575	0.815633	-4.37318
PRELP	-0.504468	22.1252	-1.64131	0.136013	0.815633	-4.37413
FBXW9	0.260073	12.6636	1.66259	0.136056	0.815633	-4.3876
RBM14	-0.247736	14.9404	-1.64092	0.136095	0.815633	-4.37431
RRAD	0.404286	11.8689	1.6617	0.136238	0.815633	-4.38795
SP2	-0.360913	12.2283	-1.64022	0.136243	0.815633	-4.37463
ASB1	-0.327663	12.9698	-1.63955	0.136382	0.815633	-4.37493
OXCT1	-0.238719	16.5167	-1.63953	0.136388	0.815633	-4.37494
MAMDC2	-0.642977	15.8718	-1.63952	0.136388	0.815633	-4.37495
WDFY2	-0.196445	12.4962	-1.63945	0.136404	0.815633	-4.37498
TRUB2	-0.660601	11.8977	-2.07879	0.136463	0.815633	-4.50489
CNOT8	0.311019	12.7613	1.66048	0.136487	0.815633	-4.38843
ITGB1	-0.293162	19.0569	-1.63884	0.136533	0.815633	-4.37526
FLII	0.208386	15.0384	1.63838	0.136629	0.815633	-4.37547
TMPO	-0.203978	17.8237	-1.63825	0.136657	0.815633	-4.37553
SNRPA	-0.220862	15.0335	-1.63768	0.136775	0.815633	-4.37578
NEBL	-0.330121	15.3543	-1.63686	0.136949	0.815633	-4.37616
DARS2	-0.172593	14.125	-1.63621	0.137086	0.815633	-4.37645
RHAG	1.07427	12.7566	1.68571	0.137134	0.815633	-4.4012
TIMM23	-0.245726	12.7001	-1.63575	0.137183	0.815633	-4.37666
PSME3	0.375848	12.7149	1.63519	0.137302	0.815633	-4.37692
LRCH3	0.241145	13.2128	1.63448	0.137452	0.815633	-4.37724
APBB1IP	0.45013	14.2315	1.63446	0.137457	0.815633	-4.37725
NAGPA	0.658012	10.4262	2.07064	0.137478	0.815633	-4.50542
MCTS1	0.187633	17.2728	1.63423	0.137505	0.815633	-4.37736
EIF5B	0.232609	15.9192	1.63385	0.137584	0.815633	-4.37753
PTK2	-0.204005	14.1969	-1.63368	0.137621	0.815633	-4.3776
RBBP5	-0.217138	13.3123	-1.63363	0.137632	0.815633	-4.37763
SHARPIN	-0.342717	10.703	-1.63362	0.137635	0.815633	-4.37763
ITPKC	0.378608	12.8459	1.6335	0.137658	0.815633	-4.37769
AIMP2	0.2234	13.622	1.63345	0.13767	0.815633	-4.37771
PLBD1	0.655692	13.1481	1.63249	0.137874	0.815633	-4.37815
PEX5	-0.192222	13.4467	-1.63038	0.138321	0.815633	-4.3791
SLC25A6	-0.312945	16.3901	-1.63036	0.138327	0.815633	-4.37912
CPZ	-1.08406	11.3287	-1.6511	0.138412	0.815633	-4.39213
MSI2	-0.267279	13.6308	-1.62973	0.13846	0.815633	-4.3794
ITGA9	-0.446231	13.1248	-1.6297	0.138467	0.815633	-4.37942
SCO1	-0.204921	14.3923	-1.62933	0.138544	0.815633	-4.37958
ALG13	0.220192	11.9025	1.62896	0.138624	0.815633	-4.37975
NSUN2	0.208996	13.8335	1.62867	0.138687	0.815633	-4.37988
YTHDF3	-0.292373	13.3849	-1.6281	0.138808	0.815633	-4.38014
EPM2A	-0.229115	13.1119	-1.62778	0.138875	0.815633	-4.38029
IPO8	0.216982	13.477	1.6272	0.138999	0.815633	-4.38055
THY1	0.432897	18.3225	1.62711	0.139019	0.815633	-4.38059
ENO1	0.247708	20.8103	1.62676	0.139093	0.815633	-4.38075
GPT2	0.228303	14.1366	1.6258	0.1393	0.815633	-4.38119
SLC12A7	0.252199	13.2411	1.62363	0.139765	0.815633	-4.38217
SERPINI1	-0.391666	13.17	-1.64436	0.139812	0.815633	-4.39479
NUDT14	0.293045	14.4459	1.62274	0.139957	0.815633	-4.38258
A1BG	0.588581	18.0413	1.62151	0.140222	0.815633	-4.38314
PRMT5	0.230563	14.7059	1.62086	0.140361	0.815633	-4.38343
NCAN	-0.437902	12.8372	-1.70668	0.140676	0.815633	-4.4285
TUBB6	0.169958	18.8279	1.61905	0.140751	0.815633	-4.38425
NUFIP2	-0.253394	13.7775	-1.61846	0.140879	0.815633	-4.38452
IRF2BPL	0.242114	12.5645	1.61749	0.141089	0.815633	-4.38496
RETREG3	-0.179733	14.7569	-1.61733	0.141125	0.815633	-4.38504
CDC37	0.212451	17.5054	1.61661	0.14128	0.815633	-4.38536
TANK	-0.328294	12.7678	-1.61534	0.141556	0.815633	-4.38594
NARS1	0.230035	16.142	1.61503	0.141622	0.815633	-4.38608
HIKESHI	0.18541	13.9134	1.6148	0.141672	0.815633	-4.38618
CUL1	0.173466	14.5994	1.61376	0.141899	0.815633	-4.38665
ITGA7	-0.239551	16.2824	-1.61366	0.14192	0.815633	-4.3867
TARBP2	0.444907	11.8969	1.6618	0.141924	0.815633	-4.40935
MXRA8	-0.442666	15.6113	-1.61333	0.141992	0.815633	-4.38685
AP4E1	0.306383	11.4451	1.63265	0.142275	0.815633	-4.3994
ARHGEF37	-0.227945	14.4502	-1.6117	0.142349	0.815633	-4.38759
PDCL	0.224305	13.7928	1.61052	0.142607	0.815633	-4.38812
SDE2	0.269488	11.1354	1.6086	0.143026	0.815633	-4.38899
DRG2	0.19561	14.6642	1.60843	0.143065	0.815633	-4.38907
CFL1	0.299667	19.1266	1.60832	0.143089	0.815633	-4.38912
MACROH2A1	-0.27289	18.7727	-1.60817	0.143121	0.815633	-4.38919
HSPBP1	0.222903	14.4368	1.60623	0.143548	0.815633	-4.39007
LYZ	0.554401	18.6707	1.60578	0.143645	0.815633	-4.39027
WDR45	0.185049	13.7408	1.60577	0.143649	0.815633	-4.39028
TMPPE	-0.198161	13.4465	-1.60549	0.14371	0.815633	-4.3904
DAGLB	0.257371	13.0783	1.60533	0.143746	0.815633	-4.39048
RPS29	0.531229	13.0516	1.60513	0.143789	0.815633	-4.39056
DTD2	0.192616	12.1783	1.60509	0.143798	0.815633	-4.39058
NDRG3	0.259654	13.617	1.60503	0.143812	0.815633	-4.39061
METTL16	-0.244055	13.012	-1.60472	0.143879	0.815633	-4.39075
ISY1	-0.41206	12.2934	-1.60333	0.144186	0.815633	-4.39138
SLC66A2	-0.207546	13.7585	-1.60307	0.144244	0.815633	-4.3915
F11	0.380963	14.1659	1.60295	0.144271	0.815633	-4.39155
IFI35	0.35368	14.1692	1.6025	0.144371	0.815633	-4.39176
IDH3A	-0.192616	16.7279	-1.60116	0.144668	0.815633	-4.39236
SVIL	-0.312298	13.1336	-1.60076	0.144757	0.815633	-4.39255
STON1	0.227063	14.1047	1.60042	0.144831	0.815633	-4.3927
ZNF638	-0.181416	14.103	-1.60015	0.14489	0.815633	-4.39282
TNKS1BP1	-0.230306	14.8532	-1.60002	0.144919	0.815633	-4.39288
UNC45A	0.160941	13.6412	1.59901	0.145144	0.815633	-4.39334
ITGA10	-0.572808	13.1116	-1.59808	0.145351	0.815633	-4.39376
ATP6V1D	0.212736	14.9793	1.59807	0.145354	0.815633	-4.39376
SPTBN1	-0.21387	19.3563	-1.59806	0.145356	0.815633	-4.39377
RAE1	-0.182756	14.8285	-1.59773	0.14543	0.815633	-4.39392
DNM1	0.399429	14.3354	1.59653	0.145697	0.815633	-4.39446
ACTR3	0.26479	17.0971	1.59498	0.146041	0.815633	-4.39516
SMC4	0.428029	12.6204	1.59466	0.146113	0.815633	-4.3953
GATM	0.184719	16.9465	1.59427	0.146202	0.815633	-4.39548
RECK	-0.336343	14.2872	-1.59358	0.146355	0.815633	-4.39579
TMEM161A	0.488422	11.346	1.64015	0.146397	0.815633	-4.42898
LRRC25	0.561237	13.9176	1.59334	0.146409	0.815633	-4.3959
EIF2B1	0.186566	15.705	1.59311	0.14646	0.815633	-4.39601
BBX	-0.248305	12.4645	-1.59308	0.146468	0.815633	-4.39602
USP9X	0.161544	16.415	1.5929	0.146507	0.815633	-4.3961
GPT	0.405983	13.5836	1.59269	0.146555	0.815633	-4.3962
SMARCC2	-0.264901	13.6132	-1.59253	0.146591	0.815633	-4.39627
PC	-0.300498	16.7508	-1.5921	0.146687	0.815633	-4.39646
AEBP1	-0.435785	17.3457	-1.5918	0.146755	0.815633	-4.3966
ZNF24	-0.410356	12.1764	-1.61142	0.146842	0.815633	-4.40776
FPGS	0.286313	12.6127	1.59128	0.146872	0.815633	-4.39684
RBM27	-0.165276	13.0304	-1.5907	0.147002	0.815633	-4.3971
GTF2A1	-0.34615	13.652	-1.59062	0.147021	0.815633	-4.39713
EXOSC3	0.238185	11.9719	1.58953	0.147264	0.815633	-4.39762
PDPR	-0.223749	15.0585	-1.58876	0.147438	0.815633	-4.39797
CRLF3	0.447032	12.0825	1.58844	0.14751	0.815633	-4.39812
EWSR1	-0.211789	17.2554	-1.58807	0.147594	0.815633	-4.39828
TPM3	3.42665	15.2845	1.81707	0.147605	0.815633	-4.48873
PAK2	0.153746	16.3531	1.5858	0.148107	0.815633	-4.39931
THNSL2	0.586586	11.9076	1.60509	0.148229	0.815633	-4.41025
HBE1	0.707644	14.4677	1.5842	0.148468	0.815633	-4.40003
RAD21	-0.219087	15.013	-1.58328	0.148678	0.815633	-4.40045
G6PD	0.339248	16.9698	1.5828	0.148787	0.815633	-4.40066
HNRNPA3	-0.170584	18.6832	-1.58267	0.148817	0.815633	-4.40072
COL5A3	-0.437938	15.0179	-1.58147	0.149089	0.815633	-4.40126
NDUFS3	-0.18007	16.8567	-1.58051	0.149308	0.815633	-4.4017
C3AR1	0.184666	12.5214	1.58049	0.149314	0.815633	-4.40171
SERPINB8	0.371946	14.6171	1.57959	0.149519	0.815633	-4.40211
ACE	-0.780781	15.2746	-1.57946	0.149549	0.815633	-4.40217
CASC3	0.568057	10.4717	1.57844	0.149781	0.815633	-4.40263
HTT	0.181427	14.3104	1.57782	0.149922	0.815633	-4.40291
DNMT1	0.366847	11.6352	1.57771	0.149948	0.815633	-4.40296
MMP2	0.245003	14.8248	1.57743	0.150011	0.815633	-4.40309
AHCTF1	-0.217687	13.7948	-1.57637	0.150254	0.815633	-4.40356
DNASE1L1	0.266205	14.7845	1.57574	0.150399	0.815633	-4.40385
PRKCD	0.215745	11.8621	1.57557	0.150438	0.815633	-4.40393
SAMHD1	0.28494	19.2131	1.57514	0.150537	0.815633	-4.40412
PRPH	0.658201	16.608	1.57504	0.150559	0.815633	-4.40416
SORCS1	-0.20113	14.5998	-1.57453	0.150677	0.815633	-4.4044
IFI44L	1.21248	12.6775	1.65591	0.150738	0.815633	-4.44212
PDE9A	0.452752	11.7234	1.65502	0.150921	0.815633	-4.44236
GPRC5B	-0.272345	14.7759	-1.57314	0.150998	0.815633	-4.40502
TRIM46	-0.278285	12.9967	-1.57312	0.151001	0.815633	-4.40503
MCRS1	-0.217452	11.7419	-1.57305	0.151017	0.815633	-4.40506
SLC25A25	-0.256338	14.8597	-1.57256	0.151132	0.815633	-4.40529
TYW5	0.215969	13.3583	1.57248	0.151149	0.815633	-4.40532
ZNRD2	-0.596872	11.898	-1.59184	0.151171	0.815633	-4.41545
RAB2A	-0.177718	17.2369	-1.57233	0.151183	0.815633	-4.40539
BCKDHA	-0.198407	15.7373	-1.572	0.15126	0.815633	-4.40554
ZMAT2	-0.249927	12.8175	-1.59104	0.151352	0.815633	-4.41577
MUC1	-0.724789	12.8485	-1.58941	0.151718	0.815633	-4.4164
TREX1	-0.226655	13.418	-1.56917	0.151914	0.815633	-4.40681
PRMT2	0.335886	13.759	1.5688	0.151998	0.815633	-4.40698
IGF1R	-0.317461	13.0922	-1.56813	0.152155	0.815633	-4.40728
BCL2L1	-0.252585	13.6731	-1.56769	0.152257	0.815633	-4.40748
DTNB	-0.272698	16.1954	-1.56694	0.15243	0.815633	-4.40781
NDUFB6	-0.25543	15.5103	-1.56638	0.152561	0.815633	-4.40807
PYCR3	0.240381	12.7269	1.5657	0.152718	0.815633	-4.40837
AP1G1	0.157906	15.7945	1.56507	0.152866	0.815633	-4.40866
PHLDB1	-0.247171	12.2027	-1.56475	0.15294	0.815633	-4.4088
MAGED1	0.492864	9.22313	1.58395	0.152951	0.815633	-4.41855
TAF15	-0.213457	13.8979	-1.56461	0.152973	0.815633	-4.40886
MEN1	-0.250694	12.9949	-1.5645	0.152999	0.815633	-4.40891
TERF2IP	-0.168974	13.9927	-1.56434	0.153035	0.815633	-4.40898
FNBP4	-0.226946	12.1771	-1.5637	0.153186	0.815633	-4.40927
CLN8	-0.250631	13.9496	-1.5635	0.153233	0.815633	-4.40937
PIGG	-0.4744	12.1187	-1.56307	0.153331	0.815633	-4.40956
RAI1	-0.259679	12.2793	-1.56293	0.153364	0.815633	-4.40962
LPIN2	0.390962	11.9594	1.64292	0.153423	0.815633	-4.44561
CHGA	-0.980526	10.8615	-1.56228	0.153515	0.815633	-4.40991
SC5D	-0.278528	12.6297	-1.56221	0.153534	0.815633	-4.40995
HSF1	-0.190749	12.81	-1.56188	0.15361	0.815633	-4.41009
SNAP23	-0.184757	15.0361	-1.56119	0.153772	0.815633	-4.4104
OXSR1	0.157805	15.962	1.56085	0.15385	0.815633	-4.41055
CLCC1	-0.177722	14.1646	-1.56042	0.153952	0.815633	-4.41075
NUDT18	0.229141	14.0782	1.5604	0.153956	0.815633	-4.41076
USP13	-0.156662	13.0107	-1.56025	0.153992	0.815633	-4.41083
PEX19	-0.46777	10.7334	-1.56008	0.154031	0.815633	-4.4109
P4HB	0.221985	18.9163	1.55997	0.154056	0.815633	-4.41095
NFKB2	0.171689	13.9487	1.55892	0.154303	0.815633	-4.41142
CD84	0.746834	12.0552	1.55881	0.15433	0.815633	-4.41147
LMF1	-0.259485	13.1594	-1.5578	0.154567	0.815633	-4.41193
BCAM	-0.343246	19.2326	-1.55764	0.154604	0.815633	-4.412
GSK3A	0.191858	13.2999	1.5576	0.154614	0.815633	-4.41202
ZNF263	-0.413037	16.05	-1.55753	0.154629	0.815633	-4.41205
IGHA1	0.535728	20.442	1.55732	0.154678	0.815633	-4.41214
SDAD1	0.253661	12.5224	1.55696	0.154765	0.815633	-4.41231
ZDHHC5	-0.22615	12.1222	-1.55685	0.15479	0.815633	-4.41235
TMX4	-0.225521	16.7029	-1.55608	0.154971	0.815633	-4.4127
TUBB2B	0.357768	19.3922	1.5549	0.155249	0.815633	-4.41323
COMMD4	0.161851	14.3904	1.55379	0.155512	0.815633	-4.41373
MAPKAPK3	0.219831	12.4937	1.55344	0.155594	0.815633	-4.41388
KPNA5	0.261644	11.1753	1.5526	0.155794	0.815633	-4.41426
IDE	0.259615	13.9228	1.5523	0.155864	0.815633	-4.4144
VAMP2	-0.222797	15.9154	-1.5523	0.155864	0.815633	-4.4144
DDX31	-0.277642	12.8054	-1.55188	0.155963	0.815633	-4.41458
WIPI1	0.220565	14.3009	1.55126	0.156112	0.815633	-4.41487
MAPKBP1	0.268586	11.5247	1.62982	0.156178	0.815633	-4.44914
FES	0.273615	13.1012	1.55005	0.156398	0.815633	-4.41541
RETN	0.700673	13.1175	1.54974	0.156472	0.815633	-4.41555
THUMPD3	0.23897	13.2895	1.54941	0.15655	0.815633	-4.41569
ITPKB	-0.181265	13.3852	-1.54892	0.156668	0.815633	-4.41592
BSCL2	-0.319732	14.8763	-1.54835	0.156803	0.815633	-4.41617
PTPRZ1	0.505904	14.1501	1.54823	0.156832	0.815633	-4.41623
MYDGF	0.237246	16.7799	1.54791	0.156908	0.815633	-4.41637
FDPS	0.283261	18.1932	1.54604	0.157355	0.815633	-4.41721
NSMCE2	0.30054	10.2661	1.54527	0.157538	0.815633	-4.41755
PDAP1	0.157047	16.8006	1.54522	0.157549	0.815633	-4.41757
STXBP5	0.216477	13.4043	1.54411	0.157815	0.815633	-4.41807
SIL1	0.212925	12.466	1.54347	0.157969	0.815633	-4.41836
MRPL55	-0.216788	13.565	-1.54269	0.158157	0.815633	-4.41871
TAF2	-0.342941	11.2447	-1.58599	0.158173	0.815633	-4.43518
SHC1	0.254584	12.5588	1.54258	0.158182	0.815633	-4.41876
BCLAF1	0.210424	13.0011	1.54031	0.158729	0.815633	-4.41978
PLEKHF2	0.223653	12.8072	1.53948	0.158929	0.815633	-4.42015
NFYC	-0.215632	13.1767	-1.539	0.159044	0.815633	-4.42036
UBA1	0.21948	17.999	1.53831	0.159211	0.815633	-4.42067
EPPK1	0.287762	15.1927	1.53689	0.159553	0.815633	-4.42131
ZC3H11A	-0.215776	13.1561	-1.53665	0.159611	0.815633	-4.42141
USP24	0.195048	13.4894	1.53616	0.159729	0.815633	-4.42163
PROCR	0.506326	14.8598	1.53593	0.159787	0.815633	-4.42174
GSPT1	0.192875	15.5696	1.53499	0.160013	0.815633	-4.42216
ADCY5	-0.654874	11.6457	-1.61181	0.160042	0.815633	-4.454
ATP1A2	-0.809927	16.9867	-1.53476	0.16007	0.815633	-4.42226
IMP4	0.412089	12.746	1.5764	0.160348	0.815633	-4.44884
MPPE1	0.274927	11.9805	1.53355	0.160363	0.815633	-4.4228
ZBTB11	-0.414831	10.8171	-1.53293	0.160514	0.815633	-4.42308
DUS2	0.274568	12.2375	1.53259	0.160597	0.815633	-4.42323
STRBP	0.359032	15.2137	1.53212	0.160711	0.815633	-4.42344
BAD	-0.304869	13.4624	-1.53185	0.160778	0.815633	-4.42357
KANK4	-0.298593	16.5678	-1.53181	0.160786	0.815633	-4.42358
FAF2	-0.196408	15.9623	-1.53167	0.16082	0.815633	-4.42364
DEFA1	1.07203	16.4129	1.53164	0.160829	0.815633	-4.42366
SIRPA	-0.318387	17.6094	-1.53158	0.160843	0.815633	-4.42369
RACK1	0.213819	18.5898	1.53147	0.160869	0.815633	-4.42373
IPO4	0.308895	14.4301	1.53146	0.160873	0.815633	-4.42374
CFAP410	0.185168	13.9847	1.53142	0.160882	0.815633	-4.42376
SORBS2	-0.503653	16.3656	-1.53123	0.160927	0.815633	-4.42384
POLR2M	-0.258165	12.6064	-1.53115	0.160948	0.815633	-4.42388
PARVB	0.191103	14.5505	1.53056	0.161091	0.815633	-4.42414
ACIN1	-0.250958	14.1212	-1.5303	0.161154	0.815633	-4.42426
DNAJC17	-0.214257	13.2201	-1.52971	0.161299	0.815633	-4.42452
SOD3	-0.519588	20.0505	-1.52956	0.161335	0.815633	-4.42459
CRIP1	-0.481036	17.9779	-1.52917	0.161431	0.815633	-4.42476
CDC27	0.329558	12.7827	1.57135	0.161504	0.815633	-4.45042
MAP3K2	0.208414	13.0934	1.52867	0.161553	0.815633	-4.42499
MICOS13	-0.194439	15.1523	-1.52847	0.161601	0.815633	-4.42507
AHSG	0.547755	17.9048	1.52803	0.161711	0.815633	-4.42527
TADA2B	0.26343	13.7655	1.57032	0.161743	0.815633	-4.44051
PAQR8	-0.320749	12.1345	-1.60364	0.161826	0.815633	-4.45621
KLHL41	1.21941	13.1909	1.56978	0.161867	0.815633	-4.44069
NFKB1	0.184974	15.1697	1.52688	0.161991	0.815633	-4.42579
NFIC	-0.31465	15.4989	-1.5265	0.162086	0.815633	-4.42596
IP6K1	-0.182092	13.112	-1.52627	0.162142	0.815633	-4.42606
CCDC127	-0.23864	14.011	-1.52568	0.162287	0.815633	-4.42632
IPO5	0.374318	14.7315	1.52523	0.162398	0.815633	-4.42653
ARF4	0.171421	18.4641	1.52421	0.162648	0.815633	-4.42698
MTRR	0.265884	11.6669	1.52391	0.162721	0.815633	-4.42711
DPH5	0.206835	14.3653	1.52377	0.162755	0.815633	-4.42718
MPP1	0.226285	15.2521	1.52354	0.162811	0.815633	-4.42728
SLC39A11	-0.262033	13.6746	-1.52344	0.162838	0.815633	-4.42732
MOB1A	0.181453	15.7733	1.52332	0.162867	0.815633	-4.42738
PDHA1	-0.149099	18.3606	-1.52306	0.16293	0.815633	-4.42749
FUT11	-0.27282	10.7755	-1.52244	0.163083	0.815633	-4.42777
TMEM222	-0.244328	13.7276	-1.52239	0.163096	0.815633	-4.42779
RPL23	0.23907	16.2971	1.52222	0.163136	0.815633	-4.42787
ATP11B	0.324171	11.7089	1.54014	0.163171	0.815633	-4.43568
APBB2	-0.425502	12.3864	-1.52196	0.163201	0.815633	-4.42798
TERF2	-0.199324	12.7654	-1.52194	0.163207	0.815633	-4.42799
TANGO6	0.239329	12.4471	1.52103	0.163432	0.815633	-4.4284
THSD4	-0.636872	15.3404	-1.52061	0.163534	0.815633	-4.42859
PLPP6	-0.552635	12.8661	-1.5206	0.163539	0.815633	-4.42859
MEST	-0.340051	14.9722	-1.5205	0.163562	0.815633	-4.42863
CFI	0.615373	17.0993	1.52035	0.163599	0.815633	-4.4287
TACC2	-0.18565	12.3573	-1.51961	0.163784	0.815633	-4.42904
KBTBD2	0.170652	12.5281	1.51913	0.163903	0.815633	-4.42925
LMNB2	-0.296388	19.1796	-1.51881	0.163981	0.815633	-4.42939
PNPLA7	-0.352904	11.5395	-1.55985	0.164168	0.815633	-4.44407
SACM1L	-0.178414	15.4305	-1.518	0.164181	0.815633	-4.42975
PLD3	0.398148	16.7918	1.51796	0.164193	0.815633	-4.42977
PHLDB2	-0.484459	12.6886	-1.51688	0.164461	0.815633	-4.43025
CPA1	-0.651342	13.0455	-1.55848	0.164488	0.815633	-4.45443
NAA80	0.304785	12.87	1.55808	0.164581	0.815633	-4.44467
CDKN2D	-0.289193	12.1299	-1.51405	0.165165	0.815633	-4.43151
GIMAP4	0.346022	16.195	1.51376	0.165236	0.815633	-4.43164
LYN	0.356172	13.9267	1.5133	0.165352	0.815633	-4.43185
SLC25A24	-0.219772	16.6019	-1.51313	0.165395	0.815633	-4.43193
CTSF	-0.36451	13.7969	-1.51249	0.165554	0.815633	-4.43221
PACSIN3	-0.211234	15.5008	-1.51014	0.166142	0.815633	-4.43325
ZFP62	-0.324045	15.0732	-1.50979	0.166231	0.815633	-4.43341
IGLL5	0.453056	19.4166	1.50915	0.166392	0.815633	-4.4337
GTF2F2	0.175215	14.3616	1.50866	0.166513	0.815633	-4.43391
GGCX	0.250815	14.4063	1.50864	0.166518	0.815633	-4.43392
PRTN3	0.696596	15.2353	1.50852	0.166549	0.815633	-4.43398
SLC7A2	-0.56379	14.0949	-1.50835	0.166592	0.815633	-4.43405
TRMT6	0.374691	10.6998	1.5255	0.166724	0.815633	-4.44139
RPS14	0.284948	18.5377	1.50779	0.166733	0.815633	-4.4343
NUP93	-0.162993	15.2393	-1.50766	0.166765	0.815633	-4.43436
IDI1	0.276681	14.9806	1.50705	0.166918	0.815633	-4.43463
PICK1	0.237981	13.0814	1.50687	0.166964	0.815633	-4.43471
SRRM2	-0.234017	15.6502	-1.50676	0.166992	0.815633	-4.43476
MIX23	-0.22615	12.8894	-1.50656	0.167043	0.815633	-4.43485
NHP2	-0.190588	15.1591	-1.50648	0.167062	0.815633	-4.43489
METTL3	0.143381	13.2828	1.50634	0.167097	0.815633	-4.43495
HDGFL3	-0.247255	16.0845	-1.50516	0.167395	0.815633	-4.43547
AK4	-0.335937	15.347	-1.50382	0.167734	0.815633	-4.43607
CTNND1	-0.160353	16.7788	-1.50374	0.167754	0.815633	-4.43611
GCN1	0.166448	15.1965	1.50361	0.167786	0.815633	-4.43616
NDUFV2	-0.248169	17.3997	-1.5033	0.167865	0.815633	-4.4363
AASDHPPT	0.195833	14.8944	1.50314	0.167905	0.815633	-4.43637
OMD	-0.554829	14.7167	-1.50287	0.167973	0.815633	-4.43649
ZMIZ1	0.293231	13.3329	1.52011	0.168049	0.815633	-4.44349
TANC1	0.230537	13.4823	1.50249	0.168069	0.815633	-4.43666
EPB41L5	-0.290962	12.9798	-1.50232	0.168113	0.815633	-4.43673
TSPYL5	-0.184431	12.7196	-1.50186	0.168229	0.815633	-4.43694
LEMD2	-0.270268	16.3148	-1.50113	0.168415	0.815633	-4.43727
RBM10	-0.204772	14.1775	-1.5006	0.168549	0.815633	-4.4375
XRCC4	0.232747	13.6791	1.49965	0.16879	0.815633	-4.43792
EMP3	-0.475461	13.9283	-1.49944	0.168843	0.815633	-4.43801
BCL2L13	-0.186615	15.6775	-1.49924	0.168895	0.815633	-4.4381
ARPC4	0.218836	17.6072	1.49923	0.168898	0.815633	-4.43811
TTL	0.227607	13.7356	1.49843	0.169102	0.815633	-4.43847
KCNAB2	0.323209	14.326	1.49809	0.169189	0.815633	-4.43862
ARHGEF1	0.231989	13.6938	1.49801	0.169209	0.815633	-4.43865
BRD3	-0.239976	13.8928	-1.49772	0.169282	0.815633	-4.43878
ZBTB2	0.359371	10.7708	1.49761	0.169311	0.815633	-4.43883
ALG10	-0.259506	12.5739	-1.49744	0.169354	0.815633	-4.43891
SPATS2L	-0.447206	10.7291	-1.61696	0.16954	0.815633	-4.47622
CDC42SE2	-0.249979	14.566	-1.4964	0.16962	0.815633	-4.43937
DNAAF9	-0.344653	10.7789	-1.49623	0.169661	0.815633	-4.43944
PRKAA2	-0.196642	13.732	-1.4962	0.16967	0.815633	-4.43946
VPS41	0.353831	12.1967	1.49597	0.169728	0.815633	-4.43956
ZNF326	-0.206323	13.8198	-1.4958	0.169772	0.815633	-4.43963
SELENOM	-0.306739	13.1854	-1.49501	0.169974	0.815633	-4.43998
SELENOP	-0.399527	15.7446	-1.49469	0.170056	0.815633	-4.44013
KRT14	-0.800948	12.6563	-1.49421	0.170179	0.815633	-4.44034
PABPN1	-0.305251	13.9272	-1.49385	0.170271	0.815633	-4.4405
HBG1	0.844543	12.9867	1.49349	0.170364	0.815633	-4.44066
KRT9	-0.238993	15.9164	-1.49346	0.170371	0.815633	-4.44067
OTUD6B	0.203184	13.7823	1.4934	0.170387	0.815633	-4.4407
MMAB	0.34329	15.7477	1.49309	0.170466	0.815633	-4.44084
SMNDC1	-0.187124	13.7639	-1.49245	0.17063	0.815633	-4.44112
COPE	0.208113	16.173	1.49203	0.170739	0.815633	-4.44131
IARS2	-0.173564	16.5776	-1.49202	0.170741	0.815633	-4.44131
ARPC1B	0.248322	16.6485	1.49198	0.17075	0.815633	-4.44133
TNNC1	1.54793	14.4345	1.50863	0.170903	0.815633	-4.44795
CDK19	0.38514	11.7112	1.50853	0.170928	0.815633	-4.44799
KIF16B	0.207344	12.3807	1.49086	0.17104	0.815633	-4.44183
RASSF2	0.246122	12.8619	1.49058	0.17111	0.815633	-4.44195
MANBAL	-0.731926	11.0285	-1.68598	0.171306	0.815633	-4.50537
RPF1	-0.185751	12.6386	-1.50642	0.171456	0.815633	-4.4488
CLU	-0.460862	19.7323	-1.48905	0.171505	0.815633	-4.44263
TDP2	-0.385371	12.8633	-1.48845	0.171659	0.815633	-4.44289
EBNA1BP2	-0.19864	14.71	-1.48772	0.171849	0.815633	-4.44322
SIRT5	0.168183	14.5231	1.48759	0.171881	0.815633	-4.44327
DPT	0.360386	20.406	1.48565	0.172383	0.815633	-4.44414
SERPINA6	0.516569	17.2681	1.48551	0.172421	0.815633	-4.4442
CNPY2	-0.205161	15.4568	-1.48524	0.172491	0.815633	-4.44432
CMC2	-0.335858	13.6447	-1.48513	0.172518	0.815633	-4.44436
UBE2H	0.185792	14.5667	1.48507	0.172535	0.815633	-4.44439
A4GALT	-0.41334	12.8167	-1.48498	0.172559	0.815633	-4.44443
CMPK2	-0.563905	14.5791	-1.48453	0.172673	0.815633	-4.44463
PLVAP	0.64457	14.0405	1.50132	0.172743	0.815633	-4.45079
PA2G4	0.156246	17.0977	1.48408	0.172791	0.815633	-4.44483
MED18	0.557591	11.6065	1.52299	0.172979	0.815633	-4.45659
COL6A3	-0.503256	17.478	-1.48312	0.17304	0.815633	-4.44526
PRSS2	-1.30056	13.393	-1.49974	0.173143	0.815633	-4.4514
MAPK14	0.192946	14.3422	1.48266	0.173159	0.815633	-4.44546
TRIP12	0.191743	13.7282	1.48068	0.173676	0.815633	-4.44634
GTF2I	-0.228725	15.5375	-1.48059	0.1737	0.815633	-4.44638
POLG	-0.273107	12.3061	-1.47977	0.173913	0.815633	-4.44674
KIAA1143	-0.247783	13.7943	-1.4782	0.174322	0.815633	-4.44743
LDLR	-0.277918	14.1533	-1.47798	0.17438	0.815633	-4.44753
RPS6KA2	-0.186376	12.5455	-1.47756	0.174491	0.815633	-4.44772
PJA1	-0.334983	12.1627	-1.47694	0.174652	0.815633	-4.44799
UMPS	0.207963	14.1324	1.47691	0.17466	0.815633	-4.448
DCUN1D5	0.174222	12.0907	1.47641	0.174793	0.815633	-4.44823
YTHDC2	0.171587	12.7121	1.47635	0.174807	0.815633	-4.44825
IFT122	-0.176016	14.7263	-1.47599	0.174902	0.815633	-4.44841
TNFAIP3	-0.315916	11.3253	-1.49274	0.174925	0.815633	-4.45411
GAK	0.213141	10.5315	1.47516	0.17512	0.815633	-4.44878
PTPN2	0.30713	13.3167	1.47516	0.175121	0.815633	-4.44878
KLRG2	0.264913	12.5445	1.51363	0.175284	0.815633	-4.46836
BPHL	-0.525815	13.1835	-1.47407	0.175407	0.815633	-4.44926
MYH15	2.94519	13.9697	1.66512	0.17544	0.815633	-4.5081
KAT2B	-0.716063	11.5551	-1.66502	0.17546	0.815633	-4.50812
LRRC40	0.156863	15.6864	1.47382	0.175471	0.815633	-4.44937
ANPEP	-0.384006	17.5567	-1.47331	0.175607	0.815633	-4.4496
ITGA1	-0.599859	16.6871	-1.4733	0.175608	0.815633	-4.4496
UROD	0.234744	14.7055	1.47319	0.175638	0.815633	-4.44965
MORF4L2	-0.414807	12.7129	-1.47268	0.175773	0.815633	-4.44987
KMT2B	0.851974	13.2975	1.47212	0.17592	0.815633	-4.45012
VASP	0.276918	14.9443	1.47206	0.175936	0.815633	-4.45015
ABI3	0.281551	14.438	1.47186	0.175988	0.815633	-4.45024
DECR2	-0.238191	12.888	-1.47062	0.176316	0.815633	-4.45078
PCDHB3	0.43467	12.8398	1.50889	0.176463	0.815633	-4.46137
LAMA5	-0.393661	17.9343	-1.46973	0.176551	0.815633	-4.45118
MGMT	-0.247086	13.5139	-1.46962	0.176581	0.815633	-4.45123
RPH3A	0.289468	12.6649	1.46954	0.176602	0.815633	-4.45126
POGLUT2	-0.282631	12.7116	-1.46949	0.176616	0.815633	-4.45129
LIMD1	-0.314982	14.3658	-1.46942	0.176633	0.815633	-4.45131
ARF3	0.148397	20.2825	1.46936	0.17665	0.815633	-4.45134
LRP10	-0.307885	11.4933	-1.46935	0.176652	0.815633	-4.45134
RNF121	-0.350257	12.0125	-1.46917	0.176699	0.815633	-4.45142
DCTD	0.29239	13.9161	1.46909	0.17672	0.815633	-4.45146
SSU72	0.247792	11.8467	1.46897	0.176752	0.815633	-4.45151
HIP1	-0.199399	15.5823	-1.46874	0.176813	0.815633	-4.45161
DDX60L	-0.404338	12.4083	-1.4683	0.176929	0.815633	-4.45181
TNK2	-0.221872	12.269	-1.46788	0.177042	0.815633	-4.45199
PDXDC1	0.230949	13.2238	1.46766	0.177101	0.815633	-4.45209
CLNS1A	0.179793	14.0289	1.46709	0.177252	0.815633	-4.45234
STON2	-0.15867	12.1133	-1.467	0.177275	0.815633	-4.45238
APLP2	-0.185529	13.8094	-1.4668	0.177328	0.815633	-4.45247
ACSS3	-0.255868	15.3873	-1.46654	0.177396	0.815633	-4.45258
SYK	0.286472	12.4433	1.46617	0.177496	0.815633	-4.45275
METAP1	0.168527	14.0865	1.46564	0.177638	0.815633	-4.45298
BRD4	-0.176546	13.8321	-1.46488	0.177837	0.815633	-4.45332
ERGIC1	-0.387811	14.4506	-1.46447	0.177948	0.815633	-4.4535
RAB3IP	0.233547	12.661	1.46416	0.178029	0.815633	-4.45363
KIDINS220	0.162449	14.356	1.46407	0.178054	0.815633	-4.45367
CIAO2A	0.204007	13.5745	1.46393	0.178092	0.815633	-4.45374
MELTF	-0.213409	13.7536	-1.46208	0.178586	0.816576	-4.45455
SLU7	-0.335161	11.6923	-1.46196	0.178616	0.816576	-4.4546
MARF1	0.729194	13.495	1.53058	0.178644	0.816576	-4.47598
SERINC1	-0.171071	14.9234	-1.46046	0.179019	0.816576	-4.45527
PSMG1	0.204428	14.1762	1.45928	0.179336	0.816576	-4.45579
FBP1	0.310088	14.9422	1.45841	0.179568	0.816576	-4.45617
CBR3	0.241995	16.9	1.45826	0.17961	0.816576	-4.45624
CLN5	0.343701	13.6516	1.45805	0.179664	0.816576	-4.45632
GZMM	-0.409212	14.9473	-1.64404	0.179726	0.816576	-4.51088
FABP1	0.775687	12.759	1.47409	0.179753	0.816576	-4.46133
DAD1	-0.138873	17.1133	-1.45758	0.179792	0.816576	-4.45653
PLEKHD1	-0.27312	13.4787	-1.45744	0.179828	0.816576	-4.45659
CPNE3	-0.17747	18.0274	-1.457	0.179947	0.816576	-4.45679
SLC43A2	0.206065	13.8496	1.45665	0.180041	0.816576	-4.45694
ZNF787	-0.170766	12.5309	-1.4565	0.18008	0.816576	-4.45701
FIP1L1	-0.845158	9.84966	-1.52368	0.180315	0.816576	-4.47785
PIP5K1A	0.241579	12.1081	1.45558	0.18033	0.816576	-4.45742
ARPC5L	0.296376	15.3192	1.45555	0.180337	0.816576	-4.45743
FXN	-0.294377	13.5426	-1.45534	0.180394	0.816576	-4.45752
MYLK	-0.457345	15.2939	-1.45517	0.180439	0.816576	-4.45759
AARS1	0.186087	16.0545	1.45428	0.18068	0.816838	-4.45799
VAPA	-0.185797	15.0218	-1.45413	0.180721	0.816838	-4.45805
C4B	0.305311	18.7306	1.45377	0.180818	0.816838	-4.45821
GPI	0.218452	18.1311	1.45284	0.181068	0.817139	-4.45862
SORD	0.377645	17.522	1.45261	0.181131	0.817139	-4.45872
HACD3	-0.15593	16.1023	-1.45233	0.181206	0.817139	-4.45884
AKR1E2	0.310327	16.9779	1.45095	0.181581	0.81822	-4.45945
ABCB1	-0.297085	13.913	-1.4505	0.181702	0.81822	-4.45965
LAMP1	0.237854	16.9369	1.45024	0.181774	0.81822	-4.45976
NUP205	-0.173134	14.3026	-1.44987	0.181874	0.81822	-4.45993
NUP62	-0.249907	13.6982	-1.44916	0.182068	0.818242	-4.46024
C1RL	0.482914	14.2429	1.44831	0.182297	0.818242	-4.46061
STK38L	0.191048	14.8713	1.44698	0.182659	0.818242	-4.46119
GPAT3	0.261204	13.4334	1.44693	0.182673	0.818242	-4.46122
GATAD2B	-0.198628	13.5382	-1.44656	0.182774	0.818242	-4.46138
NT5DC3	-0.220589	14.5556	-1.44521	0.183143	0.818242	-4.46197
ATP5F1B	-0.162305	21.174	-1.44465	0.183295	0.818242	-4.46222
MLYCD	-0.159778	13.009	-1.44416	0.18343	0.818242	-4.46243
DNAJB14	-0.192305	12.5968	-1.44366	0.183566	0.818242	-4.46265
FMNL1	0.302936	14.565	1.44334	0.183653	0.818242	-4.46279
ASS1	-0.428211	16.9272	-1.44307	0.183727	0.818242	-4.46291
PRAF2	-0.202615	16.5766	-1.44179	0.184079	0.818242	-4.46347
RPN2	-0.162441	16.6271	-1.44167	0.184112	0.818242	-4.46352
CSTF2T	-0.206997	13.0124	-1.44154	0.184147	0.818242	-4.46358
POU2F1	-0.208989	11.4504	-1.44107	0.184276	0.818242	-4.46379
DOCK9	-0.222594	14.8904	-1.441	0.184295	0.818242	-4.46382
PREX1	0.229224	14.0068	1.44099	0.184298	0.818242	-4.46382
FYTTD1	-0.259051	11.8866	-1.44089	0.184325	0.818242	-4.46386
FGL2	-0.552747	17.1067	-1.43992	0.184593	0.818242	-4.46429
BOD1L1	-0.169961	13.0502	-1.43966	0.184665	0.818242	-4.46441
ETFRF1	-0.994744	11.668	-1.45478	0.184877	0.818242	-4.46877
NOP53	-0.431649	10.8673	-1.43831	0.185037	0.818242	-4.465
MB	1.38305	14.3178	1.43789	0.185151	0.818242	-4.46518
ATG2B	0.151422	14.0647	1.43744	0.185276	0.818242	-4.46538
GRID1	-0.413577	11.0947	-1.45324	0.185292	0.818242	-4.46936
NUCB1	-0.214182	16.2126	-1.43681	0.18545	0.818242	-4.46565
MYL6	-0.341814	19.7568	-1.43635	0.185576	0.818242	-4.46585
CEP97	-0.351732	12.266	-1.47301	0.185621	0.818242	-4.48095
HP1BP3	-0.288083	17.8754	-1.43615	0.185631	0.818242	-4.46594
TLE3	0.193735	12.7938	1.43565	0.185772	0.818242	-4.46616
PRRG4	0.668134	12.5659	1.5441	0.18592	0.818242	-4.51121
EFNB1	-0.331732	15.9172	-1.43353	0.186357	0.818242	-4.46709
TUT7	-0.20948	11.7352	-1.43341	0.186391	0.818242	-4.46714
SZRD1	-0.325293	13.1257	-1.43336	0.186403	0.818242	-4.46716
TAP1	-0.209288	15.7494	-1.43331	0.186419	0.818242	-4.46719
FABP7	-1.05612	17.995	-1.43326	0.186431	0.818242	-4.46721
VAV1	0.470217	11.8042	1.43228	0.186704	0.818242	-4.46764
AATK	-0.193917	13.1911	-1.43213	0.186747	0.818242	-4.4677
RANBP9	0.293977	13.4129	1.49763	0.186758	0.818242	-4.48491
FMNL2	0.279454	11.0708	1.43194	0.1868	0.818242	-4.46779
FMOD	-0.807738	19.2453	-1.43192	0.186803	0.818242	-4.46779
PSMC4	0.178072	13.9186	1.43175	0.186853	0.818242	-4.46787
CSK	0.225904	15.2462	1.43127	0.186986	0.818242	-4.46808
PNN	-0.218701	14.3655	-1.43109	0.187036	0.818242	-4.46816
USP15	0.193172	12.832	1.43095	0.187075	0.818242	-4.46822
SNX12	0.215913	16.3967	1.43086	0.1871	0.818242	-4.46826
ENPEP	-0.318773	13.4297	-1.46733	0.18711	0.818242	-4.47543
SUCLA2	-0.233642	16.7625	-1.43079	0.18712	0.818242	-4.46829
ARCN1	0.199363	16.6671	1.4306	0.187171	0.818242	-4.46837
MED4	-0.362218	10.6758	-1.44553	0.187379	0.818242	-4.47233
APC	-0.201038	10.9773	-1.42971	0.18742	0.818242	-4.46876
ATXN2	-0.260427	13.1124	-1.42924	0.187551	0.818242	-4.46897
SELENOF	-0.151139	14.6944	-1.42919	0.187563	0.818242	-4.46899
RNASE1	0.546632	13.0066	1.42817	0.187849	0.818807	-4.46943
PRPSAP1	0.176187	14.8518	1.42623	0.18839	0.818807	-4.47028
ACY1	0.255166	15.2987	1.42499	0.18874	0.818807	-4.47082
MOV10	0.18704	13.1461	1.4248	0.188791	0.818807	-4.4709
C2orf49	-0.255974	12.5311	-1.42423	0.188951	0.818807	-4.47115
FKBP8	-0.456809	14.6365	-1.46033	0.18896	0.818807	-4.47779
BCAT1	0.299421	15.072	1.42405	0.189004	0.818807	-4.47123
LMO7	-0.479013	15.0848	-1.42378	0.189078	0.818807	-4.47135
KCTD9	0.248444	12.3968	1.42371	0.189099	0.818807	-4.47138
SON	-0.174382	14.9105	-1.42317	0.18925	0.818807	-4.47162
RPL32	0.412269	16.0075	1.42278	0.189358	0.818807	-4.47179
TMBIM6	-0.14567	13.3632	-1.42254	0.189426	0.818807	-4.47189
SMPDL3A	0.409096	11.7894	1.42249	0.189441	0.818807	-4.47191
BABAM2	0.185331	14.1929	1.42229	0.189496	0.818807	-4.472
TRARG1	-0.370175	13.1626	-1.42118	0.18981	0.818807	-4.47249
HK2	0.213074	15.0324	1.42089	0.189893	0.818807	-4.47261
TAGLN	-0.52361	19.6801	-1.42045	0.190015	0.818807	-4.4728
NELFA	-0.162387	13.5265	-1.41959	0.190257	0.818807	-4.47318
GGT1	-0.493516	15.5759	-1.41927	0.190348	0.818807	-4.47332
FCER1G	0.489776	14.4964	1.41905	0.19041	0.818807	-4.47341
PLXDC1	-0.333123	13.5092	-1.41898	0.190431	0.818807	-4.47344
INMT	1.44566	11.8129	1.45412	0.190614	0.818807	-4.47989
TBCK	0.166123	13.427	1.41782	0.19076	0.818807	-4.47395
C2	0.497636	16.5058	1.41689	0.191022	0.818807	-4.47436
TARS3	-0.16894	13.4286	-1.41675	0.191061	0.818807	-4.47442
APIP	-0.302395	13.8879	-1.41608	0.191251	0.818807	-4.47471
ARHGAP26	0.182004	13.4967	1.41597	0.191283	0.818807	-4.47476
HTATIP2	0.206143	14.5822	1.41594	0.19129	0.818807	-4.47477
TGFB1I1	-0.553601	15.433	-1.41591	0.191298	0.818807	-4.47478
COG1	0.170496	13.2026	1.4159	0.191304	0.818807	-4.47479
DTYMK	0.168013	15.4729	1.41582	0.191324	0.818807	-4.47482
CALM1	-0.341089	20.7072	-1.41554	0.191406	0.818807	-4.47495
MRPS18A	0.248161	13.4997	1.41537	0.191452	0.818807	-4.47502
PHF24	0.238218	13.7619	1.41506	0.19154	0.818807	-4.47515
RTN4IP1	0.205463	12.6191	1.41439	0.191732	0.818807	-4.47545
SLC39A14	0.378841	12.5216	1.41427	0.191766	0.818807	-4.4755
HUS1	0.314998	10.1072	1.4294	0.191809	0.818807	-4.47851
LPIN1	-0.178265	15.3124	-1.41364	0.191944	0.818807	-4.47577
EPHB3	-0.216549	13.6863	-1.41333	0.192032	0.818807	-4.4759
GDPGP1	0.234272	12.8229	1.41332	0.192035	0.818807	-4.47591
MMTAG2	-0.221036	11.738	-1.41312	0.192092	0.818807	-4.476
ERLIN2	-0.233686	17.8573	-1.41215	0.192369	0.819184	-4.47642
PDGFRA	-0.324656	13.215	-1.41206	0.192396	0.819184	-4.47646
DMAC2L	-0.305133	14.0405	-1.41104	0.192684	0.819518	-4.4769
PRORP	0.167902	11.829	1.41055	0.192825	0.819518	-4.47712
BORCS5	-0.263238	13.5201	-1.40988	0.193018	0.819518	-4.47741
BBS1	0.398369	12.6696	1.4447	0.193148	0.819518	-4.48969
CCDC25	0.228698	13.9011	1.40938	0.193161	0.819518	-4.47763
EIF2AK2	-0.411121	15.0045	-1.40908	0.193246	0.819518	-4.47776
TBC1D22A	0.19846	13.7432	1.40875	0.19334	0.819518	-4.4779
NDUFB8	-0.413047	14.3412	-1.40825	0.193484	0.819518	-4.47812
ARMCX2	-0.156155	13.4269	-1.40774	0.19363	0.819518	-4.47834
RPS6KB1	0.180683	13.7073	1.42174	0.193946	0.819518	-4.48145
POP1	0.232055	12.2464	1.40625	0.194056	0.819518	-4.47898
ECI2	-0.229888	13.932	-1.40603	0.194121	0.819518	-4.47908
MYOZ3	-0.672083	13.6046	-1.40579	0.19419	0.819518	-4.47918
HMGN3	-0.235523	13.6633	-1.42044	0.194312	0.819518	-4.48194
GBA	0.286832	15.1604	1.40498	0.194423	0.819518	-4.47954
RRAS2	-0.222774	14.8584	-1.40494	0.194434	0.819518	-4.47955
MYH10	-0.310354	16.5206	-1.40478	0.194481	0.819518	-4.47962
PPP4C	0.143521	14.1719	1.40346	0.194861	0.819518	-4.4802
CNDP2	0.218168	19.9031	1.40337	0.194884	0.819518	-4.48023
GIMAP8	0.360028	13.031	1.40309	0.194968	0.819518	-4.48036
CPSF7	-0.163134	15.0767	-1.40303	0.194983	0.819518	-4.48038
ORC3	0.464071	11.7754	1.41597	0.195571	0.819518	-4.48365
SMC1A	-0.196164	15.6408	-1.40062	0.195679	0.819518	-4.48143
COL11A1	-0.581637	15.0092	-1.4001	0.195829	0.819518	-4.48165
PLCB4	-0.286541	13.8278	-1.39987	0.195897	0.819518	-4.48175
RHBDD1	-0.177946	13.564	-1.39987	0.195898	0.819518	-4.48176
ARHGEF10	0.33697	14.269	1.39915	0.196105	0.819518	-4.48206
ANKRD13A	0.171944	13.2823	1.39869	0.19624	0.819518	-4.48227
BNC2	-0.37373	11.8598	-1.39806	0.196422	0.819518	-4.48254
C4BPB	0.606799	14.4722	1.39692	0.196753	0.819518	-4.48303
SEMA4B	0.312559	13.1316	1.39689	0.196761	0.819518	-4.48304
PKN1	0.193647	13.7519	1.39557	0.197145	0.819518	-4.48362
DHODH	0.181848	14.0726	1.39551	0.197163	0.819518	-4.48364
ZDHHC2	-0.431521	12.8681	-1.40947	0.197412	0.819518	-4.48613
CPS1	-0.198383	9.9255	-1.39409	0.197576	0.819518	-4.48426
RINT1	-0.1481	13.5987	-1.39371	0.197687	0.819518	-4.48442
WNT2B	-0.347996	13.9205	-1.49551	0.197701	0.819518	-4.51949
DAP	-0.664529	13.3184	-1.39339	0.197781	0.819518	-4.48456
AP5Z1	0.188968	12.3144	1.39321	0.197832	0.819518	-4.48464
CASP4	0.393127	12.7248	1.39231	0.198096	0.819518	-4.48503
PM20D2	-0.242289	13.872	-1.39214	0.198147	0.819518	-4.4851
GMIP	0.396357	12.9489	1.39196	0.1982	0.819518	-4.48518
NHSL2	-0.414774	13.1136	-1.39133	0.198383	0.819518	-4.48545
CORO7	0.227319	15.3912	1.39124	0.19841	0.819518	-4.48549
HSPE1	-0.186172	19.9026	-1.39078	0.198545	0.819518	-4.48569
PAAF1	0.393857	12.7271	1.40507	0.19867	0.819518	-4.48781
MYBPC1	1.63424	14	1.45127	0.198762	0.819518	-4.49747
AFM	0.284896	17.6246	1.38989	0.198804	0.819518	-4.48607
AZU1	0.458559	13.9179	1.45099	0.198837	0.819518	-4.49754
PLOD1	0.240542	14.1801	1.38957	0.198899	0.819518	-4.48621
XPNPEP1	0.171256	14.2911	1.38892	0.199091	0.819518	-4.4865
IQCB1	0.22748	15.902	1.3885	0.199213	0.819518	-4.48668
NMD3	0.140809	12.8497	1.38816	0.199313	0.819518	-4.48682
PTK7	-0.455804	14.2049	-1.38798	0.199365	0.819518	-4.4869
F10	0.549166	16.3426	1.38789	0.199392	0.819518	-4.48694
STOML2	-0.220803	15.7073	-1.38715	0.199609	0.819518	-4.48726
RUSF1	-0.154905	15.3757	-1.38621	0.199886	0.819518	-4.48766
TASOR	0.193783	11.5648	1.38611	0.199916	0.819518	-4.48771
PLA2R1	-0.306656	11.7149	-1.40045	0.199997	0.819518	-4.48957
AGO1	-0.157456	13.1755	-1.3858	0.200007	0.819518	-4.48784
MAP6	-0.250095	15.3988	-1.3849	0.200273	0.819518	-4.48823
ALG9	-0.228785	14.4745	-1.38469	0.200334	0.819518	-4.48832
CENPB	-0.255944	10.8758	-1.38469	0.200336	0.819518	-4.48832
CHCHD3	-0.149426	16.8576	-1.38465	0.200347	0.819518	-4.48834
CDKN2C	-0.51206	13.0326	-1.38424	0.200468	0.819518	-4.48852
GRAMD4	-0.15872	13.495	-1.38401	0.200537	0.819518	-4.48862
MYO1G	0.410981	13.6595	1.38379	0.200601	0.819518	-4.48871
RMND1	-0.185107	13.4603	-1.38378	0.200604	0.819518	-4.48871
PJA2	-0.277897	11.4112	-1.3836	0.200658	0.819518	-4.48879
EMB	0.279923	14.2142	1.38345	0.200702	0.819518	-4.48886
NTRK1	-0.397955	12.557	-1.38293	0.200856	0.819518	-4.48908
GARS1	0.180106	16.3325	1.38248	0.200989	0.819518	-4.48928
MCC	-0.157196	11.2321	-1.38202	0.201125	0.819518	-4.48947
UBE2J1	0.279023	11.9244	1.38186	0.201173	0.819518	-4.48954
TINAGL1	-0.30304	14.7202	-1.38167	0.201228	0.819518	-4.48962
MSL1	-0.205561	14.4351	-1.38064	0.201533	0.819518	-4.49007
LUC7L2	-0.188187	15.909	-1.38055	0.201562	0.819518	-4.49011
TRNT1	0.143136	14.9169	1.38047	0.201585	0.819518	-4.49014
MYLK2	-0.511583	13.6443	-1.37991	0.20175	0.819518	-4.49038
CLEC3B	0.567293	16.3095	1.37957	0.201852	0.819518	-4.49053
DCXR	-0.389739	16.7058	-1.37938	0.201907	0.819518	-4.49061
ARMC1	-0.164868	14.7174	-1.37927	0.201942	0.819518	-4.49066
PRPS1	0.150322	14.8157	1.37895	0.202036	0.819518	-4.4908
CPB1	0.530507	12.2776	1.54199	0.202083	0.819518	-4.52461
MTSS2	0.232689	13.7934	1.37795	0.202333	0.819518	-4.49123
CACNA2D1	-0.263967	11.0621	-1.37786	0.20236	0.819518	-4.49127
GSPT2	0.149307	13.8555	1.37784	0.202367	0.819518	-4.49128
SFXN3	-0.13394	17.0084	-1.37778	0.202385	0.819518	-4.4913
CHERP	-0.205721	14.1258	-1.37698	0.202621	0.819518	-4.49164
FNDC1	0.226282	14.7107	1.37547	0.203072	0.819518	-4.49229
RAVER2	0.275193	14.9064	1.38972	0.203107	0.819518	-4.49365
LARP6	-0.254663	11.2362	-1.37522	0.203146	0.819518	-4.4924
PPAT	0.155257	15.4455	1.37479	0.203275	0.819518	-4.49259
GLYR1	-0.169129	14.3644	-1.37442	0.203387	0.819518	-4.49275
OVCA2	0.327992	12.0405	1.38823	0.203542	0.819518	-4.49421
TRIM27	-0.177176	13.0911	-1.37369	0.203604	0.819518	-4.49306
MRGBP	-0.153815	13.1988	-1.37339	0.203695	0.819518	-4.49319
FBXO44	0.24094	11.605	1.38725	0.203831	0.819518	-4.49459
MRPS16	-0.191331	13.1971	-1.37237	0.204002	0.819518	-4.49363
GOLGB1	-0.160023	14.2936	-1.37221	0.20405	0.819518	-4.4937
PGS1	-0.182315	11.6983	-1.37186	0.204154	0.819518	-4.49385
PMM2	0.306477	14.6464	1.37179	0.204174	0.819518	-4.49388
SCN7A	0.351742	16.0126	1.37129	0.204325	0.819518	-4.4941
GNAO1	0.31899	15.1039	1.37111	0.204378	0.819518	-4.49417
PCDH19	-0.562465	10.7849	-1.38427	0.204704	0.819518	-4.49571
AMIGO1	-0.313104	13.4246	-1.40286	0.204781	0.819518	-4.50256
PRPF38A	-0.247217	12.7244	-1.3694	0.204894	0.819518	-4.49491
ACO1	0.226933	16.6255	1.36915	0.204967	0.819518	-4.49501
PPTC7	-0.264114	12.3661	-1.36891	0.205039	0.819518	-4.49512
NUP98	-0.152474	15.119	-1.36886	0.205055	0.819518	-4.49514
LRRC20	0.297245	14.4653	1.36857	0.205141	0.819518	-4.49526
C2CD5	-0.137875	14.6986	-1.36827	0.205232	0.819518	-4.49539
CMTM6	0.275838	13.8416	1.36817	0.205263	0.819518	-4.49544
CUEDC1	-0.204163	12.6768	-1.36803	0.205306	0.819518	-4.4955
C1QBP	-0.165152	16.4185	-1.36761	0.205431	0.819518	-4.49568
CYB561	0.21366	12.3474	1.36746	0.205478	0.819518	-4.49574
PBXIP1	-0.413672	13.8549	-1.36624	0.205846	0.819518	-4.49627
UBQLN4	-0.251605	12.8957	-1.36602	0.205911	0.819518	-4.49636
LLPH	-0.2526	13.1535	-1.36568	0.206014	0.819518	-4.49651
FLOT1	0.27464	17.4726	1.36499	0.206223	0.819518	-4.4968
TOR4A	0.258219	13.7859	1.36481	0.206278	0.819518	-4.49688
MYADM	-0.173174	17.6812	-1.36425	0.206447	0.819518	-4.49712
CLIC5	-0.425737	14.633	-1.36364	0.206632	0.819518	-4.49738
COL21A1	-0.390994	17.0829	-1.3633	0.206735	0.819518	-4.49753
RBM42	-0.250007	13.8584	-1.36223	0.207061	0.819518	-4.49799
DMAC2	-0.369832	11.9535	-1.37526	0.207367	0.819518	-4.49913
RETSAT	-0.21831	13.6658	-1.36119	0.207377	0.819518	-4.49843
FHL3	0.235008	16.7492	1.36083	0.207485	0.819518	-4.49858
ADD1	-0.215616	17.6646	-1.3605	0.207587	0.819518	-4.49873
FAM114A2	0.167137	14.2753	1.36008	0.207715	0.819518	-4.49891
SLC12A9	-0.189935	13.8517	-1.35988	0.207775	0.819518	-4.49899
ENPP6	-0.645312	18.1462	-1.3597	0.207828	0.819518	-4.49907
PPP1R12C	-0.221008	12.8269	-1.35955	0.207875	0.819518	-4.49913
SERPINA5	0.341082	14.5982	1.35934	0.20794	0.819518	-4.49923
YTHDC1	-0.216541	14.1651	-1.35844	0.208212	0.819518	-4.49961
GSTM3	0.381803	18.3879	1.35829	0.20826	0.819518	-4.49968
PSMD5	0.156386	15.067	1.35814	0.208304	0.819518	-4.49974
TRMT2A	0.154383	13.6169	1.35749	0.208503	0.819518	-4.50002
PAK1IP1	-0.265678	11.3685	-1.41551	0.208512	0.819518	-4.50715
C5AR1	0.276934	15.3247	1.37077	0.208705	0.819518	-4.50082
CYLD	0.147769	13.6103	1.35671	0.208742	0.819518	-4.50035
SYNE1	-0.164714	13.975	-1.3564	0.208838	0.819518	-4.50048
CDC42EP4	-0.378619	14.7527	-1.35565	0.209066	0.819518	-4.5008
AOAH	0.530832	12.5057	1.5124	0.209094	0.819518	-4.52868
HNRNPA1	-0.334697	13.9068	-1.35484	0.209314	0.819518	-4.50115
PSMD12	0.143721	15.8451	1.35462	0.209384	0.819518	-4.50125
RAB20	0.267569	13.8234	1.35394	0.209589	0.819518	-4.50153
RGS6	-0.242725	13.5892	-1.35379	0.209637	0.819518	-4.5016
LINC01545	0.171528	13.0652	1.35359	0.209697	0.819518	-4.50168
STXBP6	-0.236334	14.3793	-1.35358	0.209701	0.819518	-4.50169
LIFR	-0.508204	13.8069	-1.41082	0.20982	0.819518	-4.50842
PSMD14	0.154369	16.1713	1.35294	0.209898	0.819518	-4.50196
PYROXD2	0.575691	14.418	1.3665	0.209986	0.819518	-4.50244
REPS2	-0.225146	14.6527	-1.35258	0.210007	0.819518	-4.50212
MTARC2	-0.252046	15.8413	-1.35214	0.210145	0.819518	-4.50231
PPP2R5B	0.153525	15.6139	1.35156	0.210322	0.819518	-4.50255
SCAMP4	-0.246069	16.4879	-1.35118	0.210439	0.819518	-4.50272
PPP2CB	0.196528	16.6964	1.35115	0.210447	0.819518	-4.50273
FYB1	0.534521	12.3332	1.35113	0.210453	0.819518	-4.50274
SNX3	0.186669	16.5495	1.3504	0.210679	0.819518	-4.50305
TMEM70	0.182937	14.191	1.34992	0.210828	0.819518	-4.50326
SREK1	-0.19767	11.4613	-1.36356	0.21087	0.819518	-4.50355
EXOG	-0.204502	12.7172	-1.34968	0.2109	0.819518	-4.50336
CYCS	0.242151	16.8764	1.34967	0.210904	0.819518	-4.50336
EGFR	-0.441747	15.7996	-1.34914	0.211068	0.819518	-4.50359
RRAGD	0.278519	14.1633	1.3491	0.21108	0.819518	-4.50361
KCTD5	0.31681	11.5548	1.34853	0.211258	0.819518	-4.50385
TRIM26	0.221847	14.3301	1.3484	0.211297	0.819518	-4.50391
WDR24	-0.145496	13.0403	-1.34826	0.211339	0.819518	-4.50396
HSP90AA1	0.359811	15.2873	1.34824	0.211347	0.819518	-4.50397
MTCH1	-0.165309	16.3743	-1.34804	0.211409	0.819518	-4.50406
MAST2	0.29672	13.5927	1.44191	0.211539	0.819518	-4.52867
KIF7	1.66276	14.7087	1.441	0.211785	0.819518	-4.51435
SNX27	-0.145723	15.1994	-1.34594	0.212059	0.819518	-4.50496
PRR14L	-0.291072	12.3926	-1.35926	0.212172	0.819518	-4.50517
SEC31A	0.164832	15.3058	1.34521	0.212283	0.819518	-4.50526
OSBPL8	-0.153565	15.864	-1.34505	0.212335	0.819518	-4.50534
ITPRID2	-0.145341	15.0752	-1.34501	0.212347	0.819518	-4.50535
ZNF830	-0.16781	12.2474	-1.34437	0.212544	0.819518	-4.50562
SDHB	-0.157604	17.0183	-1.34424	0.212585	0.819518	-4.50568
DNPH1	-0.236766	13.7459	-1.34414	0.212616	0.819518	-4.50572
MMUT	-0.198568	14.6617	-1.34414	0.212616	0.819518	-4.50572
GNAS	-0.171537	18.855	-1.34303	0.21296	0.819518	-4.50619
UBTF	-0.220178	13.4943	-1.34288	0.213007	0.819518	-4.50626
ATP1A1	0.163008	18.7586	1.34249	0.21313	0.819518	-4.50643
MICU2	-0.240316	12.1642	-1.34245	0.213142	0.819518	-4.50644
SLC38A7	0.262226	12.8715	1.34183	0.213334	0.819518	-4.50671
TAOK2	-0.143133	12.8563	-1.34113	0.213553	0.819518	-4.50701
NUDC	0.156885	16.7318	1.34103	0.213582	0.819518	-4.50705
RAB13	0.250684	15.4875	1.34045	0.213763	0.819518	-4.50729
VAMP8	0.467855	14.6134	1.33959	0.214035	0.819518	-4.50766
ARHGAP45	0.275327	12.7982	1.33883	0.21427	0.819518	-4.50798
TSPAN11	-0.350845	15.6632	-1.33883	0.21427	0.819518	-4.50798
CCDC9	-0.187621	15.1034	-1.33855	0.214359	0.819518	-4.5081
HNRNPA0	-0.200888	16.2472	-1.33755	0.214672	0.819518	-4.50853
SLC16A3	0.301287	14.9238	1.33734	0.214736	0.819518	-4.50862
UBR4	0.140581	15.1695	1.33684	0.214894	0.819518	-4.50883
CDK2	0.17023	13.9939	1.33618	0.2151	0.819518	-4.50911
FAIM	-0.202365	13.0534	-1.33584	0.215208	0.819518	-4.50926
GALK2	0.222533	12.9949	1.33493	0.215493	0.819518	-4.50964
ARHGAP9	0.324932	11.9057	1.33458	0.215602	0.819518	-4.50979
SLIRP	-0.23136	15.4389	-1.33435	0.215675	0.819518	-4.50989
OSGEP	0.228063	14.4574	1.33418	0.215728	0.819518	-4.50996
MYG1	0.179798	15.6162	1.3341	0.215754	0.819518	-4.51
CTTN	-0.26203	16.6266	-1.33346	0.215955	0.819518	-4.51027
TEX2	-0.141916	13.3639	-1.33296	0.216114	0.819518	-4.51048
DBR1	0.297693	12.157	1.33287	0.216141	0.819518	-4.51052
[truncated: 5,673 more rows]

## Sheet: ST7
	ID	Description	setSize	enrichmentScore	NES	pvalue	p.adjust	qvalue	rank	leading_edge	core_enrichment
HALLMARK_MYOGENESIS	HALLMARK_MYOGENESIS	HALLMARK_MYOGENESIS	143	0.693441	2.6527	1.34368e-16	6.04654e-15	4.80894e-15	240	tags=23%, list=3%, signal=23%	TPM3/MYLPF/TCAP/TNNI1/TNNT3/ACTN2/MYH2/MYH7/MYL2/MYH8/MYL3/TNNI2/MYL1/TNNC1/MYOM2/CASQ1/ATP2A1/MYOZ1/CKM/CASQ2/ENO3/TPM2/MB/SGCG/HRC/MYH1/MYOM1/PYGM/RYR1/SCD/APOD/LDB3/CKMT2
HALLMARK_COMPLEMENT	HALLMARK_COMPLEMENT	HALLMARK_COMPLEMENT	133	0.531872	2.00403	6.02656e-06	0.000108561	8.63408e-05	726	tags=32%, list=9%, signal=29%	ACTN2/S100A9/MMP8/TIMP1/GP1BA/LGMN/CFB/CTSC/KYNU/CFH/CTSS/CP/CTSB/LTF/CA2/C3/FCER1G/SERPINA1/C4BPB/C1QC/F10/CASP4/C2/FCN1/C1S/SERPING1/C1R/CASP3/F2/C1QA/C9/PRCP/KLKB1/GNB4/PLEK/LIPA/CASP1/LAP3/PFN1/LAMP2/LYN/WAS
HALLMARK_OXIDATIVE_PHOSPHORYLATION	HALLMARK_OXIDATIVE_PHOSPHORYLATION	HALLMARK_OXIDATIVE_PHOSPHORYLATION	181	-0.435608	-1.81285	7.23739e-06	0.000108561	8.63408e-05	2635	tags=57%, list=34%, signal=38%	ALDH6A1/NDUFS7/ATP5F1C/ACAA2/NDUFS2/COX7B/VDAC3/ECI1/NDUFS4/SDHC/TOMM70/ETFDH/PHB2/SDHB/PDHA1/ATP6V1G1/GLUD1/NDUFS1/SLC25A3/UQCRQ/OAT/PDHX/ECH1/PDHB/BCKDHA/RHOT2/COX4I1/DLST/ATP5PO/ATP5MG/PRDX3/VDAC1/NNT/MTX2/HTRA2/SLC25A12/ATP5F1B/AIFM1/PDP1/FXN/ECHS1/OGDH/IDH3G/RHOT1/COX5B/MAOB/NDUFS3/ATP6V1F/TOMM22/DLD/SLC25A20/OPA1/ATP5MC1/IDH3A/NDUFA8/COX15/SUCLA2/MFN2/NDUFA2/GRPEL1/SLC25A6/NDUFS8/NDUFC2/MRP…
HALLMARK_COAGULATION	HALLMARK_COAGULATION	HALLMARK_COAGULATION	99	0.552402	1.99191	5.76639e-05	0.000648719	0.00051594	554	tags=35%, list=7%, signal=33%	MASP2/FGG/FGA/MMP8/TIMP1/COMP/GP1BA/LGMN/CFB/MBL2/C8A/CFH/CPN1/C8B/CFI/CTSB/F13B/C3/C8G/SERPINA1/F10/PROC/C2/PROS1/C1S/SERPING1/C1R/F2/CD9/C1QA/TF/C9/F11/KLKB1/PLEK
HALLMARK_UV_RESPONSE_DN	HALLMARK_UV_RESPONSE_DN	HALLMARK_UV_RESPONSE_DN	99	-0.466976	-1.79099	0.000236147	0.0017711	0.0014086	1607	tags=39%, list=21%, signal=32%	DLC1/ATP2C1/IGFBP5/TGFBR2/RXRA/COL1A1/SYNE1/TGFBR3/MET/ATP2B4/IGF1R/BCKDHB/PHF3/YTHDC1/BMPR1A/PLCB4/LDLR/RUNX1/MGMT/CDK13/DMAC2L/APBB2/NR3C1/NOTCH2/PEX14/FHL2/COL5A2/PDGFRB/ACVR2A/PDLIM5/CDKN1B/COL1A2/CAV1/SRI/TJP1/COL11A1/SMAD3/FZD2/GJA1
HALLMARK_EPITHELIAL_MESENCHYMAL_TRANSITION	HALLMARK_EPITHELIAL_MESENCHYMAL_TRANSITION	HALLMARK_EPITHELIAL_MESENCHYMAL_TRANSITION	142	-0.430205	-1.72457	0.000198127	0.0017711	0.0014086	896	tags=30%, list=12%, signal=27%	EMP3/COL6A2/ITGB1/TPM1/LAMA1/EDIL3/CALD1/WIPF1/MYL9/GPC1/LAMA3/NOTCH2/ANPEP/VIM/COL5A2/CDH11/CXCL12/PDGFRB/FBLN2/MYLK/HTRA1/THBS1/COL1A2/TAGLN/MEST/COL6A3/COL12A1/BGN/ECM2/SCG2/SLC6A8/COL11A1/SFRP1/COL16A1/COL5A3/FMOD/MGP/TIMP3/ABI3BP/POSTN/FOXC2/PRSS2/GJA1
HALLMARK_MTORC1_SIGNALING	HALLMARK_MTORC1_SIGNALING	HALLMARK_MTORC1_SIGNALING	157	0.416191	1.61414	0.0020174	0.012969	0.0103145	1982	tags=46%, list=26%, signal=35%	SDF2L1/LGMN/CTSC/IFI30/FADS2/SCD/NAMPT/PNP/ARPC5L/SKAP2/CORO1A/CD9/LDHA/ALDOA/WARS1/GLRX/SORD/TXNRD1/DDX39A/IDI1/PSME3/MCM4/BCAT1/PGK1/MCM2/ITGB2/GLA/G6PD/ACTR3/ENO1/PSMG1/SHMT2/GPI/M6PR/MAP2K3/TPI1/ASNS/PLOD2/PLK1/ATP6V1D/ACTR2/PGM1/HK2/YKT6/TUBA4A/GGA2/PDK1/PSMC4/TFRC/LTA4H/IDH1/GMPS/ACACA/PSMA4/HMBS/GOT1/NFKBIB/HSPA5/PSMD12/PSMC2/PSMD14/SERPINH1/SLC7A5/CALR/ABCF2/SQSTM1/NMT1/PSMC6/PDAP1/GCLC/F…

## Sheet: ST8
	ID	Description	setSize	enrichmentScore	NES	pvalue	p.adjust	qvalue	rank	leading_edge	core_enrichment
HALLMARK_INFLAMMATORY_RESPONSE	HALLMARK_INFLAMMATORY_RESPONSE	HALLMARK_INFLAMMATORY_RESPONSE	7	-0.830834	-1.88545	0.000778686	0.0160876	0.0137983	48	tags=71%, list=12%, signal=64%	LPAR1/GPC3/AXL/CYBB/ABCA1
HALLMARK_TNFA_SIGNALING_VIA_NFKB	HALLMARK_TNFA_SIGNALING_VIA_NFKB	HALLMARK_TNFA_SIGNALING_VIA_NFKB	6	-0.860892	-1.83026	0.00119167	0.0160876	0.0137983	52	tags=83%, list=13%, signal=74%	SERPINB8/PLPP3/ABCA1/CEBPD/CCNL1
HALLMARK_EPITHELIAL_MESENCHYMAL_TRANSITION	HALLMARK_EPITHELIAL_MESENCHYMAL_TRANSITION	HALLMARK_EPITHELIAL_MESENCHYMAL_TRANSITION	9	-0.760659	-1.85511	0.0019621	0.0176589	0.0151461	90	tags=89%, list=22%, signal=71%	FBLN5/NID2/THBS2/TGFBR3/NNMT/LAMA3/THBS1/VCAN

## Sheet: ST9
Round	ROI	Mean	Median	Donor	Coordinate	Pair	Array	Sex
1	1	0	0	5	G1	Reference	A	F
1	2	0	0	5	G2	Reference	A	F
1	3	210.702	209	5	G3	B-Catenin	A	F
1	4	212.169	210	5	G4	B-Catenin	A	F
1	5	240.502	241	5	G9	PBS	A	F
1	6	240.6	241	5	G10	PBS	A	F
1	7	235.316	236	5	F3	STAT2	A	F
1	8	233.978	235	5	F4	STAT2	A	F
1	9	233.502	233	5	F5	STAT5a/b	A	F
1	10	234.24	235	5	F6	STAT5a/b	A	F
1	11	234.667	235	5	F7	WNK1	A	F
1	12	233.404	233	5	F8	WNK1	A	F
1	13	234.836	236	5	F9	Yes	A	F
1	14	234.289	235	5	F10	Yes	A	F
1	15	235.378	236	5	E3	p38a	A	F
1	16	235.511	236	5	E4	p38a	A	F
1	17	233.196	233	5	E5	PDGF RB	A	F
1	18	233.876	235	5	E6	PDGF RB	A	F
1	19	235.573	236	5	E7	PLC-y1	A	F
1	20	233.04	233	5	E8	PLC-y1	A	F
1	21	237.92	238	5	E9	Src	A	F
1	22	237.662	238	5	E10	Src	A	F
1	23	237.613	238	5	D10	MKS1/2	A	F
1	24	238.333	238	5	D9	MKS1/2	A	F
1	25	236.978	236	5	D8	Lyn	A	F
1	26	237.849	238	5	D7	Lyn	A	F
1	27	237.862	238	5	D6	Lck	A	F
1	28	237.342	238	5	D5	Lck	A	F
1	29	236.342	236	5	D4	JNK 1/2/3	A	F
1	30	238.196	239	5	D3	JNK 1/2/3	A	F
1	31	235.173	236	5	C3	Fgr	A	F
1	32	235.956	236	5	C4	Fgr	A	F
1	33	228.822	228	5	C5	GSK-3a/B	A	F
1	34	230.031	230	5	C6	GSK-3a/B	A	F
1	35	238.662	239	5	C7	GSK-3B	A	F
1	36	239.253	239	5	C8	GSK-3B	A	F
1	37	239.071	239	5	C9	HSP27	A	F
1	38	239.88	239	5	C10	HSP27	A	F
1	39	235.844	235	5	B3	CREB	A	F
1	40	235.884	236	5	B4	CREB	A	F
1	41	238.547	239	5	B5	EGF R	A	F
1	42	238.724	239	5	B6	EGF R	A	F
1	43	234.769	235	5	B7	eNOS	A	F
1	44	235.267	235	5	B8	eNOS	A	F
1	45	236.164	236	5	B9	ERK1/2	A	F
1	46	233.684	233	5	B10	ERK1/2	A	F
1	47	0.431	0	5	A1	Reference	A	F
1	48	1.453	0	5	A2	Reference	A	F
1	49	0	0	4	G1	Reference	A	M
1	50	0	0	4	G2	Reference	A	M
1	51	34.756	0	4	G3	B-Catenin	A	M
1	52	36.604	0	4	G4	B-Catenin	A	M
1	53	241.071	241	4	G9	PBS	A	M
1	54	240.009	239	4	G10	PBS	A	M
1	55	236.267	236	4	F3	STAT2	A	M
1	56	236.111	235	4	F4	STAT2	A	M
1	57	227.942	228	4	F5	STAT5a/b	A	M
1	58	229.622	230	4	F6	STAT5a/b	A	M
1	59	229.804	233	4	F7	WNK1	A	M
1	60	231	231	4	F8	WNK1	A	M
1	61	237.107	238	4	F9	Yes	A	M
1	62	237.858	238	4	F10	Yes	A	M
1	63	238.071	238	4	E3	p38a	A	M
1	64	238.409	239	4	E4	p38a	A	M
1	65	237.142	236	4	E5	PDGF RB	A	M
1	66	236.884	236	4	E6	PDGF RB	A	M
1	67	235.027	235	4	E7	PLC-y1	A	M
1	68	235.409	236	4	E8	PLC-y1	A	M
1	69	237.551	238	4	E9	Src	A	M
1	70	236.027	236	4	E10	Src	A	M
1	71	237.036	238	4	D3	JNK 1/2/3	A	M
1	72	237.262	238	4	D4	JNK 1/2/3	A	M
1	73	239.942	239	4	D5	Lck	A	M
1	74	238.347	238	4	D6	Lck	A	M
1	75	236.938	236	4	D7	Lyn	A	M
1	76	238.107	238	4	D8	Lyn	A	M
1	77	237.733	238	4	D9	MKS1/2	A	M
1	78	237.702	238	4	D10	MKS1/2	A	M
1	79	238.12	238	4	C3	Fgr	A	M
1	80	238.511	238	4	C4	Fgr	A	M
1	81	225.049	225	4	C5	GSK-3a/B	A	M
1	82	224.249	225	4	C6	GSK-3a/B	A	M
1	83	234.333	235	4	C7	GSK-3B	A	M
1	84	232.791	235	4	C8	GSK-3B	A	M
1	85	229.489	231	4	C9	HSP27	A	M
1	86	227.058	230	4	C10	HSP27	A	M
1	87	238.867	239	4	B3	CREB	A	M
1	88	240.191	239	4	B4	CREB	A	M
1	89	241.391	241	4	B5	EGF R	A	M
1	90	240.031	239	4	B6	EGF R	A	M
1	91	235.631	236	4	B7	eNOS	A	M
1	92	234.324	235	4	B8	eNOS	A	M
1	93	217.653	220	4	B9	ERK1/2	A	M
1	94	215.951	220	4	B10	ERK1/2	A	M
1	95	0	0	4	A1	Reference	A	M
1	96	0	0	4	A2	Reference	A	M
1	97	0	0	3	G1	Reference	A	F
1	98	0	0	3	G2	Reference	A	F
1	99	31.809	0	3	G3	B-Catenin	A	F
1	100	53.022	25	3	G4	B-Catenin	A	F
1	101	240.151	239	3	G9	PBS	A	F
1	102	239.867	239	3	G10	PBS	A	F
1	103	233.76	233	3	F3	STAT2	A	F
1	104	232.427	233	3	F4	STAT2	A	F
1	105	227.302	227	3	F5	STAT5a/b	A	F
1	106	228.511	228	3	F6	STAT5a/b	A	F
1	107	223.964	225	3	F7	WNK1	A	F
1	108	229.64	230	3	F8	WNK1	A	F
1	109	233.751	235	3	F9	Yes	A	F
1	110	232.751	233	3	F10	Yes	A	F
1	111	235.324	235	3	E3	p38a	A	F
1	112	233.6	233	3	E4	p38a	A	F
1	113	234.507	235	3	E5	PDGF RB	A	F
1	114	231.978	233	3	E6	PDGF RB	A	F
1	115	233.56	233	3	E7	PLC-y1	A	F
1	116	232.009	233	3	E8	PLC-y1	A	F
1	117	235.231	235	3	E9	Src	A	F
1	118	235.258	235	3	E10	Src	A	F
1	119	236.182	236	3	D3	JNK 1/2/3	A	F
1	120	235.511	235	3	D4	JNK 1/2/3	A	F
1	121	237.156	238	3	D5	Lck	A	F
1	122	236.373	236	3	D6	Lck	A	F
1	123	235.707	236	3	D7	Lyn	A	F
1	124	234.618	235	3	D8	Lyn	A	F
1	125	236.187	236	3	D9	MKS1/2	A	F
1	126	235.671	236	3	D10	MKS1/2	A	F
1	127	235.982	236	3	C3	Fgr	A	F
1	128	235.911	236	3	C4	Fgr	A	F
1	129	223.627	222	3	C5	GSK-3a/B	A	F
1	130	223.129	222	3	C6	GSK-3a/B	A	F
1	131	230.138	231	3	C7	GSK-3B	A	F
1	132	228.062	228	3	C8	GSK-3B	A	F
1	133	236.378	236	3	C9	HSP27	A	F
1	134	235.413	236	3	C10	HSP27	A	F
1	135	237.151	238	3	B3	CREB	A	F
1	136	236.609	236	3	B4	CREB	A	F
1	137	237.373	236	3	B5	EGF R	A	F
1	138	238.818	239	3	B6	EGF R	A	F
1	139	233.938	235	3	B7	eNOS	A	F
1	140	233.08	233	3	B8	eNOS	A	F
1	141	231.618	231	3	B9	ERK1/2	A	F
1	142	231.293	231	3	B10	ERK1/2	A	F
1	143	0	0	3	A1	Reference	A	F
1	144	0	0	3	A2	Reference	A	F
1	145	0	0	1	G1	Reference	A	M
1	146	0	0	1	G2	Reference	A	M
1	147	30.982	0	1	G3	B-Catenin	A	M
1	148	32.88	0	1	G4	B-Catenin	A	M
1	149	239.751	239	1	G9	PBS	A	M
1	150	241.342	241	1	G10	PBS	A	M
1	151	233.827	235	1	F3	STAT2	A	M
1	152	233.062	235	1	F4	STAT2	A	M
1	153	227.964	228	1	F5	STAT5a/b	A	M
1	154	228.738	228	1	F6	STAT5a/b	A	M
1	155	232.102	231	1	F7	WNK1	A	M
1	156	232.573	231	1	F8	WNK1	A	M
1	157	236.84	236	1	F9	Yes	A	M
1	158	236.711	236	1	F10	Yes	A	M
1	159	237.102	238	1	E3	p38a	A	M
1	160	237.356	238	1	E4	p38a	A	M
1	161	236.093	236	1	E5	PDGF RB	A	M
1	162	234.631	235	1	E6	PDGF RB	A	M
1	163	232.253	233	1	E7	PLC-y1	A	M
1	164	232.396	233	1	E8	PLC-y1	A	M
1	165	234.884	235	1	E9	Src	A	M
1	166	234.48	235	1	E10	Src	A	M
1	167	236.613	236	1	D3	JNK 1/2/3	A	M
1	168	236.262	236	1	D4	JNK 1/2/3	A	M
1	169	237.724	238	1	D5	Lck	A	M
1	170	238.36	238	1	D6	Lck	A	M
1	171	234.596	235	1	D7	Lyn	A	M
1	172	234.604	235	1	D8	Lyn	A	M
1	173	237.293	238	1	D9	MKS1/2	A	M
1	174	237.587	238	1	D10	MKS1/2	A	M
1	175	233.582	233	1	C3	Fgr	A	M
1	176	236.609	236	1	C4	Fgr	A	M
1	177	233.324	233	1	C5	GSK-3a/B	A	M
1	178	233.6	233	1	C6	GSK-3a/B	A	M
1	179	238.693	238	1	C7	GSK-3B	A	M
1	180	238.218	238	1	C8	GSK-3B	A	M
1	181	239.458	239	1	C9	HSP27	A	M
1	182	238.52	239	1	C10	HSP27	A	M
1	183	237.596	238	1	B3	CREB	A	M
1	184	236.707	236	1	B4	CREB	A	M
1	185	237.702	238	1	B5	EGF R	A	M
1	186	238.693	239	1	B6	EGF R	A	M
1	187	236.898	238	1	B7	eNOS	A	M
1	188	235.116	236	1	B8	eNOS	A	M
1	189	237.124	238	1	B9	ERK1/2	A	M
1	190	236.342	236	1	B10	ERK1/2	A	M
1	191	0	0	1	A1	Reference	A	M
1	192	0	0	1	A2	Reference	A	M
1	1	0	0	4	A18	Reference	B	M
1	2	0	0	4	A17	Reference	B	M
1	3	236.564	236	4	A14	Akt 1/2/3, S473	B	M
1	4	236.111	236	4	A13	Akt 1/2/3, S473	B	M
1	5	235.178	235	4	A12	Akt 1/2/3, T308	B	M
1	6	235.24	236	4	A11	Akt 1/2/3, T308	B	M
1	7	236.822	236	4	B14	c-Jun	B	M
1	8	236.4	236	4	B13	c-Jun	B	M
1	9	234.951	235	4	B12	Chk-2	B	M
1	10	234.827	235	4	B11	Chk-2	B	M
1	11	236.578	236	4	C16	p53, S392	B	M
1	12	235.911	235	4	C15	p53, S392	B	M
1	13	236.844	236	4	C14	p53, S46	B	M
1	14	235.298	235	4	C13	p53, S46	B	M
1	15	237.453	238	4	C12	p53, S15	B	M
1	16	237.329	238	4	C11	p53, S15	B	M
1	17	236.018	236	4	D16	PRAS40	B	M
1	18	236.378	236	4	D15	PRAS40	B	M
1	19	237.462	238	4	D14	p70 S6, T421/S424	B	M
1	20	237.533	238	4	D13	p70 S6, T421/S424	B	M
1	21	236.498	236	4	D12	p70 S6, T389	B	M
1	22	236.427	236	4	D11	p70 S6, T389	B	M
1	23	234.484	235	4	E16	RSK1/2/3	B	M
1	24	233.467	233	4	E15	RSK1/2/3	B	M
1	25	199.124	196	4	E14	RSK1/2	B	M
1	26	201.342	199	4	E13	RSK1/2	B	M
1	27	235.898	236	4	E12	PYK2	B	M
1	28	238.04	238	4	E11	PYK2	B	M
1	29	191.84	194	4	F16	STAT3, S727	B	M
1	30	187.267	189	4	F15	STAT3, S727	B	M
1	31	232.156	233	4	F14	STAT3, Y705	B	M
1	32	231.471	233	4	F13	STAT3, Y705	B	M
1	33	237.351	238	4	F12	STAT1	B	M
1	34	237.689	238	4	F11	STAT1	B	M
1	35	239.164	239	4	G18	PBS	B	M
1	36	238.942	239	4	G17	PBS	B	M
1	37	235.791	236	4	G14	HSP60	B	M
1	38	236.396	236	4	G13	HSP60	B	M
1	39	236.987	238	4	G12	STAT6	B	M
1	40	236.547	236	4	G11	STAT6	B	M
1	41	0	0	3	A18	Reference	B	F
1	42	0	0	3	A17	Reference	B	F
1	43	236.742	236	3	A14	Akt 1/2/3, S473	B	F
1	44	236.862	236	3	A13	Akt 1/2/3, S473	B	F
1	45	237.582	238	3	A12	Akt 1/2/3, T308	B	F
1	46	237.649	238	3	A11	Akt 1/2/3, T308	B	F
1	47	237.111	238	3	B14	c-Jun	B	F
1	48	236.062	236	3	B13	c-Jun	B	F
1	49	235.067	235	3	B12	Chk-2	B	F
1	50	235.924	236	3	B11	Chk-2	B	F
1	51	236.187	236	3	C16	p53, S392	B	F
1	52	235.467	236	3	C15	p53, S392	B	F
1	53	236.413	236	3	C14	p53, S46	B	F
1	54	236.098	236	3	C13	p53, S46	B	F
1	55	236.227	236	3	C12	p53, S15	B	F
1	56	236.569	236	3	C11	p53, S15	B	F
1	57	236.538	236	3	D16	PRAS40	B	F
1	58	235.569	236	3	D15	PRAS40	B	F
1	59	239.022	239	3	D14	p70 S6, T421/S424	B	F
1	60	237.533	238	3	D13	p70 S6, T421/S424	B	F
1	61	237.431	238	3	D12	p70 S6, T389	B	F
1	62	237.747	238	3	D11	p70 S6, T389	B	F
1	63	234.72	235	3	E16	RSK1/2/3	B	F
1	64	235.16	235	3	E15	RSK1/2/3	B	F
1	65	207.267	210	3	E14	RSK1/2	B	F
1	66	200.791	204	3	E13	RSK1/2	B	F
1	67	236.342	236	3	E12	PYK2	B	F
1	68	237.04	236	3	E11	PYK2	B	F
1	69	220.964	222	3	F16	STAT3, S727	B	F
1	70	220.911	222	3	F15	STAT3, S727	B	F
1	71	235.249	236	3	F14	STAT3, Y705	B	F
1	72	236.138	236	3	F13	STAT3, Y705	B	F
1	73	237.636	238	3	F12	STAT1	B	F
1	74	239.418	239	3	F11	STAT1	B	F
1	75	240.511	241	3	G18	PBS	B	F
1	76	239.729	239	3	G17	PBS	B	F
1	77	237.378	238	3	G14	HSP60	B	F
1	78	236.48	236	3	G13	HSP60	B	F
1	79	237.36	238	3	G12	STAT6	B	F
1	80	238.138	238	3	G11	STAT6	B	F
1	81	0	0	1	A18	Reference	B	M
1	82	0	0	1	A17	Reference	B	M
1	83	236.804	236	1	A14	Akt 1/2/3, S473	B	M
1	84	237.12	236	1	A13	Akt 1/2/3, S473	B	M
1	85	237.867	238	1	A12	Akt 1/2/3, T308	B	M
1	86	237.147	236	1	A11	Akt 1/2/3, T308	B	M
1	87	237.382	238	1	B14	c-Jun	B	M
1	88	238.467	238	1	B13	c-Jun	B	M
1	89	237	238	1	B12	Chk-2	B	M
1	90	238.133	238	1	B11	Chk-2	B	M
1	91	237.267	236	1	C16	p53, S392	B	M
1	92	236.987	236	1	C15	p53, S392	B	M
1	93	236.796	236	1	C14	p53, S46	B	M
1	94	236.333	236	1	C13	p53, S46	B	M
1	95	237.72	238	1	C12	p53, S15	B	M
1	96	237.427	238	1	C11	p53, S15	B	M
1	97	236.493	236	1	D16	PRAS40	B	M
1	98	237.649	238	1	D15	PRAS40	B	M
1	99	238.756	239	1	D14	p70 S6, T421/S424	B	M
1	100	238.609	239	1	D13	p70 S6, T421/S424	B	M
1	101	236.067	236	1	D12	p70 S6, T389	B	M
1	102	236.533	236	1	D11	p70 S6, T389	B	M
1	103	235.502	235	1	E16	RSK1/2/3	B	M
1	104	236.093	236	1	E15	RSK1/2/3	B	M
1	105	216.222	214	1	E14	RSK1/2	B	M
1	106	214.289	214	1	E13	RSK1/2	B	M
1	107	238.262	238	1	E12	PYK2	B	M
1	108	237.587	238	1	E11	PYK2	B	M
1	109	230.564	231	1	F16	STAT3, S727	B	M
1	110	232.631	233	1	F15	STAT3, S727	B	M
1	111	237.227	238	1	F14	STAT3, Y705	B	M
1	112	237.72	238	1	F13	STAT3, Y705	B	M
1	113	239.809	239	1	F12	STAT1	B	M
1	114	239.311	239	1	F11	STAT1	B	M
1	115	239.96	239	1	G18	PBS	B	M
1	116	240.484	241	1	G17	PBS	B	M
1	117	237.733	238	1	G14	HSP60	B	M
1	118	238.698	239	1	G13	HSP60	B	M
1	119	239.156	239	1	G12	STAT6	B	M
1	120	239.009	239	1	G11	STAT6	B	M
2	1	0	0	2	G1	Reference	A	F
2	2	0	0	2	G2	Reference	A	F
2	3	119.048	112	2	G3	B-Catenin	A	F
2	4	117.981	112	2	G4	B-Catenin	A	F
2	5	203.019	203	2	G9	PBS	A	F
2	6	203.495	204	2	G10	PBS	A	F
2	7	199.639	200	2	F3	STAT2	A	F
2	8	199.163	199	2	F4	STAT2	A	F
2	9	196.385	197	2	F5	STAT5a/b	A	F
2	10	194.591	195	2	F6	STAT5a/b	A	F
2	11	196.096	197	2	F7	WNK1	A	F
2	12	196.514	197	2	F8	WNK1	A	F
2	13	200.183	200	2	F9	Yes	A	F
2	14	199.529	200	2	F10	Yes	A	F
2	15	200.755	201	2	E3	p38a	A	F
2	16	200.476	201	2	E4	p38a	A	F
2	17	202.106	202	2	E5	PDGF RB	A	F
2	18	201.139	201	2	E6	PDGF RB	A	F
2	19	200.038	200	2	E7	PLC-y1	A	F
2	20	199.649	199	2	E8	PLC-y1	A	F
2	21	200.091	200	2	E9	Src	A	F
2	22	200.899	201	2	E10	Src	A	F
2	23	199.952	200	2	D3	JNK 1/2/3	A	F
2	24	200.942	201	2	D4	JNK 1/2/3	A	F
2	25	201.913	202	2	D5	Lck	A	F
2	26	202.178	202	2	D6	Lck	A	F
2	27	200.144	200	2	D7	Lyn	A	F
2	28	200.346	200	2	D8	Lyn	A	F
2	29	202.159	202	2	D9	MKS1/2	A	F
2	30	202.043	202	2	D10	MKS1/2	A	F
2	31	201.837	202	2	C3	Fgr	A	F
2	32	200.01	200	2	C4	Fgr	A	F
2	33	197.514	198	2	C5	GSK-3a/B	A	F
2	34	196.942	197	2	C6	GSK-3a/B	A	F
2	35	203.005	203	2	C7	GSK-3B	A	F
2	36	202.688	203	2	C8	GSK-3B	A	F
2	37	202.817	203	2	C9	HSP27	A	F
2	38	203.13	203	2	C10	HSP27	A	F
2	39	199.731	200	2	B3	CREB	A	F
2	40	200	200	2	B4	CREB	A	F
2	41	202.322	202	2	B5	EGF R	A	F
2	42	200.716	202	2	B6	EGF R	A	F
2	43	197.173	197	2	B7	eNOS	A	F
2	44	196.611	197	2	B8	eNOS	A	F
2	45	198.769	199	2	B9	ERK1/2	A	F
2	46	199.365	199	2	B10	ERK1/2	A	F
2	47	0	0	2	A1	Reference	A	F
2	48	0	0	2	A2	Reference	A	F
2	49	0	0	6	G1	Reference	A	M
2	50	0	0	6	G2	Reference	A	M
2	51	15.986	0	6	G3	B-Catenin	A	M
2	52	15.231	0	6	G4	B-Catenin	A	M
2	53	204.212	204	6	G9	PBS	A	M
2	54	203.615	204	6	G10	PBS	A	M
2	55	199.062	199	6	F3	STAT2	A	M
2	56	199.168	199	6	F4	STAT2	A	M
2	57	191.043	192	6	F5	STAT5a/b	A	M
2	58	191.755	192	6	F6	STAT5a/b	A	M
2	59	196.062	197	6	F7	WNK1	A	M
2	60	195.745	197	6	F8	WNK1	A	M
2	61	200.909	201	6	F9	Yes	A	M
2	62	201.043	201	6	F10	Yes	A	M
2	63	199.736	200	6	E3	p38a	A	M
2	64	200.385	200	6	E4	p38a	A	M
2	65	202.13	202	6	E5	PDGF RB	A	M
2	66	201.894	202	6	E6	PDGF RB	A	M
2	67	199.553	199	6	E7	PLC-y1	A	M
2	68	198.971	199	6	E8	PLC-y1	A	M
2	69	197.957	199	6	E9	Src	A	M
2	70	199.293	199	6	E10	Src	A	M
2	71	200.279	200	6	D3	JNK 1/2/3	A	M
2	72	200.077	200	6	D4	JNK 1/2/3	A	M
2	73	202.231	202	6	D5	Lck	A	M
2	74	201.327	201	6	D6	Lck	A	M
2	75	200.12	200	6	D7	Lyn	A	M
2	76	200.173	200	6	D8	Lyn	A	M
2	77	200.938	201	6	D9	MKS1/2	A	M
2	78	201.26	201	6	D10	MKS1/2	A	M
2	79	201.803	202	6	C3	Fgr	A	M
2	80	201.284	201	6	C4	Fgr	A	M
2	81	173.707	174	6	C5	GSK-3a/B	A	M
2	82	171.423	173	6	C6	GSK-3a/B	A	M
2	83	182.466	184	6	C7	GSK-3B	A	M
2	84	180.962	184	6	C8	GSK-3B	A	M
2	85	200.019	200	6	C9	HSP27	A	M
2	86	200.673	200	6	C10	HSP27	A	M
2	87	200.812	200	6	B3	CREB	A	M
2	88	201.365	201	6	B4	CREB	A	M
2	89	201.365	202	6	B5	EGF R	A	M
2	90	202.293	202	6	B6	EGF R	A	M
2	91	196.76	197	6	B7	eNOS	A	M
2	92	196.673	197	6	B8	eNOS	A	M
2	93	196.048	196	6	B9	ERK1/2	A	M
2	94	196.269	196	6	B10	ERK1/2	A	M
2	95	0	0	6	A1	Reference	A	M
2	96	0	0	6	A2	Reference	A	M
2	97	0	0	7	G1	Reference	A	F
2	98	0	0	7	G2	Reference	A	F
2	99	39.365	12	7	G3	B-Catenin	A	F
2	100	38.74	5	7	G4	B-Catenin	A	F
2	101	203.317	203	7	G9	PBS	A	F
2	102	203.846	204	7	G10	PBS	A	F
2	103	200.293	200	7	F3	STAT2	A	F
2	104	200.452	200	7	F4	STAT2	A	F
2	105	197.236	197	7	F5	STAT5a/b	A	F
2	106	197.038	197	7	F6	STAT5a/b	A	F
2	107	199.375	199	7	F7	WNK1	A	F
2	108	198.769	199	7	F8	WNK1	A	F
2	109	201.447	201	7	F9	Yes	A	F
2	110	200.928	201	7	F10	Yes	A	F
2	111	200.702	200	7	E3	p38a	A	F
2	112	200.899	201	7	E4	p38a	A	F
2	113	202.13	202	7	E5	PDGF RB	A	F
2	114	201.317	201	7	E6	PDGF RB	A	F
2	115	200.043	200	7	E7	PLC-y1	A	F
2	116	199.875	200	7	E8	PLC-y1	A	F
2	117	199.755	200	7	E9	Src	A	F
2	118	198.346	199	7	E10	Src	A	F
2	119	200.091	200	7	D3	JNK 1/2/3	A	F
2	120	200.029	200	7	D4	JNK 1/2/3	A	F
2	121	201.894	202	7	D5	Lck	A	F
2	122	202.183	202	7	D6	Lck	A	F
2	123	200.077	200	7	D7	Lyn	A	F
2	124	199.462	199	7	D8	Lyn	A	F
2	125	202.332	202	7	D9	MKS1/2	A	F
2	126	202.024	202	7	D10	MKS1/2	A	F
2	127	201.438	201	7	C3	Fgr	A	F
2	128	201.793	202	7	C4	Fgr	A	F
2	129	191.99	191	7	C5	GSK-3a/B	A	F
2	130	191.019	190	7	C6	GSK-3a/B	A	F
2	131	196.288	197	7	C7	GSK-3B	A	F
2	132	196.37	197	7	C8	GSK-3B	A	F
2	133	202.966	203	7	C9	HSP27	A	F
2	134	202.606	202	7	C10	HSP27	A	F
2	135	200.462	201	7	B3	CREB	A	F
2	136	201.808	202	7	B4	CREB	A	F
2	137	202.077	202	7	B5	EGF R	A	F
2	138	202.418	203	7	B6	EGF R	A	F
2	139	197.962	198	7	B7	eNOS	A	F
2	140	196.087	197	7	B8	eNOS	A	F
2	141	200.495	200	7	B9	ERK1/2	A	F
2	142	200.053	200	7	B10	ERK1/2	A	F
2	143	0	0	7	A1	Reference	A	F
2	144	0	0	7	A2	Reference	A	F
2	145	0	0	8	G1	Reference	A	M
2	146	0	0	8	G2	Reference	A	M
2	147	14.986	0	8	G3	B-Catenin	A	M
2	148	12.726	0	8	G4	B-Catenin	A	M
2	149	203.534	204	8	G9	PBS	A	M
2	150	203.688	204	8	G10	PBS	A	M
2	151	200.178	200	8	F3	STAT2	A	M
2	152	200.702	201	8	F4	STAT2	A	M
2	153	195.663	196	8	F5	STAT5a/b	A	M
2	154	195.875	196	8	F6	STAT5a/b	A	M
2	155	199.553	199	8	F7	WNK1	A	M
2	156	200.173	200	8	F8	WNK1	A	M
2	157	200.663	201	8	F9	Yes	A	M
2	158	201.327	201	8	F10	Yes	A	M
2	159	200.764	201	8	E3	p38a	A	M
2	160	200.413	200	8	E4	p38a	A	M
2	161	201.572	201	8	E5	PDGF RB	A	M
2	162	201.981	202	8	E6	PDGF RB	A	M
2	163	199.851	200	8	E7	PLC-y1	A	M
2	164	198.952	199	8	E8	PLC-y1	A	M
2	165	199.611	200	8	E9	Src	A	M
2	166	199.678	199	8	E10	Src	A	M
2	167	200.284	200	8	D3	JNK 1/2/3	A	M
2	168	201.183	201	8	D4	JNK 1/2/3	A	M
2	169	201.543	202	8	D5	Lck	A	M
2	170	202.812	203	8	D6	Lck	A	M
2	171	200.317	200	8	D7	Lyn	A	M
2	172	200.062	200	8	D8	Lyn	A	M
2	173	201.096	201	8	D9	MKS1/2	A	M
2	174	201.798	202	8	D10	MKS1/2	A	M
2	175	201.995	202	8	C3	Fgr	A	M
2	176	201.933	202	8	C4	Fgr	A	M
2	177	193.062	194	8	C5	GSK-3a/B	A	M
2	178	192.337	193	8	C6	GSK-3a/B	A	M
2	179	197.596	199	8	C7	GSK-3B	A	M
2	180	197.625	198	8	C8	GSK-3B	A	M
2	181	202.163	202	8	C9	HSP27	A	M
2	182	201.851	202	8	C10	HSP27	A	M
2	183	200.505	200	8	B3	CREB	A	M
2	184	200.947	201	8	B4	CREB	A	M
2	185	201.024	202	8	B5	EGF R	A	M
2	186	201.894	202	8	B6	EGF R	A	M
2	187	199.409	199	8	B7	eNOS	A	M
2	188	197.034	197	8	B8	eNOS	A	M
2	189	199.351	199	8	B9	ERK1/2	A	M
2	190	199.014	199	8	B10	ERK1/2	A	M
2	191	0	0	8	A1	Reference	A	M
2	192	0	0	8	A2	Reference	A	M
2	193	0	0	2	A18	Reference	B	F
2	194	0	0	2	A17	Reference	B	F
2	195	202.938	203	2	A14	Akt 1/2/3, S473	B	F
2	196	202.952	203	2	A13	Akt 1/2/3, S473	B	F
2	197	203.312	204	2	A12	Akt 1/2/3, T308	B	F
2	198	203.601	204	2	A11	Akt 1/2/3, T308	B	F
2	199	203.356	203	2	B14	c-Jun	B	F
2	200	203.481	204	2	B13	c-Jun	B	F
2	201	203.188	203	2	B12	Chk-2	B	F
2	202	203.399	204	2	B11	Chk-2	B	F
2	203	203.279	203	2	C16	p53, S392	B	F
2	204	202.745	203	2	C15	p53, S392	B	F
2	205	202.913	203	2	C14	p53, S46	B	F
2	206	203.481	203	2	C13	p53, S46	B	F
2	207	202.423	203	2	C12	p53, S15	B	F
2	208	202.462	203	2	C11	p53, S15	B	F
2	209	201.875	202	2	D16	PRAS40	B	F
2	210	202.582	203	2	D15	PRAS40	B	F
2	211	204.082	204	2	D14	p70 S6, T421/S424	B	F
2	212	203.298	203	2	D13	p70 S6, T421/S424	B	F
2	213	203.442	203	2	D12	p70 S6, T389	B	F
2	214	203.957	204	2	D11	p70 S6, T389	B	F
2	215	202.635	203	2	E16	RSK1/2/3	B	F
2	216	202.957	203	2	E15	RSK1/2/3	B	F
2	217	199.683	200	2	E14	RSK1/2	B	F
2	218	199.303	199	2	E13	RSK1/2	B	F
2	219	202.389	203	2	E12	PYK2	B	F
2	220	202.543	202	2	E11	PYK2	B	F
2	221	198.457	199	2	F16	STAT3, S727	B	F
2	222	197.933	198	2	F15	STAT3, S727	B	F
2	223	203.471	203	2	F14	STAT3, Y705	B	F
2	224	203.394	203	2	F13	STAT3, Y705	B	F
2	225	204.125	204	2	F12	STAT1	B	F
2	226	203.558	204	2	F11	STAT1	B	F
2	227	203.812	204	2	G18	PBS	B	F
2	228	203.952	204	2	G17	PBS	B	F
2	229	203.356	203	2	G14	HSP60	B	F
2	230	203.904	204	2	G13	HSP60	B	F
2	231	203.327	203	2	G12	STAT6	B	F
2	232	203.082	203	2	G11	STAT6	B	F
2	233	0	0	6	A18	Reference	B	M
2	234	0	0	6	A17	Reference	B	M
2	235	202.562	203	6	A14	Akt 1/2/3, S473	B	M
2	236	202.784	203	6	A13	Akt 1/2/3, S473	B	M
2	237	202.764	203	6	A12	Akt 1/2/3, T308	B	M
2	238	202.668	203	6	A11	Akt 1/2/3, T308	B	M
2	239	203.173	203	6	B14	c-Jun	B	M
2	240	203.591	204	6	B13	c-Jun	B	M
2	241	201.611	202	6	B12	Chk-2	B	M
2	242	201.375	202	6	B11	Chk-2	B	M
2	243	202.404	203	6	C16	p53, S392	B	M
2	244	202.433	202	6	C15	p53, S392	B	M
2	245	202.678	203	6	C14	p53, S46	B	M
2	246	202.962	203	6	C13	p53, S46	B	M
2	247	202.442	203	6	C12	p53, S15	B	M
2	248	202.721	203	6	C11	p53, S15	B	M
2	249	200.885	200	6	D16	PRAS40	B	M
2	250	200.793	201	6	D15	PRAS40	B	M
2	251	202.861	203	6	D14	p70 S6, T421/S424	B	M
2	252	203.851	204	6	D13	p70 S6, T421/S424	B	M
2	253	202.923	203	6	D12	p70 S6, T389	B	M
2	254	202.625	203	6	D11	p70 S6, T389	B	M
2	255	202.293	202	6	E16	RSK1/2/3	B	M
2	256	202.933	203	6	E15	RSK1/2/3	B	M
2	257	195.577	196	6	E14	RSK1/2	B	M
2	258	194.817	195	6	E13	RSK1/2	B	M
2	259	202.173	202	6	E12	PYK2	B	M
2	260	202.216	202	6	E11	PYK2	B	M
2	261	188.043	190	6	F16	STAT3, S727	B	M
2	262	187.793	189	6	F15	STAT3, S727	B	M
2	263	203.755	204	6	F14	STAT3, Y705	B	M
2	264	202.779	203	6	F13	STAT3, Y705	B	M
2	265	202.548	203	6	F12	STAT1	B	M
[truncated: 87 more rows]

## Sheet: ST10
Antibody	Company	Product #	Dilution/Volume
[truncated: 9 more rows]

[truncated: 1 more sheets: ST11]
